# Supplementary material for: Multipronged SMAD pathway targeting by lipophilic poly(β-amino ester) miR-590-3p nanomiRs inhibits mesenchymal glioblastoma growth and prolongs survival
Source: Signal Transduct Target Ther. 2025 Apr 30;10:145. doi: 10.1038/s41392-025-02223-w (PMC12041600; doi:10.1038/s41392-025-02223-w)
Supplement: Supplementary file 5 — Data set 4 [file 41392_2025_2223_MOESM5_ESM.xlsx]

## Sheet: diff_result_ATAC_RNA
	seqnames	start	end	width	strand	nearest_gene_name	distance_to_gene	baseMean	log2FoldChange	lfcSE	stat	pvalue	padj	gene_id
31	chr3	4218040	4218285	246	*	SETMAR	126702	3.98921	5.2537	2.06404	2.54535	0.0109168	0.999655	ENSG00000170364
41	chr4	118167109	118167332	224	*	AC107399.1	3747	3.9333	5.22675	2.08218	2.51023	0.0120651	0.999655	ENSG00000223605
68	chr7	10294949	10295258	310	*	U3	32524	3.82147	5.17343	2.155	2.40067	0.0163651	0.999655	ENSG00000212422
56	chr6	120142687	120142985	299	*	MIR3144	193339	3.68049	5.15904	2.11409	2.44032	0.0146745	0.999655	ENSG00000265725
70	chr4	131990669	131990916	248	*	RP11-488I4.2	42986	3.69992	5.12966	2.14592	2.39042	0.0168289	0.999655	ENSG00000250213
71	chr8	88327137	88327453	317	*	AF121898.2	261282	3.69992	5.12966	2.14592	2.39042	0.0168289	0.999655	ENSG00000253401
72	chr9	82231399	82231648	250	*	TLE4	44710	3.69992	5.12966	2.14592	2.39042	0.0168289	0.999655	ENSG00000106829
183	chr11	89191669	89191889	221	*	RP11-745I13.1	40476	3.15782	4.91129	2.19295	2.23958	0.0251181	0.999655	ENSG00000255295
409	chr2	18183616	18183861	246	*	SNORA40	38137	2.92444	4.78892	2.27803	2.10222	0.0355337	0.999655	ENSG00000212455
410	chrX	128280391	128280678	288	*	RP11-41L14.1	103230	2.92444	4.78892	2.27803	2.10222	0.0355337	0.999655	ENSG00000234592
520	chr11	87559515	87559800	286	*	RP11-665E10.1	32398	2.72755	4.73462	2.30825	2.05117	0.0402502	0.999655	ENSG00000255022
554	chr5	83979795	83980007	213	*	EDIL3	299183	2.68135	4.67464	2.29205	2.0395	0.0414006	0.999655	ENSG00000164176
50	chr10	108196267	108196762	496	*	RP11-446H13.2	113101	6.23662	4.44849	1.81035	2.45726	0.0140002	0.999655	ENSG00000215002
103	chr5	18867662	18868107	446	*	UBE2V1P12	19096	5.6386	4.30166	1.83903	2.33909	0.0193306	0.999655	ENSG00000249191
2607	chrX	11537587	11537932	346	*	ARHGAP6	145888	2.01771	4.2947	2.49977	1.71803	0.0857903	0.999655	ENSG00000047648
131	chr2	19401280	19401491	212	*	AC092594.1	145017	5.46114	4.25246	1.85255	2.29547	0.0217064	0.999655	ENSG00000236204
139	chr18	51374405	51374664	260	*	AC090666.1	238361	5.65052	4.19121	1.83185	2.28797	0.0221394	0.999655	ENSG00000221058
158	chr1	72815560	72815884	325	*	RPL31P12	48404	5.60432	4.15852	1.83684	2.26396	0.0235769	0.999655	ENSG00000227207
290	chr4	150200924	150201137	214	*	RP11-24I21.1	125476	4.86313	4.08316	1.89095	2.15932	0.0308252	0.999655	ENSG00000248210
455	chr3	96980308	96980571	264	*	RP11-529P9.1	219778	4.62975	4.0016	1.92235	2.08162	0.0373771	0.999655	ENSG00000251172
432	chr9	12371938	12372179	242	*	RNU2-47P	71486	5.13757	3.9994	1.91347	2.09012	0.0366066	0.999655	ENSG00000222581
699	chr4	65064817	65065100	284	*	RNU6-191P	198404	4.33074	3.90301	1.94599	2.00566	0.0448921	0.999655	ENSG00000252104
826	chr5	120190472	120190736	265	*	CTD-2334D19.1	73558	4.27483	3.87728	1.96784	1.97032	0.0488012	0.999655	ENSG00000248927
827	chr9	82479127	82479384	258	*	NPAP1P6	1192	4.27483	3.87728	1.96784	1.97032	0.0488012	0.999655	ENSG00000238002
787	chrX	74030283	74030584	302	*	RP11-130N24.2	40808	4.2092	3.86466	1.9517	1.98015	0.0476867	0.999655	ENSG00000271589
726	chr3	30025914	30026148	235	*	AC099048.1	4206	4.52984	3.82192	1.91317	1.99769	0.0457505	0.999655	ENSG00000203652
1024	chr5	23367529	23367748	220	*	CTD-2272G21.1	37527	4.03174	3.7973	1.97342	1.92422	0.0543269	0.999655	ENSG00000249289
1220	chr18	40964102	40964471	370	*	SYT4	106486	3.90047	3.77429	1.99574	1.89118	0.0586007	0.999655	ENSG00000132872
1229	chr1	118041811	118042024	214	*	VPS25P1	50012	3.97582	3.76913	1.99438	1.88988	0.0587744	0.999655	ENSG00000226755
986	chr5	156103359	156103589	231	*	CTC-340I23.2	63233	4.41801	3.76406	1.94804	1.93223	0.0533311	0.999655	ENSG00000254163
2037	chr2	51943105	51943482	378	*	CRYGGP	59057	3.98554	3.76406	2.12302	1.77297	0.0762333	0.999655	ENSG00000223710
1491	chr4	130360906	130361267	362	*	RP11-419L4.1	134728	3.91991	3.74167	2.02776	1.84522	0.0650052	0.999655	ENSG00000250193
1261	chr13	65715663	65715926	264	*	STARP1	169158	4.3621	3.73334	1.98109	1.88449	0.0594992	0.999655	ENSG00000214266
1262	chr9	31883418	31883630	213	*	HMGB3P23	238259	4.3621	3.73334	1.98109	1.88449	0.0594992	0.999655	ENSG00000235148
1366	chr3	75581095	75581307	213	*	CTD-2026G6.2	10140	3.85428	3.72664	1.99778	1.86539	0.0621268	0.999655	ENSG00000243794
1367	chr6	50477628	50477854	227	*	RP11-524K22.1	3893	3.85428	3.72664	1.99778	1.86539	0.0621268	0.999655	ENSG00000233470
1244	chr3	103209975	103210201	227	*	MIR548AB	32758	4.17492	3.68352	1.95273	1.88635	0.0592483	0.999655	ENSG00000265328
1426	chr3	156012136	156012464	329	*	KCNAB1-AS2	66463	4.09957	3.68329	1.98647	1.85419	0.063712	0.999655	ENSG00000240596
39370	chrX	16171859	16172147	289	*	MAGEB17	13456	3.59175	3.67562	3.9744	0.924823	0.355058	0.999655	ENSG00000182798
1646	chr4	179914909	179915317	409	*	RP11-296L20.1	75273	3.6671	3.67116	2.01236	1.82431	0.0681059	0.999655	ENSG00000250839
2019	chr2	34392925	34393255	331	*	AC009499.2	100631	3.74244	3.66915	2.06658	1.77547	0.0758206	0.999655	ENSG00000237790
1728	chr2	82566858	82567148	291	*	Y_RNA	32565	4.18463	3.66054	2.01682	1.81501	0.0695223	0.999655	ENSG00000201311
1797	chr20	23397068	23397308	241	*	NAPB	4816	3.67681	3.65236	2.02536	1.80331	0.0713397	0.999655	ENSG00000125814
1798	chr6	54694622	54694848	227	*	RP11-524H19.2	10804	3.67681	3.65236	2.02536	1.80331	0.0713397	0.999655	ENSG00000224984
2189	chr12	46229838	46230055	218	*	RN7SL246P	37756	3.6209	3.62189	2.05819	1.75975	0.0784503	0.999655	ENSG00000265093
23116	chr6	136828565	136828903	339	*	NDUFS5P1	31276	1.24223	3.61162	3.20246	1.12776	0.259419	0.999655	ENSG00000218424
1629	chr11	24689658	24689949	292	*	CTC-830E23.1	32871	3.99746	3.60893	1.97608	1.82631	0.0678031	0.999655	ENSG00000255489
2022	chr2	195917058	195917334	277	*	AC010983.1	25963	3.55527	3.60656	2.03198	1.7749	0.0759144	0.999655	ENSG00000235056
2394	chr2	57361544	57361779	236	*	RP11-443I9.1	85072	4.00717	3.58352	2.06259	1.73739	0.0823184	0.999655	ENSG00000271115
2445	chr3	85174301	85174617	317	*	CADM2	166168	3.42401	3.58091	2.06642	1.7329	0.0831127	0.999655	ENSG00000175161
1921	chr3	20827563	20827876	314	*	RNU6-815P	278314	3.94154	3.5752	2.00154	1.78622	0.0740636	0.999655	ENSG00000206807
3045	chrX	27805519	27805761	243	*	MAGEB10	20345	3.44344	3.54256	2.09952	1.68732	0.0915412	0.999655	ENSG00000177689
2153	chr4	45179619	45179879	261	*	PRKRIRP9	148165	3.82	3.53023	2.00251	1.7629	0.0779167	0.999655	ENSG00000248320
2154	chr9	106828489	106828721	233	*	RP11-82L2.1	26632	3.82	3.53023	2.00251	1.7629	0.0779167	0.999655	ENSG00000270332
2613	chr1	58611855	58612074	220	*	RP11-393I23.3	61763	3.76408	3.49425	2.03465	1.71737	0.0859117	0.999655	ENSG00000230546
3312	chr4	84568490	84568731	242	*	Y_RNA	11046	3.32189	3.49139	2.09363	1.66762	0.0953905	0.999655	ENSG00000201633
4348	chr18	4585719	4586095	377	*	RP11-183C12.1	126488	3.18091	3.48314	2.17284	1.60304	0.108927	0.999655	ENSG00000265545
3526	chr6	153835581	153835799	219	*	RNA5SP225	94007	3.70816	3.45613	2.09144	1.65251	0.0984309	0.999655	ENSG00000222806
181	chr2	83309499	83309903	405	*	AC138623.1	136325	7.34098	3.40449	1.51957	2.24043	0.0250629	0.999655	ENSG00000223977
4550	chr3	101625987	101626201	215	*	RP11-221J22.1	33501	3.14443	3.40391	2.13799	1.59211	0.111361	0.999655	ENSG00000214407
4551	chr3	164029754	164029965	212	*	MIR720	29163	3.14443	3.40391	2.13799	1.59211	0.111361	0.999655	ENSG00000221755
4552	chr4	27401997	27402216	220	*	RP11-415C15.3	133120	3.14443	3.40391	2.13799	1.59211	0.111361	0.999655	ENSG00000251325
527	chr2	133079484	133079796	313	*	ZNF806	12601	5.68113	3.35757	1.63827	2.04946	0.0404167	0.999655	ENSG00000018607
5309	chr8	86430743	86431007	265	*	RP11-317J10.4	5120	2.94754	3.35719	2.1603	1.55404	0.120175	0.999655	ENSG00000254380
5036	chr9	91126137	91126383	247	*	NXNL2	23632	3.02288	3.3481	2.13626	1.56727	0.117052	0.999655	ENSG00000130045
5037	chrX	67039599	67039835	237	*	RP11-383C12.2	26861	3.02288	3.3481	2.13626	1.56727	0.117052	0.999655	ENSG00000234201
6287	chr3	165926714	165926923	210	*	RP11-12N13.2	27105	2.96697	3.31131	2.19454	1.50888	0.131328	0.999655	ENSG00000242326
332	chr7	141978063	141978344	282	*	U66059.29	6008	6.1136	3.30282	1.54383	2.13936	0.0324064	0.999655	ENSG00000186163
6973	chr12	82730689	82730958	270	*	AC083811.1	5530	2.82599	3.30085	2.22844	1.48124	0.138543	0.999655	ENSG00000221121
5712	chr5	99379394	99379623	230	*	RP11-475J5.7	2454	2.90134	3.29118	2.14372	1.53527	0.124719	0.999655	ENSG00000270232
847	chr3	147686104	147686397	294	*	RP11-71N10.1	28312	5.44775	3.28942	1.67355	1.96554	0.0493523	0.999655	ENSG00000239922
5087	chr1	192143161	192143434	274	*	RGS18	15573	3.22198	3.25228	2.07807	1.56505	0.117572	0.999655	ENSG00000150681
472	chr6	152193961	152194248	288	*	RP3-443C4.2	58646	5.88023	3.23263	1.55953	2.07282	0.0381895	0.999655	ENSG00000233823
594	chr6	9568574	9568806	233	*	RP11-354I10.1	406563	5.88994	3.21914	1.58661	2.02894	0.0424639	0.999655	ENSG00000225775
1029	chr3	192649450	192649665	216	*	MB21D2	13499	5.13903	3.21478	1.67194	1.92278	0.0545078	0.999655	ENSG00000180611
5996	chr3	79555722	79555976	255	*	MIR3923	1060	3.16607	3.20896	2.10815	1.52217	0.127966	0.999655	ENSG00000265193
54208	chr6	55959591	55959817	227	*	NPM1P36	154168	2.61205	3.16288	4.06413	0.778243	0.436426	0.999655	ENSG00000214604
7509	chr6	74821355	74821565	211	*	RP11-554D15.1	42187	3.11015	3.16285	2.16476	1.46106	0.143998	0.999655	ENSG00000223786
608	chr7	118409207	118409449	243	*	RP11-515K14.1	111892	6.32241	3.16047	1.56022	2.02566	0.0427997	0.999655	ENSG00000229982
735	chr10	37898569	37898784	216	*	MTRNR2L7	6709	5.64685	3.15853	1.58366	1.99445	0.0461031	0.999655	ENSG00000256892
2232	chr2	189671542	189671930	389	*	DIRC1	16710	4.76467	3.13938	1.78902	1.7548	0.0792929	0.999655	ENSG00000174325
1476	chr11	25730097	25730346	250	*	RP11-405K6.1	25970	4.90565	3.13634	1.6979	1.84719	0.0647194	0.999655	ENSG00000254456
1875	chr11	40821433	40821794	362	*	AC104387.1	40360	4.91537	3.13013	1.74653	1.7922	0.0731009	0.999655	ENSG00000221357
815	chr1	96569409	96569630	222	*	RNU1-130P	121826	5.5253	3.12741	1.58587	1.97205	0.048604	0.999655	ENSG00000200800
8088	chr18	32017513	32017860	348	*	DTNA	55393	2.91326	3.11347	2.15963	1.44167	0.149395	0.999655	ENSG00000134769
1078	chr2	127010000	127010321	322	*	AC023347.1	55765	5.53502	3.11296	1.62597	1.91452	0.0555541	0.999655	ENSG00000235774
8101	chr4	80134535	80134755	221	*	NAA11	112448	2.9886	3.10427	2.15428	1.44098	0.149591	0.999655	ENSG00000156269
952	chr11	88391830	88392086	257	*	RNU6-16P	45750	5.46939	3.10406	1.5996	1.94053	0.0523158	0.999655	ENSG00000207113
953	chrX	77632735	77632999	265	*	CYSLTR1	49686	5.46939	3.10406	1.5996	1.94053	0.0523158	0.999655	ENSG00000173198
1686	chrX	94675531	94675744	214	*	RP3-380C13.2	32623	4.78411	3.10208	1.70521	1.81918	0.0688844	0.999655	ENSG00000271094
7790	chr13	63387571	63387875	305	*	LINC00448	81078	2.92297	3.0909	2.12784	1.4526	0.146335	0.999655	ENSG00000228669
936	chr5	21171894	21172243	350	*	RP11-811J10.1	24585	6.08904	3.08623	1.58652	1.94529	0.0517403	0.999655	ENSG00000248286
2051	chr5	29079572	29079996	425	*	SNORA18	8968	4.65284	3.08604	1.74288	1.77065	0.0766185	0.999655	ENSG00000252601
10389	chr3	188954480	188954719	240	*	TPRG1-AS2	3663	2.54641	3.07949	2.24129	1.37398	0.169447	0.999655	ENSG00000230115
2204	chr6	115682866	115683146	281	*	RP11-126M14.1	2949	4.67228	3.05508	1.738	1.75781	0.0787803	0.999655	ENSG00000219619
13315	chr9	5123568	5123777	210	*	IGHEP2	10018	2.4905	3.03582	2.33174	1.30196	0.192932	0.999655	ENSG00000254017
2650	chr14	41251194	41251406	213	*	RP11-129M6.1	172696	4.61636	3.03359	1.76886	1.715	0.0863461	0.999655	ENSG00000251363
242	chr2	57519182	57519534	353	*	RP11-127H13.1	138293	7.53933	3.03075	1.38433	2.18932	0.0285734	0.999655	ENSG00000270569
9179	chr1	199122376	199122600	225	*	RP11-382E9.1	4649	2.80143	3.02723	2.14989	1.40809	0.159105	0.999655	ENSG00000231718
2429	chr8	135410914	135411302	389	*	RP11-513H8.1	78223	4.55073	3.01748	1.73969	1.73449	0.0828303	0.999655	ENSG00000253627
3433	chr22	40943221	40943496	276	*	AL031594.1	19083	4.56045	3.01505	1.81719	1.65919	0.0970781	0.999655	ENSG00000252124
679	chr4	177419805	177420325	521	*	RP11-313E19.1	134056	6.74222	3.00444	1.49325	2.01201	0.0442185	0.999655	ENSG00000248480
2894	chr8	76169744	76170083	340	*	HIGD1AP6	44447	4.49481	2.99391	1.76425	1.69698	0.0897002	0.999655	ENSG00000253229
3269	chr5	166775546	166775819	274	*	CTB-105L4.2	38670	4.35384	2.99023	1.79015	1.67038	0.0948445	0.999655	ENSG00000253527
1664	chr6	75679821	75680348	528	*	RP11-560O20.1	119620	5.64905	2.98505	1.639	1.82127	0.0685662	0.999655	ENSG00000219736
10402	chr6	66784461	66784718	258	*	NUFIP1P	20083	2.74551	2.97804	2.16796	1.37366	0.169547	0.999655	ENSG00000218890
14211	chr17	12241802	12242015	214	*	RP11-471L13.2	136884	2.36895	2.96108	2.30858	1.28264	0.199618	0.999655	ENSG00000265400
4238	chr3	175390222	175390483	262	*	RP11-744O11.2	4105	4.23229	2.95501	1.83351	1.61167	0.107034	0.999655	ENSG00000236241
4239	chr8	90789598	90790001	404	*	RIPK2	19622	4.23229	2.95501	1.83351	1.61167	0.107034	0.999655	ENSG00000104312
3226	chr3	35340653	35340876	224	*	RNU6-243P	42214	4.37327	2.95419	1.7642	1.67452	0.0940275	0.999655	ENSG00000212442
1782	chr2	154689411	154689670	260	*	GALNT13	38755	4.99292	2.95352	1.63607	1.80525	0.0710355	0.999655	ENSG00000144278
3862	chr12	67166656	67166881	226	*	GRIP1	31084	4.31735	2.93018	1.79422	1.63312	0.102443	0.999655	ENSG00000155974
2142	chr2	53460074	53460311	238	*	SCARNA16	237455	4.937	2.92718	1.65959	1.7638	0.077766	0.999655	ENSG00000251942
2143	chr4	79973974	79974356	383	*	LINC01088	81071	4.937	2.92718	1.65959	1.7638	0.077766	0.999655	ENSG00000249307
2180	chr3	81218032	81218338	307	*	RP11-520D19.1	39726	4.79603	2.92362	1.66075	1.76042	0.0783373	0.999655	ENSG00000242145
1957	chr11	106996040	106996283	244	*	RP11-382M14.1	50728	4.87137	2.91778	1.63785	1.78148	0.0748346	0.999655	ENSG00000255353
3590	chr11	100597055	100597461	407	*	CTD-2383M3.1	38368	4.25172	2.9143	1.76846	1.64793	0.0993672	0.999655	ENSG00000248027
4806	chr12	71021381	71021634	254	*	PTPRB	9585	4.26144	2.90902	1.84197	1.5793	0.114268	0.999655	ENSG00000127329
985	chr14	41589568	41589975	408	*	RP11-129M6.1	165464	6.32167	2.90581	1.50385	1.93225	0.0533291	0.999655	ENSG00000251363
2696	chr3	134576841	134577081	241	*	RNA5SP141	74443	4.88109	2.90086	1.69522	1.71121	0.0870432	0.999655	ENSG00000201413
2320	chr5	147931672	147932074	403	*	HTR4-IT1	93878	4.81546	2.89056	1.65665	1.74482	0.0810162	0.999655	ENSG00000253297
4236	chr11	58432823	58433039	217	*	AP000445.3	234	4.19581	2.88805	1.79182	1.6118	0.107006	0.999655	ENSG00000265783
4237	chr5	18180824	18181035	212	*	SNORD81	55196	4.19581	2.88805	1.79182	1.6118	0.107006	0.999655	ENSG00000212278
5170	chr10	62999512	62999950	439	*	RP11-809M12.1	212446	4.05483	2.88769	1.8505	1.56049	0.118644	0.999655	ENSG00000237233
5782	chr3	80501731	80502027	297	*	RP11-481N16.1	10499	4.66476	2.88209	1.8801	1.53294	0.12529	0.999655	ENSG00000242586
3765	chr18	62112324	62112547	224	*	RNU7-146P	104194	4.82517	2.8751	1.75437	1.63882	0.10125	0.999655	ENSG00000252818
302	chr2	139177762	139178047	286	*	AC097721.1	6873	8.13881	2.86714	1.33238	2.1519	0.0314051	0.999655	ENSG00000232915
2201	chr8	75917913	75918292	380	*	CRISPLD1	21162	5.30385	2.86639	1.62991	1.75861	0.0786431	0.999655	ENSG00000121005
2861	chr13	87464631	87464858	228	*	TXNL1P1	86875	4.75954	2.86313	1.68513	1.69906	0.089308	0.999655	ENSG00000231879
2723	chr2	157475501	157475771	271	*	AC011308.1	122845	4.61856	2.86019	1.67363	1.70897	0.087456	0.999655	ENSG00000268857
2724	chr2	213560720	213561045	326	*	AC093865.1	67353	4.61856	2.86019	1.67363	1.70897	0.087456	0.999655	ENSG00000221388
5089	chr18	30948332	30948627	296	*	CCDC178	72437	3.99891	2.856	1.82508	1.56486	0.117615	0.999655	ENSG00000166960
1302	chr1	159623132	159623482	351	*	CRPP1	51914	6.00323	2.85402	1.52092	1.8765	0.0605862	0.999655	ENSG00000223603
6821	chr1	208967337	208967635	299	*	RP11-459K23.2	65303	3.93328	2.85055	1.91645	1.48741	0.136906	0.999655	ENSG00000232812
6822	chr2	23726514	23726780	267	*	AC011239.1	20433	3.93328	2.85055	1.91645	1.48741	0.136906	0.999655	ENSG00000224361
4667	chr9	110601702	110601995	294	*	RPL36AP6	4591	4.07426	2.8458	1.79443	1.58591	0.11276	0.999655	ENSG00000231293
3749	chr14	46156749	46156984	236	*	RP11-369C8.1	28170	4.70363	2.8359	1.72954	1.63968	0.101071	0.999655	ENSG00000258616
3750	chr6	80564882	80565112	231	*	RP1-92C4.1	480	4.70363	2.8359	1.72954	1.63968	0.101071	0.999655	ENSG00000220918
19904	chr4	13008048	13008260	213	*	RNU6-962P	44705	2.19149	2.8332	2.40378	1.17864	0.23854	0.999655	ENSG00000252235
3416	chr4	177590408	177590633	226	*	RP11-313E19.2	138	5.32328	2.82624	1.70207	1.66047	0.0968199	0.999655	ENSG00000248388
5470	chr4	94782517	94782764	248	*	ATOH1	32474	4.01835	2.81885	1.82337	1.54596	0.122115	0.999655	ENSG00000172238
2920	chr2	157807747	157807974	228	*	AC108057.1	63794	4.57236	2.81505	1.66124	1.69454	0.0901622	0.999655	ENSG00000263848
676	chr21	24831717	24832047	331	*	AP000459.7	17912	7.20605	2.81177	1.39663	2.01325	0.0440884	0.999655	ENSG00000227716
885	chr1	243142942	243143335	394	*	RP11-331N16.1	4634	6.5864	2.80955	1.43396	1.95929	0.0500789	0.999655	ENSG00000230199
5265	chr10	1232797	1233081	285	*	LINC00200	27088	3.95271	2.80324	1.8019	1.55571	0.119777	0.999655	ENSG00000229205
5266	chr2	6731933	6732259	327	*	hsa-mir-7515	58407	3.95271	2.80324	1.8019	1.55571	0.119777	0.999655	ENSG00000236172
803	chr3	75166321	75166749	429	*	NIPA2P2	33014	6.52076	2.80102	1.41637	1.9776	0.0479735	0.999655	ENSG00000241022
3922	chr1	111480825	111481053	229	*	RP11-96K19.4	3921	4.58208	2.79619	1.71497	1.63046	0.103004	0.999655	ENSG00000261654
3923	chr6	81210836	81211049	214	*	RP11-11L12.2	1726	4.58208	2.79619	1.71497	1.63046	0.103004	0.999655	ENSG00000181705
3483	chr3	152009943	152010225	283	*	MBNL1-AS1	22598	4.4411	2.7938	1.68759	1.6555	0.0978231	0.999655	ENSG00000229619
333	chrX	145135884	145136103	220	*	MIR891A	26493	8.47888	2.79197	1.30535	2.13887	0.0324465	0.999655	ENSG00000216056
855	chr3	153674182	153674465	284	*	RP11-23D24.2	23509	6.3895	2.7863	1.41776	1.96528	0.0493813	0.999655	ENSG00000238755
3428	chr4	176083825	176084217	393	*	RP11-287F9.1	123538	4.51645	2.78562	1.6788	1.65929	0.0970572	0.999655	ENSG00000249284
941	chr7	94573857	94574258	402	*	PPP1R9A	37342	6.46485	2.7818	1.43059	1.94451	0.051834	0.999655	ENSG00000158528
681	chr11	43168443	43168871	429	*	RP11-111A24.1	80816	7.01887	2.78043	1.38208	2.01178	0.0442435	0.999655	ENSG00000254725
8283	chr13	35165888	35166254	367	*	GAMTP2	17084	3.75582	2.77774	1.93616	1.43467	0.151382	0.999655	ENSG00000231910
8284	chr9	24493035	24493329	295	*	IZUMO3	52614	3.75582	2.77774	1.93616	1.43467	0.151382	0.999655	ENSG00000205442
6021	chr4	30517505	30517736	232	*	PCDH7	204300	3.8968	2.77389	1.82372	1.52101	0.128258	0.999655	ENSG00000169851
6022	chr5	34671419	34671700	282	*	CTD-2024P10.1	14063	3.8968	2.77389	1.82372	1.52101	0.128258	0.999655	ENSG00000250234
6023	chr7	64830979	64831189	211	*	ZNF92	7522	3.8968	2.77389	1.82372	1.52101	0.128258	0.999655	ENSG00000146757
904	chr5	13487350	13487643	294	*	CTD-2042D5.1	66431	6.39922	2.77369	1.41832	1.95562	0.0505096	0.999655	ENSG00000248462
3783	chr6	95054953	95055231	279	*	RP3-399J4.2	497	5.08018	2.75744	1.68392	1.63751	0.101523	0.999655	ENSG00000220370
4167	chr1	74900686	74900923	238	*	RP4-650F12.2	32955	4.46053	2.75583	1.70644	1.61496	0.10632	0.999655	ENSG00000233894
4168	chr14	46113550	46113886	337	*	RP11-369C8.1	71268	4.46053	2.75583	1.70644	1.61496	0.10632	0.999655	ENSG00000258616
4169	chr2	139518980	139519208	229	*	NXPH2	18709	4.46053	2.75583	1.70644	1.61496	0.10632	0.999655	ENSG00000144227
4170	chr8	32996512	32996886	375	*	AC104037.1	56468	4.46053	2.75583	1.70644	1.61496	0.10632	0.999655	ENSG00000265562
1018	chr5	157966863	157967284	422	*	RP11-32D16.1	54664	6.3433	2.75381	1.42965	1.92622	0.0540773	0.999655	ENSG00000254135
6480	chr18	32059000	32059320	321	*	DTNA	13933	3.76554	2.75022	1.8336	1.4999	0.133639	0.999655	ENSG00000134769
7096	chr7	16538407	16538625	219	*	GS1-166A23.1	27597	3.84088	2.74638	1.86009	1.47647	0.139817	0.999655	ENSG00000272537
7813	chr3	2385640	2385933	294	*	AC026882.1	18008	3.69991	2.74251	1.88959	1.45138	0.146674	0.999655	ENSG00000230398
1227	chr6	129546731	129547043	313	*	BMPR1APS1	66465	6.28739	2.73406	1.44641	1.89024	0.0587263	0.999655	ENSG00000219642
6703	chr2	143215930	143216248	319	*	AC092578.1	84738	3.77525	2.72866	1.82967	1.49134	0.135871	0.999655	ENSG00000228134
1132	chr2	82810493	82810860	368	*	AC109638.1	25915	6.22176	2.72551	1.43084	1.90484	0.0568012	0.999655	ENSG00000226860
1133	chr2	196019781	196020064	284	*	AC010983.1	128686	6.22176	2.72551	1.43084	1.90484	0.0568012	0.999655	ENSG00000235056
4417	chr7	132591552	132591835	284	*	AC009518.8	76098	4.26364	2.72415	1.70275	1.59985	0.109632	0.999655	ENSG00000227197
4121	chr4	104533271	104533498	228	*	DDX3YP3	40024	4.95864	2.72093	1.68161	1.61805	0.105652	0.999655	ENSG00000251571
4520	chr3	31368529	31368753	225	*	AC115283.1	58029	4.33899	2.7147	1.70309	1.59399	0.110939	0.999655	ENSG00000230111
1089	chr6	119959321	119959695	375	*	MAN1A1	288394	6.64451	2.70914	1.41713	1.91171	0.0559135	0.999655	ENSG00000111885
601	chr21	16742877	16743207	331	*	AJ006998.2	31416	7.842	2.7089	1.33656	2.02677	0.042686	0.999655	ENSG00000229425
24551	chr4	114522612	114522889	278	*	CAMK2D	160193	1.93868	2.7048	2.44287	1.10722	0.268199	0.999655	ENSG00000145349
2422	chr3	190021735	190021948	214	*	CLDN1	18315	5.54619	2.70102	1.55664	1.73516	0.0827126	0.999655	ENSG00000163347
2423	chr4	64539490	64539699	210	*	RP11-12K22.1	179493	5.54619	2.70102	1.55664	1.73516	0.0827126	0.999655	ENSG00000250775
30456	chr1	92611175	92611450	276	*	PRKAR1AP	20316	2.01403	2.70052	2.62837	1.02745	0.304209	0.999655	ENSG00000233401
7778	chr13	109252556	109252765	210	*	MYO16	4055	3.71934	2.69826	1.85719	1.45287	0.14626	0.999655	ENSG00000041515
7779	chr2	166598638	166598851	214	*	GALNT3	52340	3.71934	2.69826	1.85719	1.45287	0.14626	0.999655	ENSG00000115339
1857	chr7	118246693	118247014	322	*	AC006926.1	144139	6.17556	2.69587	1.50175	1.79515	0.0726299	0.999655	ENSG00000222226
914	chr8	48522922	48523134	213	*	RP11-697N18.2	17750	7.24178	2.68913	1.37732	1.95243	0.0508868	0.999655	ENSG00000254065
5499	chr3	27025796	27026021	226	*	AC114877.1	230228	4.28307	2.68354	1.7375	1.54448	0.122472	0.999655	ENSG00000221438
5500	chr3	139550932	139551156	225	*	RP11-166D18.1	4905	4.28307	2.68354	1.7375	1.54448	0.122472	0.999655	ENSG00000251471
4509	chr5	113980716	113980957	242	*	RP11-492A10.1	23149	4.83709	2.68304	1.6829	1.59429	0.110871	0.999655	ENSG00000246316
4510	chr6	95206629	95206892	264	*	RP3-399J4.1	49731	4.83709	2.68304	1.6829	1.59429	0.110871	0.999655	ENSG00000216853
7641	chr12	76630357	76630579	223	*	RP11-54A9.1	23039	3.65371	2.68296	1.8412	1.45718	0.145068	0.999655	ENSG00000257219
5440	chr11	25903513	25903906	394	*	RP11-20J1.1	41828	4.1421	2.68103	1.73183	1.54809	0.121601	0.999655	ENSG00000254754
22270	chr5	166427907	166428183	277	*	CTB-7E3.1	74531	2.25933	2.6727	2.34316	1.14064	0.25402	0.999655	ENSG00000254130
9406	chr12	128626323	128626566	244	*	RP13-653N12.2	23560	3.66342	2.67048	1.90396	1.4026	0.160737	0.999655	ENSG00000256659
9739	chr2	83103841	83104164	324	*	AC098817.5	19913	3.52244	2.66382	1.91189	1.39329	0.163532	0.999655	ENSG00000168129
494	chr5	33981965	33982286	322	*	SLC45A2	2548	9.06425	2.66127	1.28999	2.06302	0.0391111	0.999655	ENSG00000164175
1702	chr14	82666681	82666920	240	*	snoU13	261511	5.98838	2.65452	1.46036	1.81772	0.0691069	0.999655	ENSG00000238978
5310	chr4	136080290	136080711	422	*	RP11-553P9.3	35355	4.78118	2.65159	1.70635	1.55395	0.120196	0.999655	ENSG00000248456
2983	chr21	27539585	27539878	294	*	AP000230.1	3310	5.29338	2.65095	1.56828	1.69035	0.0909605	0.999655	ENSG00000273492
5546	chr4	156659441	156659790	350	*	RP11-588K22.2	3840	4.08618	2.65091	1.71927	1.54188	0.123102	0.999655	ENSG00000260244
5947	chr2	31624979	31625209	231	*	XDH	12371	4.16153	2.64015	1.73091	1.5253	0.127185	0.999655	ENSG00000158125
5948	chr4	29267626	29267924	299	*	RP11-472K22.2	51605	4.16153	2.64015	1.73091	1.5253	0.127185	0.999655	ENSG00000248338
2005	chr11	49230747	49230962	216	*	FOLH1	524	5.93246	2.63366	1.48293	1.77598	0.0757359	0.999655	ENSG00000086205
2006	chr13	89257611	89257956	346	*	LINC00560	21150	5.93246	2.63366	1.48293	1.77598	0.0757359	0.999655	ENSG00000261666
1368	chrX	7841347	7841572	226	*	VCX	31043	6.42085	2.63162	1.41091	1.8652	0.062154	0.999655	ENSG00000182583
602	chr3	80001856	80002494	639	*	HMGB1P38	4797	7.56243	2.62757	1.29703	2.02584	0.0427814	0.999655	ENSG00000243877
9900	chr21	18809937	18810296	360	*	C21orf37	911	3.46653	2.62676	1.89051	1.38944	0.164698	0.999655	ENSG00000232560
1430	chr1	195200267	195200579	313	*	AL357932.1	104455	6.35522	2.62346	1.41566	1.85317	0.0638573	0.999655	ENSG00000265108
12378	chr12	55747488	55747749	262	*	OR6C7P	10862	3.4009	2.61963	1.98108	1.32232	0.18606	0.999655	ENSG00000257757
10185	chr1	76683043	76683320	278	*	RP11-335E14.1	136610	3.54188	2.61859	1.89616	1.38099	0.167281	0.999655	ENSG00000223905
10186	chr3	191816696	191816935	240	*	RN7SKP222	5784	3.54188	2.61859	1.89616	1.38099	0.167281	0.999655	ENSG00000222583
5818	chr3	18710076	18710304	229	*	RAD23BP1	129910	4.65963	2.61221	1.70588	1.5313	0.125696	0.999655	ENSG00000236570
1530	chr1	193305562	193305962	401	*	LINC01031	31686	6.36494	2.61011	1.41928	1.83904	0.0659091	0.999655	ENSG00000232077
27	chr4	31409782	31410071	290	*	RP11-315A17.1	57875	14.6946	2.59258	1.00002	2.59254	0.00952693	0.999655	ENSG00000251434
1478	chr8	50109528	50109743	216	*	RP11-10H3.1	28429	6.83094	2.58952	1.40212	1.84686	0.0647673	0.999655	ENSG00000253474
2052	chr1	159515353	159515692	340	*	OR10J5	9510	5.67966	2.58513	1.46001	1.77062	0.0766243	0.999655	ENSG00000184155
6837	chr10	42649247	42649501	255	*	KSR1P1	4249	4.60372	2.57881	1.73438	1.48688	0.137047	0.999655	ENSG00000229485
6838	chr12	62026931	62027147	217	*	RP11-410B16.1	32306	4.60372	2.57881	1.73438	1.48688	0.137047	0.999655	ENSG00000258336
2287	chrX	33688719	33689071	353	*	RP11-305F18.1	55553	5.61403	2.57715	1.47362	1.74886	0.0803155	0.999655	ENSG00000233928
166	chr4	151199450	151199757	308	*	RNU7-194P	68591	10.6084	2.57322	1.14231	2.25263	0.0242823	0.999655	ENSG00000238721
2351	chr1	77503926	77504147	222	*	RP4-564M11.2	29457	5.68937	2.57047	1.47603	1.74148	0.0816002	0.999655	ENSG00000230498
4040	chr7	68642622	68642892	271	*	RP11-3P22.1	11412	5.06001	2.57043	1.58236	1.62443	0.104284	0.999655	ENSG00000236839
11156	chr5	60033869	60034088	220	*	KRT8P31	6708	3.42033	2.5667	1.89688	1.35312	0.176018	0.999655	ENSG00000250148
7787	chr15	53852689	53852924	236	*	RNU2-53P	91249	3.98407	2.56161	1.76342	1.45264	0.146325	0.999655	ENSG00000252066
7788	chr7	92931404	92931695	292	*	CCDC132	69750	3.98407	2.56161	1.76342	1.45264	0.146325	0.999655	ENSG00000004766
646	chr1	191771834	191772266	433	*	RP11-541F9.2	72358	7.82715	2.55972	1.26932	2.01661	0.0437364	0.999655	ENSG00000228215
1924	chr7	115820197	115820432	236	*	TFEC	20246	6.18748	2.55859	1.43266	1.78591	0.0741146	0.999655	ENSG00000105967
5330	chr16	47424098	47424530	433	*	RNA5SP424	59841	4.92874	2.55719	1.64671	1.55291	0.120446	0.999655	ENSG00000212290
7238	chr2	78541035	78541250	216	*	AC064872.1	98969	3.91843	2.55042	1.73404	1.4708	0.141347	0.999655	ENSG00000214429
2835	chr5	107300818	107301179	362	*	RN7SKP122	154487	5.63346	2.54799	1.49783	1.70112	0.0889197	0.999655	ENSG00000251732
2770	chr4	138295371	138295632	262	*	STMN1P2	51385	5.49248	2.54551	1.49204	1.70606	0.0879974	0.999655	ENSG00000251440
2719	chr3	20325626	20326092	467	*	RNU6-822P	15063	6.66615	2.54317	1.48796	1.70916	0.0874207	0.999655	ENSG00000199577
2072	chr1	191925423	191925753	331	*	RP11-541F9.1	66063	6.05622	2.54225	1.43678	1.76941	0.0768255	0.999655	ENSG00000223344
2073	chr9	28288086	28288315	230	*	RP11-20P5.2	139876	6.05622	2.54225	1.43678	1.76941	0.0768255	0.999655	ENSG00000229060
2593	chr13	73628409	73628626	218	*	KLF5	487	5.56783	2.53834	1.47658	1.71907	0.0856019	0.999655	ENSG00000102554
7406	chr3	98862100	98862320	221	*	ACTG1P13	72789	4.48217	2.53778	1.73176	1.46544	0.142802	0.999655	ENSG00000241305
3534	chr5	63293504	63293985	482	*	RP11-158J3.2	16633	5.42685	2.53571	1.53473	1.65222	0.0984893	0.999655	ENSG00000248285
13186	chr7	124629883	124630125	243	*	EEF1GP1	43381	3.36441	2.53457	1.94265	1.3047	0.191995	0.999655	ENSG00000186676
13187	chrX	138438945	138439219	275	*	SNURFL	4979	3.36441	2.53457	1.94265	1.3047	0.191995	0.999655	ENSG00000173954
5306	chr7	34676593	34676890	298	*	NPSR1	20960	4.87283	2.53034	1.62777	1.55449	0.120068	0.999655	ENSG00000187258
2610	chr18	27758156	27758459	304	*	RP11-675P14.1	534781	5.5022	2.53001	1.47278	1.71784	0.0858254	0.999655	ENSG00000266196
2031	chr7	136381075	136381452	378	*	PSMC1P3	17165	6.59757	2.52884	1.4252	1.77437	0.0760018	0.999655	ENSG00000231244
743	chr6	124434452	124434717	266	*	RP11-374A22.1	290066	8.26934	2.52862	1.26918	1.99232	0.0463361	0.999655	ENSG00000237321
8423	chr7	46376108	46376494	387	*	AC092657.2	34389	3.78717	2.52644	1.76671	1.43002	0.152711	0.999655	ENSG00000237760
2229	chr6	54467635	54467908	274	*	RP3-334F4.2	39	6.0003	2.52051	1.43622	1.75496	0.0792658	0.999655	ENSG00000216347
858	chr18	70304539	70304841	303	*	CBLN2	914	8.27906	2.51763	1.28137	1.96479	0.0494386	0.999655	ENSG00000141668
7660	chr4	167728783	167729088	306	*	RNA5SP171	110540	4.35091	2.51503	1.72643	1.45678	0.145177	0.999655	ENSG00000212373
3099	chr1	194059007	194059266	260	*	RP11-563D10.1	59336	5.51191	2.51485	1.49423	1.68304	0.0923667	0.999655	ENSG00000227240
3100	chrX	115621256	115621516	261	*	CXorf61	27091	5.51191	2.51485	1.49423	1.68304	0.0923667	0.999655	ENSG00000204019
12452	chr12	113844798	113845051	254	*	SDSL	14990	3.29878	2.51441	1.90517	1.31978	0.186907	0.999655	ENSG00000139410
12453	chr4	156011262	156011514	253	*	NPY2R	118266	3.29878	2.51441	1.90517	1.31978	0.186907	0.999655	ENSG00000185149
12454	chr8	109485527	109485738	212	*	EMC2	29696	3.29878	2.51441	1.90517	1.31978	0.186907	0.999655	ENSG00000104412
3285	chr2	145228871	145229132	262	*	AC009951.1	7225	6.55137	2.51378	1.50584	1.66935	0.0950479	0.999655	ENSG00000176824
2459	chr14	28200649	28200913	265	*	hsa-mir-3171	98164	6.40068	2.50691	1.44817	1.73109	0.0834359	0.999655	ENSG00000264657
5445	chr1	79875296	79875591	296	*	RP4-726F1.1	85841	4.81691	2.50346	1.61747	1.54776	0.121679	0.999655	ENSG00000235011
916	chr11	105179988	105180381	394	*	RP11-94P11.3	62200	7.59378	2.50151	1.28152	1.952	0.0509388	0.999655	ENSG00000255336
3079	chr4	133977079	133977651	573	*	RP11-404I7.1	67246	5.86904	2.49754	1.48275	1.6844	0.0921051	0.999655	ENSG00000249513
15926	chr2	156802281	156802554	274	*	AC093375.1	78570	3.87224	2.49683	2.00064	1.24801	0.212026	0.999655	ENSG00000226383
3759	chr1	117767397	117767618	222	*	VTCN1	13840	5.456	2.49171	1.5201	1.63917	0.101177	0.999655	ENSG00000134258
3396	chr17	63541738	63542037	300	*	AXIN2	15727	5.39037	2.48134	1.49351	1.66142	0.0966291	0.999655	ENSG00000168646
3397	chr18	40325626	40326018	393	*	RIT2	369638	5.39037	2.48134	1.49351	1.66142	0.0966291	0.999655	ENSG00000152214
2943	chr10	122116494	122116857	364	*	RP11-572P18.1	1775	5.9541	2.48107	1.46544	1.69305	0.0904452	0.999655	ENSG00000220842
2944	chr8	30813260	30813607	348	*	RP11-293D9.2	28229	5.9541	2.48107	1.46544	1.69305	0.0904452	0.999655	ENSG00000253793
10354	chr1	71121174	71121479	306	*	CASP3P1	5468	3.8066	2.47867	1.80258	1.37507	0.16911	0.999655	ENSG00000237033
10355	chr1	186761528	186761818	291	*	PLA2G4A	36266	3.8066	2.47867	1.80258	1.37507	0.16911	0.999655	ENSG00000116711
10356	chr2	162615576	162615821	246	*	AC092841.1	159470	3.8066	2.47867	1.80258	1.37507	0.16911	0.999655	ENSG00000253046
14426	chr1	188690650	188690888	239	*	RP11-316I3.1	10638	3.24287	2.47838	1.93864	1.27841	0.201105	0.999655	ENSG00000237283
14427	chr3	35245298	35245521	224	*	KRT8P18	13119	3.24287	2.47838	1.93864	1.27841	0.201105	0.999655	ENSG00000228767
6552	chr1	71417790	71418033	244	*	RP3-333A15.1	4727	4.83635	2.47763	1.65526	1.49682	0.13444	0.999655	ENSG00000235782
3061	chr10	97908584	97909022	439	*	ZNF518A	19111	5.81312	2.47763	1.46915	1.68644	0.0917106	0.999655	ENSG00000177853
255	chr21	20495338	20495772	435	*	AP000431.2	7068	10.5085	2.47114	1.13453	2.17812	0.0293969	0.999655	ENSG00000229289
9505	chr8	138045858	138046086	229	*	RNU6-144P	71508	3.74097	2.46661	1.76127	1.40047	0.161371	0.999655	ENSG00000206678
1473	chr3	7371057	7371368	312	*	GRM7-AS1	230651	6.91821	2.4656	1.33468	1.84733	0.0646988	0.999655	ENSG00000236202
1474	chr3	101074012	101074367	356	*	ZNF90P1	1768	6.91821	2.4656	1.33468	1.84733	0.0646988	0.999655	ENSG00000241738
11483	chr3	85037734	85038036	303	*	CADM2	29601	4.37034	2.46331	1.82984	1.34619	0.178241	0.999655	ENSG00000175161
6146	chr12	80024352	80024680	329	*	RP11-530C5.1	59243	4.77071	2.46133	1.62386	1.51572	0.129589	0.999655	ENSG00000258048
6147	chr13	94650887	94651109	223	*	RNA5SP35	26742	4.77071	2.46133	1.62386	1.51572	0.129589	0.999655	ENSG00000212559
9638	chr3	34998499	34998752	254	*	FECHP1	84365	4.30471	2.45934	1.76135	1.39628	0.16263	0.999655	ENSG00000235534
8081	chr17	34175369	34175598	230	*	AC015849.14	12971	4.78043	2.4592	1.70568	1.44177	0.149366	0.999655	ENSG00000267326
4273	chr12	86801379	86801750	372	*	AC010196.1	337174	5.19347	2.45533	1.52603	1.60896	0.107625	0.999655	ENSG00000264077
70055	chr1	214049589	214049857	269	*	PROX1	106666	2.92443	2.44982	3.82339	0.640744	0.521689	0.999655	ENSG00000117707
780	chr1	107000381	107000959	579	*	RP11-478L17.1	86406	8.32451	2.43596	1.22934	1.98151	0.0475337	0.999655	ENSG00000270342
4892	chr9	76119591	76119846	256	*	RP11-404E6.1	28601	5.27853	2.43326	1.5456	1.57432	0.115414	0.999655	ENSG00000221844
11113	chr12	38515593	38515820	228	*	RNA5SP358	39563	3.68506	2.42873	1.79352	1.35417	0.175683	0.999655	ENSG00000199843
11114	chr13	61835165	61835399	235	*	MIR3169	61150	3.68506	2.42873	1.79352	1.35417	0.175683	0.999655	ENSG00000266663
11115	chr3	1656913	1657148	236	*	AC090043.1	18983	3.68506	2.42873	1.79352	1.35417	0.175683	0.999655	ENSG00000184423
11116	chr4	63647771	63647991	221	*	EXOC5P1	34552	3.68506	2.42873	1.79352	1.35417	0.175683	0.999655	ENSG00000180673
11117	chr8	117334041	117334266	226	*	LINC00536	3030	3.68506	2.42873	1.79352	1.35417	0.175683	0.999655	ENSG00000249917
3183	chr3	36102446	36102680	235	*	RFC3P1	109259	6.17701	2.42667	1.44621	1.67795	0.0933563	0.999655	ENSG00000236158
3864	chr10	92085039	92085414	376	*	RP11-94M14.2	128512	6.33066	2.42643	1.48588	1.633	0.10247	0.999655	ENSG00000224750
13542	chr8	76634298	76634577	280	*	AC016194.1	64117	3.54408	2.42294	1.86942	1.29609	0.194944	0.999655	ENSG00000221029
1148	chr9	87375961	87376251	291	*	NTRK2	92494	8.90768	2.42063	1.27121	1.90419	0.0568854	0.999655	ENSG00000148053
1849	chr13	64721585	64721967	383	*	LINC00355	71440	6.74075	2.42026	1.34702	1.79675	0.0723751	0.999655	ENSG00000227674
8412	chr4	20997880	20998146	267	*	RP11-362J17.1	229448	4.65888	2.41641	1.68932	1.4304	0.152602	0.999655	ENSG00000272995
8413	chr4	94487799	94488035	237	*	RP11-703C10.1	246861	4.65888	2.41641	1.68932	1.4304	0.152602	0.999655	ENSG00000250908
1420	chr12	67224419	67224718	300	*	GRIP1	26452	7.23885	2.41535	1.3011	1.85639	0.0633984	0.999655	ENSG00000155974
6200	chr1	116344322	116344634	313	*	CASQ2	32919	5.22262	2.4107	1.59316	1.51315	0.13024	0.999655	ENSG00000118729
6201	chr11	102654703	102654942	240	*	MMP10	3343	5.22262	2.4107	1.59316	1.51315	0.13024	0.999655	ENSG00000166670
4767	chr3	110021203	110021665	463	*	RP11-119D18.1	226763	5.57003	2.40718	1.52147	1.58214	0.113618	0.999655	ENSG00000240895
305	chr4	104245491	104246224	734	*	RP11-328K4.1	68174	10.868	2.40615	1.11862	2.151	0.0314764	0.999655	ENSG00000248740
7731	chrX	77770864	77771114	251	*	HMGN1P34	4568	4.59325	2.39799	1.64864	1.45453	0.1458	0.999655	ENSG00000224755
5205	chr5	94016283	94016618	336	*	KIAA0825	61973	5.15699	2.39687	1.53752	1.55892	0.119016	0.999655	ENSG00000185261
5206	chr8	5768200	5768474	275	*	RN7SKP159	283	5.15699	2.39687	1.53752	1.55892	0.119016	0.999655	ENSG00000222589
651	chr2	213280778	213281103	326	*	MIR548F2	9980	9.13354	2.39564	1.18833	2.01598	0.0438025	0.999655	ENSG00000221782
4171	chr1	80061036	80061422	387	*	ADH5P2	74270	5.65509	2.39191	1.48118	1.61487	0.106339	0.999655	ENSG00000232676
4172	chr21	19384174	19384437	264	*	AP000998.2	102784	5.65509	2.39191	1.48118	1.61487	0.106339	0.999655	ENSG00000227330
4173	chrX	125069505	125069764	260	*	RP11-13E5.2	173980	5.65509	2.39191	1.48118	1.61487	0.106339	0.999655	ENSG00000237208
13755	chr3	96047261	96047489	229	*	HNRNPKP4	20908	3.62914	2.39096	1.85232	1.29079	0.196776	0.999655	ENSG00000243547
4849	chr4	172910288	172910497	210	*	GALNTL6	176882	5.09136	2.38652	1.51365	1.57667	0.114873	0.999655	ENSG00000174473
4850	chr5	19008642	19008939	298	*	RP11-124N3.2	29968	5.09136	2.38652	1.51365	1.57667	0.114873	0.999655	ENSG00000251487
962	chr2	190656252	190656665	414	*	PMS1	7144	9.63841	2.38508	1.23047	1.93835	0.0525811	0.999655	ENSG00000064933
18689	chr4	128015849	128016299	451	*	RP11-810P8.1	16931	3.06541	2.38452	1.98867	1.19906	0.230507	0.999655	ENSG00000250945
18690	chr4	156894314	156894655	342	*	CTSO	19244	3.06541	2.38452	1.98867	1.19906	0.230507	0.999655	ENSG00000256043
18691	chrX	142421214	142421494	281	*	PGBD4P6	10274	3.06541	2.38452	1.98867	1.19906	0.230507	0.999655	ENSG00000226064
3982	chr10	78501180	78501489	310	*	SNORA31	93770	5.99955	2.37778	1.46099	1.62752	0.103627	0.999655	ENSG00000252888
12195	chr1	246503351	246503565	215	*	SMYD3-IT1	17610	3.56351	2.37761	1.79245	1.32646	0.184687	0.999655	ENSG00000230184
12196	chr5	153284529	153284761	233	*	RP11-461L18.1	3509	3.56351	2.37761	1.79245	1.32646	0.184687	0.999655	ENSG00000261382
12197	chr8	52166351	52166560	210	*	RP11-401H2.1	3687	3.56351	2.37761	1.79245	1.32646	0.184687	0.999655	ENSG00000253664
12333	chr12	73736263	73736513	251	*	RP11-314D7.3	135647	4.12725	2.37649	1.79552	1.32356	0.185649	0.999655	ENSG00000257682
1840	chr6	95282850	95283236	387	*	RP3-399J4.1	125952	6.98605	2.37501	1.32109	1.79777	0.0722136	0.999655	ENSG00000216853
8996	chr11	130523324	130523568	245	*	C11orf44	19282	4.53734	2.37401	1.67989	1.41319	0.157598	0.999655	ENSG00000175728
2323	chr13	91880263	91880556	294	*	PPIAP23	44274	6.56329	2.37344	1.36044	1.74461	0.0810527	0.999655	ENSG00000214178
6109	chr9	8401951	8402253	303	*	RP11-134K1.3	299298	5.66481	2.37276	1.56397	1.51714	0.12923	0.999655	ENSG00000235389
2707	chrX	98276402	98276904	503	*	AL109750.1	363369	6.42231	2.37218	1.38677	1.71057	0.0871599	0.999655	ENSG00000252430
4776	chr8	89677784	89678186	403	*	RP11-642C5.1	142950	6.00927	2.37198	1.49976	1.58157	0.113747	0.999655	ENSG00000271156
40086	chr1	144168512	144169533	1022	*	NBPF8	21703	1.58376	2.37185	2.58582	0.917251	0.359011	0.999655	ENSG00000162825
11687	chr11	39578618	39578879	262	*	AC027806.1	173479	4.06162	2.36811	1.76574	1.34115	0.179873	0.999655	ENSG00000264020
4988	chr10	84287402	84287663	262	*	RNU6-441P	186874	5.59918	2.36568	1.50697	1.56983	0.116456	0.999655	ENSG00000207275
20192	chr2	225436916	225437174	259	*	CUL3	12935	3.42253	2.36046	2.01004	1.17433	0.240261	0.999655	ENSG00000036257
4535	chr3	164707040	164707398	359	*	SI	88884	5.53355	2.35853	1.48059	1.59297	0.111168	0.999655	ENSG00000090402
4536	chr4	178055014	178055243	230	*	RN7SKP136	47352	5.53355	2.35853	1.48059	1.59297	0.111168	0.999655	ENSG00000222859
8500	chr5	40486670	40486915	246	*	AC108105.1	166249	4.47171	2.35807	1.65238	1.42707	0.153559	0.999655	ENSG00000265615
783	chr13	19572165	19572600	436	*	LINC00442	9798	9.03143	2.35763	1.19035	1.98061	0.0476346	0.999655	ENSG00000232685
21184	chr11	49315710	49315919	210	*	CTD-2026G22.1	11346	3.57323	2.35653	2.03569	1.15761	0.247024	0.999655	ENSG00000255532
10888	chr5	44880131	44880461	331	*	RP11-53O19.3	53952	4.48142	2.35297	1.73006	1.36005	0.173814	0.999655	ENSG00000272335
10889	chr7	16759766	16760125	360	*	AC073333.8	242	4.48142	2.35297	1.73006	1.36005	0.173814	0.999655	ENSG00000235837
2717	chr7	120423794	120424086	293	*	RP4-797C5.2	31225	6.3664	2.35174	1.3756	1.70961	0.087338	0.999655	ENSG00000231295
4499	chr1	105375640	105375887	248	*	RP11-414B7.1	600728	5.46792	2.35061	1.47373	1.59501	0.11071	0.999655	ENSG00000225036
5441	chr3	154121671	154121977	307	*	GPR149	25526	4.96981	2.35048	1.51842	1.54797	0.121629	0.999655	ENSG00000174948
2027	chr8	77476043	77476314	272	*	RP11-115I9.1	15265	7.00548	2.35047	1.32461	1.77446	0.0759874	0.999655	ENSG00000253681
2210	chrX	63180158	63180525	368	*	HNRNPDP1	83659	6.8645	2.34777	1.33641	1.75678	0.0789559	0.999655	ENSG00000232794
4831	chrX	111457632	111458041	410	*	AL031176.1	44760	5.40228	2.34094	1.48359	1.57789	0.114591	0.999655	ENSG00000265858
2576	chr1	188918779	188919051	273	*	LINC01035	43959	6.37611	2.3377	1.35876	1.72047	0.0853464	0.999655	ENSG00000226486
14594	chr1	92481950	92482167	218	*	EPHX4	13371	3.5076	2.33745	1.83478	1.27397	0.202675	0.999655	ENSG00000172031
14595	chr10	47615989	47616229	241	*	AHCYP1	21609	3.5076	2.33745	1.83478	1.27397	0.202675	0.999655	ENSG00000215044
972	chr12	61881279	61881656	378	*	RP11-410B16.1	112967	8.34615	2.3345	1.20564	1.93631	0.0528302	0.999655	ENSG00000258336
6663	chr6	48161155	48161430	276	*	RBMXP1	21099	4.97953	2.33418	1.56379	1.49265	0.135529	0.999655	ENSG00000216835
5267	chr2	212544552	212544875	324	*	MTND2P23	97055	5.74674	2.33393	1.50023	1.55571	0.119777	0.999655	ENSG00000232631
16677	chrX	124601225	124601611	387	*	RP13-147D17.1	139354	3.36662	2.33348	1.89086	1.23408	0.217172	0.999655	ENSG00000213489
6379	chr2	3977345	3977620	276	*	AC107070.1	44039	4.83855	2.33254	1.55029	1.50458	0.132432	0.999655	ENSG00000237401
11632	chr1	94396166	94396487	322	*	RP5-837O21.1	2307	4.27481	2.33222	1.73733	1.34242	0.179461	0.999655	ENSG00000226960
11633	chr3	189262701	189263025	325	*	TP63	86179	4.27481	2.33222	1.73733	1.34242	0.179461	0.999655	ENSG00000073282
5323	chr4	106743575	106743913	339	*	RP11-45L9.1	4415	5.47763	2.33176	1.50134	1.55312	0.120394	0.999655	ENSG00000251175
2823	chr3	190891709	190892055	347	*	OSTN	24974	6.31048	2.33081	1.36933	1.70215	0.0887273	0.999655	ENSG00000188729
2413	chr11	130849188	130849569	382	*	RN7SL167P	24754	6.94956	2.33055	1.34262	1.73582	0.0825958	0.999655	ENSG00000242673
2978	chr5	104379219	104379523	305	*	RAB9BP1	55650	6.38583	2.32506	1.37511	1.69081	0.0908722	0.999655	ENSG00000232159
6164	chr1	72282261	72282482	222	*	NEGR1-IT1	20212	4.9139	2.32296	1.53337	1.51494	0.129788	0.999655	ENSG00000228853
6165	chr11	56776458	56776717	260	*	OR5AK1P	8857	4.9139	2.32296	1.53337	1.51494	0.129788	0.999655	ENSG00000255083
6528	chr3	76682760	76683031	272	*	RP11-550F7.1	199590	6.04137	2.32012	1.54826	1.49853	0.133996	0.999655	ENSG00000240809
2882	chr13	103078246	103078495	250	*	RP11-811P12.3	23438	6.3202	2.31672	1.36448	1.69788	0.08953	0.999655	ENSG00000270581
2986	chr3	173158385	173158645	261	*	NLGN1	44310	6.89365	2.31063	1.36702	1.69027	0.0909759	0.999655	ENSG00000169760
2335	chr2	2415273	2415659	387	*	MYT1L	80240	6.75267	2.30963	1.32478	1.74341	0.0812629	0.999655	ENSG00000186487
10174	chr8	107698943	107699248	306	*	TAGLN2P1	10992	4.28453	2.30788	1.67084	1.38127	0.167196	0.999655	ENSG00000253676
11521	chr18	5695462	5695681	220	*	AP001032.1	33412	4.35988	2.30756	1.71551	1.34511	0.178588	0.999655	ENSG00000252432
11522	chr2	22775422	22775662	241	*	AC096570.1	16070	4.35988	2.30756	1.71551	1.34511	0.178588	0.999655	ENSG00000233587
6398	chr6	55059412	55059811	400	*	HCRTR2	20361	5.42172	2.30437	1.53201	1.50415	0.132542	0.999655	ENSG00000137252
2669	chr6	75576144	75576521	378	*	RP11-560O20.1	15943	7.39175	2.30393	1.34433	1.71381	0.0865634	0.999655	ENSG00000219736
2579	chr9	75984258	75984500	243	*	AL449083.1	78114	6.82802	2.30321	1.33879	1.72037	0.0853656	0.999655	ENSG00000221110
3368	chr12	88818868	88819259	392	*	Y_RNA	4959	6.18893	2.30256	1.3844	1.66321	0.0962698	0.999655	ENSG00000199245
284	chr11	55025645	55026875	1231	*	TRIM48	2782	20.5893	2.30116	1.06385	2.16304	0.0305382	0.999655	ENSG00000150244
11516	chr13	65358809	65359159	351	*	LGMNP1	174368	4.2189	2.30029	1.70988	1.34529	0.178531	0.999655	ENSG00000214269
16263	chr21	27693177	27693482	306	*	AP001595.1	29470	3.3107	2.29764	1.85028	1.24178	0.214317	0.999655	ENSG00000229025
5801	chr4	55584064	55584313	250	*	KIT	59978	5.35609	2.29707	1.49894	1.53246	0.125408	0.999655	ENSG00000157404
7166	chr13	69346686	69346930	245	*	RN7SL761P	78472	4.85798	2.29553	1.55727	1.47407	0.140462	0.999655	ENSG00000243671
7167	chr4	149915238	149915531	294	*	RNU7-197P	2452	4.85798	2.29553	1.55727	1.47407	0.140462	0.999655	ENSG00000239168
7168	chrX	114269309	114269520	212	*	RNU6-648P	2318	4.85798	2.29553	1.55727	1.47407	0.140462	0.999655	ENSG00000222122
14712	chr11	72743485	72743810	326	*	AP002381.2	91941	4.15327	2.2951	1.80488	1.27161	0.203511	0.999655	ENSG00000234751
3606	chr9	79245643	79246061	419	*	AL359314.1	34940	6.97558	2.29036	1.39074	1.64687	0.0995858	0.999655	ENSG00000265488
31181	chrX	83149338	83149768	431	*	CYLC1	33183	2.74697	2.29013	2.24818	1.01866	0.308364	0.999655	ENSG00000183035
6873	chrX	83872045	83872329	285	*	HDX	114557	5.21511	2.28979	1.5419	1.48504	0.137533	0.999655	ENSG00000165259
10715	chr4	36041863	36042081	219	*	RP11-640B6.1	25266	4.29425	2.28946	1.67835	1.36411	0.172533	0.999655	ENSG00000248466
10716	chr7	62003538	62003785	248	*	RP11-715L17.1	181668	4.29425	2.28946	1.67835	1.36411	0.172533	0.999655	ENSG00000233918
14139	chr5	90830964	90831284	321	*	RAB5CP2	58764	4.30396	2.28767	1.78199	1.28377	0.199221	0.999655	ENSG00000251356
4444	chr8	73124245	73125109	865	*	RP11-142A23.1	15675	6.90995	2.28628	1.43017	1.59861	0.109908	0.999655	ENSG00000253317
6835	chr12	86077170	86077380	211	*	AC021887.1	36071	4.79235	2.2852	1.53672	1.48706	0.136999	0.999655	ENSG00000263449
24147	chr1	107745979	107746214	236	*	NTNG1	63349	2.88795	2.28475	2.05138	1.11376	0.265382	0.999655	ENSG00000162631
15912	chr8	136804241	136804451	211	*	RNU1-35P	49502	3.38605	2.28277	1.82889	1.24817	0.211967	0.999655	ENSG00000199652
6294	chr2	214362672	214363005	334	*	SPAG16	213558	5.56928	2.28106	1.51185	1.50879	0.131352	0.999655	ENSG00000144451
14741	chr3	94613968	94614208	241	*	RP11-118N24.2	40755	3.88415	2.28078	1.79475	1.2708	0.203799	0.999655	ENSG00000242911
14742	chr8	37050509	37050720	212	*	SMARCE1P4	97840	3.88415	2.28078	1.79475	1.2708	0.203799	0.999655	ENSG00000253650
8092	chr2	127446400	127446637	238	*	AC013474.4	9201	5.3658	2.2765	1.57939	1.44138	0.149478	0.999655	ENSG00000235128
7548	chr1	218308333	218308740	408	*	RNU1-141P	5195	5.50365	2.27595	1.55875	1.46012	0.144258	0.999655	ENSG00000201493
1820	chr15	48468218	48468483	266	*	MYEF2	2230	7.54903	2.2735	1.26256	1.8007	0.0717498	0.999655	ENSG00000104177
6535	chr14	39464953	39465221	269	*	Y_RNA	8467	5.78856	2.27289	1.51713	1.49814	0.134096	0.999655	ENSG00000199285
6766	chr10	118282409	118282759	351	*	RNU6-1090P	14935	5.30017	2.26903	1.52385	1.48901	0.136484	0.999655	ENSG00000200935
8611	chr6	83013680	83013978	299	*	RP3-492P14.2	38988	4.80207	2.2688	1.59448	1.42291	0.154762	0.999655	ENSG00000220537
7865	chr1	189915918	189916205	288	*	RP11-113I24.1	46021	4.66109	2.26688	1.5639	1.4495	0.147197	0.999655	ENSG00000230987
7866	chr4	121776163	121776442	280	*	SETP12	41795	4.66109	2.26688	1.5639	1.4495	0.147197	0.999655	ENSG00000251609
3639	chr4	44064280	44064626	347	*	RP11-328N19.1	45401	6.14273	2.26617	1.3774	1.64526	0.0999166	0.999655	ENSG00000251350
22958	chr4	137290695	137290921	227	*	TERF1P3	13203	2.82232	2.26096	2.00105	1.12989	0.258524	0.999655	ENSG00000249311
3766	chr7	63919666	63919960	295	*	RP11-321E8.5	9602	6.0771	2.25867	1.37829	1.63874	0.101267	0.999655	ENSG00000228014
7818	chr12	15186892	15187112	221	*	RP11-508P1.2	32124	4.73643	2.25644	1.55519	1.45091	0.146805	0.999655	ENSG00000255727
7819	chr12	15251640	15251876	237	*	RERG-IT1	15755	4.73643	2.25644	1.55519	1.45091	0.146805	0.999655	ENSG00000256650
7820	chr13	64008226	64008478	253	*	LINC00376	207036	4.73643	2.25644	1.55519	1.45091	0.146805	0.999655	ENSG00000227564
7821	chr14	85404232	85404547	316	*	RP11-688D15.1	13070	4.73643	2.25644	1.55519	1.45091	0.146805	0.999655	ENSG00000258506
7822	chr5	42609689	42609949	261	*	RP11-116B13.1	119290	4.73643	2.25644	1.55519	1.45091	0.146805	0.999655	ENSG00000270513
1324	chr18	39953907	39954290	384	*	RNA5SP454	103352	8.48933	2.25563	1.20458	1.87255	0.061131	0.999655	ENSG00000253040
4526	chr6	79315630	79316051	422	*	RP3-390M24.1	0	6.15245	2.25484	1.41489	1.59365	0.111014	0.999655	ENSG00000230309
6767	chr12	40066500	40066734	235	*	C12orf40	46530	5.58871	2.25423	1.51401	1.48891	0.13651	0.999655	ENSG00000180116
6768	chr7	13564654	13564882	229	*	AC006000.5	159979	5.58871	2.25423	1.51401	1.48891	0.13651	0.999655	ENSG00000237713
1464	chr4	101266000	101266625	626	*	DDIT4L	154060	8.98743	2.24735	1.21633	1.84765	0.064653	0.999655	ENSG00000145358
7719	chr2	213929888	213930166	279	*	AC079610.1	43618	4.6708	2.24675	1.54418	1.45498	0.145674	0.999655	ENSG00000273118
7720	chrX	93187767	93187980	214	*	RNU6-332P	70940	4.6708	2.24675	1.54418	1.45498	0.145674	0.999655	ENSG00000212495
6584	chr9	22581732	22582100	369	*	RP11-399D6.2	64098	5.52308	2.2421	1.499	1.49573	0.134724	0.999655	ENSG00000234840
19377	chr1	78391469	78391878	410	*	NEXN-AS1	36244	3.33014	2.24026	1.88711	1.18714	0.235171	0.999655	ENSG00000235927
17231	chr2	154741681	154741904	224	*	GALNT13	13254	3.82824	2.23941	1.82852	1.22471	0.220686	0.999655	ENSG00000144278
17232	chr6	8637501	8637859	359	*	HULC	14510	3.82824	2.23941	1.82852	1.22471	0.220686	0.999655	ENSG00000251164
14628	chr13	82302805	82303056	252	*	PTMAP5	38758	4.18242	2.23829	1.7578	1.27335	0.202896	0.999655	ENSG00000214182
14629	chr3	88332569	88332796	228	*	ABCF2P1	33509	4.18242	2.23829	1.7578	1.27335	0.202896	0.999655	ENSG00000242159
9267	chr16	8382881	8383163	283	*	RP11-279O17.3	22916	4.68052	2.22797	1.58443	1.40617	0.159675	0.999655	ENSG00000260058
9268	chr2	21785644	21785865	222	*	AC009411.2	73315	4.68052	2.22797	1.58443	1.40617	0.159675	0.999655	ENSG00000235537
9269	chr9	38038978	38039193	216	*	RP11-613M10.9	29490	4.68052	2.22797	1.58443	1.40617	0.159675	0.999655	ENSG00000255872
13867	chr5	60043800	60044079	280	*	KRT8P31	3002	4.04144	2.22789	1.72914	1.28844	0.197592	0.999655	ENSG00000250148
13868	chr6	63557354	63557643	290	*	AL121931.1	120524	4.04144	2.22789	1.72914	1.28844	0.197592	0.999655	ENSG00000264410
9593	chr1	215655388	215655670	283	*	KCTD3	85064	4.53954	2.22751	1.59383	1.39758	0.162239	0.999655	ENSG00000136636
17752	chr12	70514269	70514500	232	*	RP11-320P7.2	59617	3.2645	2.2266	1.83182	1.21551	0.22417	0.999655	ENSG00000257139
7545	chr16	62003306	62003598	293	*	CTC-420A11.2	51080	5.39182	2.22614	1.52451	1.46023	0.144227	0.999655	ENSG00000260115
7039	chr4	116422267	116422480	214	*	RPF2P2	127487	5.11299	2.22494	1.50467	1.47869	0.139223	0.999655	ENSG00000250693
4836	chrX	29415603	29415979	377	*	RP6-127F18.2	27640	6.0309	2.22323	1.40935	1.57748	0.114685	0.999655	ENSG00000227393
17584	chr8	112884421	112884767	347	*	RP11-58O3.2	130179	3.97581	2.22218	1.8238	1.21843	0.223059	0.999655	ENSG00000254262
1863	chr8	92635479	92635747	269	*	RN7SKP231	28285	7.87939	2.22157	1.23842	1.79388	0.0728324	0.999655	ENSG00000200151
13437	chr12	70371721	70371935	215	*	RP11-611E13.3	30859	4.11678	2.21741	1.70766	1.29851	0.194113	0.999655	ENSG00000257241
13438	chr3	28837811	28838066	256	*	AC097361.1	214666	4.11678	2.21741	1.70766	1.29851	0.194113	0.999655	ENSG00000238470
13439	chr3	130774628	130774918	291	*	RP11-265F19.1	16264	4.11678	2.21741	1.70766	1.29851	0.194113	0.999655	ENSG00000250129
21026	chr8	115728161	115728546	386	*	RP11-192P9.1	75611	3.68726	2.21686	1.91014	1.16057	0.245815	0.999655	ENSG00000253756
2462	chr13	64970699	64971106	408	*	LINC00355	320554	7.31566	2.21361	1.27886	1.73092	0.0834653	0.999655	ENSG00000227674
2463	chr9	75899194	75899547	354	*	AL449083.1	6595	7.31566	2.21361	1.27886	1.73092	0.0834653	0.999655	ENSG00000221110
424	chr1	216978531	216979221	691	*	ESRRG	331875	12.5203	2.20907	1.05471	2.09449	0.0362162	0.999655	ENSG00000196482
2198	chr5	45270158	45270510	353	*	RP11-357F12.1	234856	7.82348	2.20427	1.25317	1.75895	0.0785861	0.999655	ENSG00000248148
4295	chr11	56745364	56745683	320	*	OR5AK3P	7038	6.47309	2.20381	1.37119	1.60723	0.108004	0.999655	ENSG00000181282
8642	chr12	100099151	100099368	218	*	FAM71C	57619	5.12271	2.20349	1.5496	1.42197	0.155035	0.999655	ENSG00000180219
8643	chr7	57443928	57444168	241	*	MIR3147	28562	5.12271	2.20349	1.5496	1.42197	0.155035	0.999655	ENSG00000266168
8644	chr9	30156829	30157081	253	*	snoU13	21493	5.12271	2.20349	1.5496	1.42197	0.155035	0.999655	ENSG00000239155
1172	chr12	78393963	78394413	451	*	RP11-136F16.1	91103	9.03288	2.20288	1.15899	1.9007	0.0573419	0.999655	ENSG00000258225
2711	chr6	8530747	8531211	465	*	SLC35B3	94952	7.1844	2.20061	1.28672	1.71024	0.0872218	0.999655	ENSG00000124786
11368	chr5	11772339	11772710	372	*	CTNND2	131444	4.6246	2.2006	1.63149	1.34883	0.17739	0.999655	ENSG00000169862
1941	chr11	101011119	101011506	388	*	RP11-788M5.3	7374	8.81969	2.19945	1.2329	1.78396	0.0744302	0.999655	ENSG00000255504
8396	chrX	86283721	86283967	247	*	RP11-192B18.1	115783	5.41125	2.19931	1.5368	1.4311	0.152403	0.999655	ENSG00000271457
5068	chr4	164614271	164614632	362	*	RN7SKP105	135632	5.83401	2.1987	1.40393	1.5661	0.117326	0.999655	ENSG00000253001
938	chr1	106152244	106152788	545	*	RP11-251P6.1	8791	10.1044	2.19796	1.1301	1.94492	0.0517841	0.999655	ENSG00000230768
7984	chr12	63846048	63846323	276	*	RP11-1022B3.1	92230	5.05708	2.1958	1.51913	1.44543	0.148336	0.999655	ENSG00000258117
7985	chr2	183195294	183195539	246	*	RN7SL267P	16282	5.05708	2.1958	1.51913	1.44543	0.148336	0.999655	ENSG00000242121
7986	chrX	106628653	106628904	252	*	DNAJA1P3	32579	5.05708	2.1958	1.51913	1.44543	0.148336	0.999655	ENSG00000215007
8902	chr1	216725950	216726376	427	*	USH2A	129211	5.27028	2.19486	1.55033	1.41574	0.156852	0.999655	ENSG00000042781
8903	chr7	9356714	9357110	397	*	RP4-668E10.2	233061	5.27028	2.19486	1.55033	1.41574	0.156852	0.999655	ENSG00000271526
20982	chr1	106682299	106682548	250	*	RP5-947P14.2	58297	3.77232	2.19467	1.89011	1.16113	0.245587	0.999655	ENSG00000230932
14440	chr2	14223177	14223437	261	*	RNU6-1288P	191411	3.98552	2.19418	1.71684	1.27803	0.201239	0.999655	ENSG00000251859
446	chr14	26673981	26674638	658	*	CYB5AP5	2603	14.1063	2.19209	1.05088	2.08595	0.0369827	0.999655	ENSG00000257503
5217	chr10	90009491	90009813	323	*	MED6P1	199910	5.90936	2.19141	1.40655	1.55801	0.119232	0.999655	ENSG00000227905
15548	chr2	138334228	138334501	274	*	RNA5SP105	64447	4.06087	2.18981	1.7453	1.25469	0.209591	0.999655	ENSG00000212425
3994	chr4	118740006	118740267	262	*	AC108056.1	15288	6.34183	2.18942	1.34575	1.62692	0.103754	0.999655	ENSG00000229565
18810	chr1	91305694	91305984	291	*	RP4-665J23.1	11222	3.70669	2.18792	1.82792	1.19694	0.231328	0.999655	ENSG00000233593
10076	chr14	28819534	28819926	393	*	CTD-2591A6.2	32186	4.55897	2.18673	1.57981	1.38417	0.166307	0.999655	ENSG00000257869
8105	chr9	81394728	81395031	304	*	MTND2P8	37067	5.34562	2.18606	1.51714	1.44091	0.149609	0.999655	ENSG00000237257
5105	chr4	106345997	106346305	309	*	RNU6-553P	17842	5.84373	2.18266	1.3956	1.56396	0.117826	0.999655	ENSG00000200917
4584	chr14	81132522	81132740	219	*	RP11-757H14.2	156127	6.91528	2.18138	1.37156	1.59043	0.111738	0.999655	ENSG00000258452
763	chr5	83213056	83213699	644	*	RP11-456A14.1	41415	11.1334	2.18115	1.09804	1.98639	0.0469895	0.999655	ENSG00000250013
4152	chr6	103429459	103429817	359	*	RP1-76C18.1	20571	6.7743	2.18071	1.34948	1.61597	0.106102	0.999655	ENSG00000217120
9943	chrX	90686020	90686432	413	*	PABPC5	3161	5.35534	2.18004	1.57038	1.38822	0.165069	0.999655	ENSG00000174740
31183	chr17	73206345	73206564	220	*	NUP85	4590	2.71048	2.17965	2.13975	1.01865	0.308371	0.999655	ENSG00000125450
31184	chr4	135446802	135447017	216	*	RP11-400D2.3	101779	2.71048	2.17965	2.13975	1.01865	0.308371	0.999655	ENSG00000251291
36921	chr5	19450894	19451269	376	*	HSPD1P15	217418	2.56951	2.17919	2.29079	0.951281	0.341462	0.999655	ENSG00000249557
4234	chr5	162603279	162603634	356	*	MRP63P6	136981	6.84965	2.17577	1.34971	1.61203	0.106956	0.999655	ENSG00000249449
304	chr15	36793163	36793557	395	*	RP11-475A13.1	29945	12.6277	2.1751	1.01101	2.1514	0.0314444	0.999655	ENSG00000259737
1079	chr13	66875201	66875422	222	*	PCDH9-AS1	2580	9.41916	2.17475	1.13618	1.91409	0.0556092	0.999655	ENSG00000234527
4586	chr21	28619217	28619427	211	*	GPX1P2	102948	6.35155	2.17405	1.36705	1.59032	0.111762	0.999655	ENSG00000215326
14887	chr2	68727366	68727676	311	*	AC130709.1	28907	3.99524	2.17215	1.71285	1.26815	0.204746	0.999655	ENSG00000214525
3120	chr18	59097178	59097406	229	*	RPL30P14	24739	7.1382	2.16985	1.29023	1.68175	0.0926167	0.999655	ENSG00000243256
6101	chr12	40076724	40077096	373	*	C12orf40	56754	5.85344	2.16954	1.42933	1.51787	0.129048	0.999655	ENSG00000180116
5972	chr2	211549775	211550187	413	*	CPS1	207368	5.71246	2.16776	1.42241	1.524	0.127508	0.999655	ENSG00000021826
10263	chr2	137771087	137771385	299	*	THSD7B	247971	4.42771	2.16715	1.5722	1.37842	0.168073	0.999655	ENSG00000144229
9145	chr11	30890111	30890434	324	*	MPPED2	281691	5.28971	2.16356	1.53508	1.40941	0.158713	0.999655	ENSG00000066382
9146	chr20	9811403	9811613	211	*	PAK7	8075	5.28971	2.16356	1.53508	1.40941	0.158713	0.999655	ENSG00000101349
9147	chr8	111677847	111678195	349	*	RP11-238I10.1	56376	5.28971	2.16356	1.53508	1.40941	0.158713	0.999655	ENSG00000253122
10623	chr18	66106812	66107108	297	*	RP11-128D14.1	12544	5.14873	2.16313	1.58296	1.36651	0.171779	0.999655	ENSG00000265425
3133	chr4	133197558	133197797	240	*	ELL2P2	91836	7.07257	2.16264	1.28664	1.68084	0.0927933	0.999655	ENSG00000251051
11900	chr4	106878798	106879007	210	*	RP11-710F7.2	24918	4.50306	2.15722	1.61616	1.33478	0.18195	0.999655	ENSG00000250740
20519	chr13	102736045	102736322	278	*	MIR4705	37690	3.57543	2.15691	1.84587	1.1685	0.242604	0.999655	ENSG00000264482
11696	chr20	18072314	18072595	282	*	RPL15P1	954	4.36208	2.15688	1.6086	1.34084	0.179971	0.999655	ENSG00000227343
11697	chr5	23969659	23969934	276	*	SNORA40	2468	4.36208	2.15688	1.6086	1.34084	0.179971	0.999655	ENSG00000252083
2529	chr9	76698552	76698798	247	*	RP11-401G5.1	210338	7.58039	2.15486	1.24879	1.72555	0.0844278	0.999655	ENSG00000223368
709	chr11	88917348	88918104	757	*	TYR	6727	10.6577	2.15324	1.07524	2.00257	0.0452236	0.999655	ENSG00000077498
16966	chr1	245008526	245008802	277	*	COX20	9901	3.86398	2.15151	1.75013	1.22934	0.218944	0.999655	ENSG00000203667
16967	chr3	102350243	102350533	291	*	RP11-280H21.1	42223	3.86398	2.15151	1.75013	1.22934	0.218944	0.999655	ENSG00000241754
5763	chr3	145223061	145223286	226	*	RP11-622L21.1	18038	5.72218	2.15115	1.40261	1.53368	0.125108	0.999655	ENSG00000244024
3843	chr7	64920204	64920703	500	*	RP11-667F9.2	7280	6.9413	2.1503	1.31548	1.63461	0.10213	0.999655	ENSG00000238124
9913	chr5	159179318	159179722	405	*	AC008691.1	8345	5.43364	2.15024	1.54821	1.38886	0.164875	0.999655	ENSG00000254199
28899	chr2	184208807	184209075	269	*	LIN28AP1	83436	2.64485	2.14884	2.05106	1.04767	0.294791	0.999655	ENSG00000213120
20866	chr15	50511365	50511650	286	*	Y_RNA	2434	3.79835	2.14524	1.84432	1.16316	0.244766	0.999655	ENSG00000200605
10982	chr11	100128460	100128688	229	*	RPA2P3	78899	4.43743	2.14493	1.58002	1.35753	0.174613	0.999655	ENSG00000255547
10983	chr4	91505252	91505521	270	*	RP11-11N6.1	98625	4.43743	2.14493	1.58002	1.35753	0.174613	0.999655	ENSG00000251401
10984	chr8	67498831	67499061	231	*	MYBL1	27420	4.43743	2.14493	1.58002	1.35753	0.174613	0.999655	ENSG00000185697
4983	chr2	126804950	126805159	210	*	AC114813.1	70402	6.23	2.14384	1.36532	1.57021	0.116366	0.999655	ENSG00000226813
6157	chr1	157248407	157248676	270	*	RP11-85G21.3	1829	5.65655	2.14373	1.4148	1.51522	0.129717	0.999655	ENSG00000271736
6158	chr2	199894778	199895076	299	*	AC018717.1	41437	5.65655	2.14373	1.4148	1.51522	0.129717	0.999655	ENSG00000231557
6159	chrX	122211591	122211867	277	*	MRRFP1	39766	5.65655	2.14373	1.4148	1.51522	0.129717	0.999655	ENSG00000224236
15110	chr3	115664255	115664623	369	*	RN7SL815P	107539	4.29645	2.14293	1.6964	1.26322	0.206509	0.999655	ENSG00000243359
10455	chr3	26624074	26624399	326	*	AC099754.1	39781	5.23379	2.14226	1.56212	1.37138	0.170257	0.999655	ENSG00000225386
10456	chr3	83458955	83459333	379	*	SRRM1P2	526862	5.23379	2.14226	1.56212	1.37138	0.170257	0.999655	ENSG00000242195
16937	chr5	154277905	154278145	241	*	FAXDC2	39092	3.93932	2.14158	1.74109	1.23002	0.21869	0.999655	ENSG00000170271
5837	chr4	168638288	168638519	232	*	RP11-521F1.1	24918	6.45291	2.14099	1.39949	1.52984	0.126057	0.999655	ENSG00000270336
5903	chr6	93252246	93252670	425	*	AL359987.1	101788	6.08902	2.14059	1.40189	1.52693	0.126778	0.999655	ENSG00000265419
2473	chr1	188082426	188082849	424	*	RN7SKP156	42461	8.02257	2.1403	1.23697	1.73027	0.0835823	0.999655	ENSG00000222240
5501	chr10	89164182	89164931	750	*	RP11-399L7.3	3083	7.59982	2.13867	1.38476	1.54444	0.122482	0.999655	ENSG00000231569
10408	chr3	24831701	24831971	271	*	AC133680.1	102290	5.368	2.13823	1.55673	1.37354	0.169585	0.999655	ENSG00000237838
4895	chr4	78522251	78522476	226	*	CXCL13	89343	6.16437	2.13663	1.35748	1.57397	0.115494	0.999655	ENSG00000156234
6508	chr1	75522126	75522372	247	*	RP11-510C10.4	67239	5.7319	2.1363	1.42508	1.49907	0.133855	0.999655	ENSG00000261213
10247	chr6	133035256	133035549	294	*	VNN1	67	4.80427	2.13602	1.54911	1.37887	0.167934	0.999655	ENSG00000112299
25042	chr5	27268890	27269200	311	*	CDH9	147632	3.0117	2.13583	1.94055	1.10063	0.271058	0.999655	ENSG00000113100
12939	chr5	62953424	62954023	600	*	HTR1A	304310	5.02718	2.13111	1.62762	1.30934	0.190418	0.999655	ENSG00000178394
3935	chr7	144245183	144245595	413	*	RNU6ATAC40P	96408	6.88539	2.13061	1.30733	1.62975	0.103155	0.999655	ENSG00000221507
14843	chr1	74185627	74185880	254	*	RNA5SP50	29425	4.44714	2.12955	1.67824	1.26892	0.204469	0.999655	ENSG00000200601
261	chr11	92856387	92856880	494	*	RP11-573M3.3	28360	17.9787	2.12939	0.978435	2.17632	0.0295314	0.999655	ENSG00000255445
6580	chr1	74952707	74953112	406	*	RP4-650F12.2	18827	6.23972	2.12901	1.42314	1.49599	0.134657	0.999655	ENSG00000233894
10075	chr5	108835447	108835713	267	*	RP11-231G15.1	1868	5.16816	2.12774	1.53718	1.38418	0.166303	0.999655	ENSG00000248440
6308	chr1	247424638	247425009	372	*	VN1R5	5263	5.66627	2.12696	1.41008	1.50839	0.131454	0.999655	ENSG00000197617
10208	chr3	121251139	121251375	237	*	POLQ	13477	4.87962	2.12694	1.54063	1.38057	0.167411	0.999655	ENSG00000051341
10209	chrX	36695419	36695642	224	*	RP11-492O8.1	42348	4.87962	2.12694	1.54063	1.38057	0.167411	0.999655	ENSG00000249467
1738	chr1	176711599	176711956	358	*	PTP4A1P7	125673	8.75331	2.12656	1.17358	1.81202	0.0699827	0.999655	ENSG00000237514
16705	chr1	84977976	84978366	391	*	GNG5	5727	3.87369	2.12644	1.72372	1.23364	0.217338	0.999655	ENSG00000174021
5218	chr1	102261561	102261826	266	*	RP11-556K13.1	7501	6.67219	2.12485	1.36393	1.55789	0.11926	0.999655	ENSG00000183298
5219	chr6	70617880	70618089	210	*	COL19A1	41416	6.67219	2.12485	1.36393	1.55789	0.11926	0.999655	ENSG00000082293
3906	chr2	213948216	213948455	240	*	AC079610.1	61946	6.96073	2.12471	1.30255	1.63119	0.10285	0.999655	ENSG00000273118
731	chr18	6621805	6622499	695	*	RP11-91I8.1	19977	11.2766	2.12065	1.0627	1.99554	0.0459844	0.999655	ENSG00000261627
1781	chr15	34610807	34611124	318	*	Y_RNA	3877	9.26113	2.12009	1.17437	1.8053	0.0710281	0.999655	ENSG00000207091
12	chr21	28092035	28092548	514	*	ADAMTS1	125179	28.118	2.11932	0.784354	2.702	0.00689239	0.999655	ENSG00000154734
6476	chr11	56633543	56633805	263	*	AP000479.1	17588	5.60063	2.11914	1.41277	1.49999	0.133618	0.999655	ENSG00000255433
12489	chr1	190654773	190655063	291	*	RP11-463J7.2	60752	4.73864	2.11816	1.60541	1.31939	0.187038	0.999655	ENSG00000231175
2350	chr1	166489631	166490007	377	*	RP11-276E17.2	30354	8.18957	2.11797	1.21618	1.7415	0.0815964	0.999655	ENSG00000234142
7783	chr2	145408500	145408817	318	*	TEX41	16716	7.41923	2.11797	1.45791	1.45274	0.146296	0.999655	ENSG00000226674
7686	chr4	167842330	167842777	448	*	RNA5SP171	2700	5.67598	2.11386	1.45184	1.45598	0.145397	0.999655	ENSG00000212373
7687	chr6	79259068	79259368	301	*	RP3-390M24.1	56384	5.67598	2.11386	1.45184	1.45598	0.145397	0.999655	ENSG00000230309
19724	chr20	39460128	39460386	259	*	RNA5SP484	22482	3.88341	2.11369	1.78954	1.18114	0.237549	0.999655	ENSG00000238908
19725	chr3	156077424	156077648	225	*	KCNAB1-AS1	87045	3.88341	2.11369	1.78954	1.18114	0.237549	0.999655	ENSG00000242370
19726	chr7	79733912	79734137	226	*	AC004159.1	7380	3.88341	2.11369	1.78954	1.18114	0.237549	0.999655	ENSG00000230853
3281	chr18	15243497	15244183	687	*	BNIP3P3	3812	7.76005	2.11109	1.26453	1.66947	0.0950242	0.999655	ENSG00000265631
4100	chr4	24626509	24626882	374	*	ATP5LP3	33115	6.82947	2.11062	1.30331	1.61943	0.105355	0.999655	ENSG00000249256
1505	chr10	84899391	84899848	458	*	RNU6-478P	71563	9.62797	2.11036	1.14497	1.84316	0.0653054	0.999655	ENSG00000200774
220	chr4	138162082	138162642	561	*	AC060835.1	12799	14.1668	2.10945	0.956458	2.20548	0.0274202	0.999655	ENSG00000222526
3566	chr1	215533405	215533797	393	*	VDAC1P10	16029	7.26195	2.10938	1.27857	1.6498	0.0989844	0.999655	ENSG00000232809
10959	chr3	144906593	144906917	325	*	RP11-622L21.1	334407	5.0369	2.10931	1.55276	1.35842	0.174329	0.999655	ENSG00000244024
20213	chr21	28762562	28762843	282	*	EIF4A1P1	22295	3.74243	2.10798	1.79626	1.17354	0.240579	0.999655	ENSG00000233300
4447	chrX	25771541	25771979	439	*	RP11-298C3.2	107096	6.90482	2.10614	1.31765	1.59841	0.109952	0.999655	ENSG00000228519
11298	chr19	13062157	13062426	270	*	RAD23A	5487	5.11225	2.10462	1.55865	1.35028	0.176925	0.999655	ENSG00000179262
3134	chr2	209916211	209916438	228	*	HSPA8P6	22433	7.33729	2.10432	1.25202	1.68075	0.0928124	0.999655	ENSG00000235864
14285	chrX	127545576	127545907	332	*	RP11-72I18.1	28999	4.88933	2.10353	1.64167	1.28133	0.200076	0.999655	ENSG00000226802
8560	chr3	85652456	85652730	275	*	MIR5688	217595	5.46937	2.10336	1.4766	1.42446	0.154314	0.999655	ENSG00000264084
3495	chrX	57370926	57371196	271	*	MTHFD1P1	50645	7.91074	2.10322	1.271	1.65477	0.097971	0.999655	ENSG00000231831
33137	chr9	108035098	108035325	228	*	SLC44A1	28194	2.58894	2.10272	2.11159	0.995801	0.319347	0.999655	ENSG00000070214
2637	chr1	192646612	192646945	334	*	MIR4426	38367	8.13366	2.1022	1.22541	1.71551	0.0862516	0.999655	ENSG00000231767
4301	chr18	11392134	11392490	357	*	RP11-128P17.4	1405	7.41264	2.10044	1.30737	1.60662	0.108139	0.999655	ENSG00000273119
1751	chr12	75481091	75481698	608	*	RP11-81K13.1	66341	9.63769	2.10016	1.16043	1.80982	0.070324	0.999655	ENSG00000257434
1864	chr2	134730453	134730874	422	*	MGAT5	146679	8.56613	2.09884	1.17006	1.79379	0.0728474	0.999655	ENSG00000152127
4282	chr7	78910291	78910518	228	*	RNU6-530P	62169	6.83919	2.09752	1.30399	1.60854	0.107717	0.999655	ENSG00000212482
6855	chr18	2341154	2341403	250	*	RP11-161I6.2	100306	6.11817	2.0972	1.41163	1.48566	0.137369	0.999655	ENSG00000263745
6856	chr18	63541678	63542009	332	*	RP11-389J22.1	9179	6.11817	2.0972	1.41163	1.48566	0.137369	0.999655	ENSG00000263720
3422	chr3	165844607	165844952	346	*	MTND4P17	33205	8.14337	2.09684	1.26313	1.66003	0.0969075	0.999655	ENSG00000242178
1226	chr11	95655498	95655950	453	*	MTMR2	2528	9.79497	2.09552	1.10836	1.89065	0.0586717	0.999655	ENSG00000087053
7043	chr8	119818504	119818788	285	*	RPS26P35	44063	5.54472	2.09415	1.41634	1.47857	0.139256	0.999655	ENSG00000242206
18595	chr7	19679342	19679561	220	*	MIR3146	65497	3.81778	2.09322	1.74383	1.20036	0.230001	0.999655	ENSG00000265932
12295	chr6	55480372	55480760	389	*	HMGCLL1	36359	5.32181	2.09315	1.58073	1.32417	0.185447	0.999655	ENSG00000146151
11045	chr3	156086337	156086589	253	*	KCNAB1-AS1	78104	5.04662	2.09173	1.54285	1.35576	0.175177	0.999655	ENSG00000242370
3601	chr8	3254462	3254761	300	*	RP11-279L11.1	21713	7.20603	2.09097	1.26944	1.64716	0.0995255	0.999655	ENSG00000253162
23756	chr10	44450980	44451203	224	*	LINC00841	16528	3.52923	2.08876	1.86681	1.11889	0.263187	0.999655	ENSG00000233395
11145	chr9	28293671	28293903	233	*	RP11-20P5.2	145461	4.75807	2.08716	1.54224	1.35333	0.17595	0.999655	ENSG00000229060
12009	chr14	80708882	80709140	259	*	DIO2-AS1	31119	5.25617	2.08482	1.56583	1.33145	0.183041	0.999655	ENSG00000258766
6989	chr20	24116873	24117244	372	*	RP5-1100I6.1	7777	7.04875	2.08407	1.40746	1.48073	0.138678	0.999655	ENSG00000236151
4715	chr5	113527149	113527413	265	*	RN7SKP89	61796	6.70793	2.08406	1.31558	1.58414	0.113163	0.999655	ENSG00000222706
7795	chr9	79510169	79510584	416	*	PRUNE2	10418	6.28517	2.08364	1.43466	1.45236	0.146401	0.999655	ENSG00000106772
5368	chrY	16057642	16058070	429	*	VCY	40322	7.35672	2.08312	1.34279	1.55134	0.12082	0.999655	ENSG00000129864
15311	chr1	72241791	72242079	289	*	RP11-175G14.2	37934	4.3256	2.08309	1.65443	1.2591	0.207995	0.999655	ENSG00000271618
15312	chr12	82388942	82389151	210	*	RP11-362A1.2	3259	4.3256	2.08309	1.65443	1.2591	0.207995	0.999655	ENSG00000258193
15313	chr6	58253137	58253346	210	*	GUSBP4	3222	4.3256	2.08309	1.65443	1.2591	0.207995	0.999655	ENSG00000239650
15314	chr9	11517756	11518070	315	*	RP11-23D5.1	241441	4.3256	2.08309	1.65443	1.2591	0.207995	0.999655	ENSG00000230365
12966	chr11	37751617	37751848	232	*	RPL7AP56	4400	5.05633	2.08306	1.59131	1.30903	0.190526	0.999655	ENSG00000242834
4139	chr3	155303190	155303531	342	*	RPL6P7	72017	8.35293	2.08289	1.28786	1.61732	0.105809	0.999655	ENSG00000239212
14265	chr7	83539470	83539801	332	*	AC006322.1	9217	4.18462	2.08252	1.62463	1.28184	0.1999	0.999655	ENSG00000222994
14266	chrX	19065469	19065837	369	*	PHKA2	62752	4.18462	2.08252	1.62463	1.28184	0.1999	0.999655	ENSG00000044446
6072	chr7	86105090	86105305	216	*	GRM3	167924	5.98691	2.0818	1.37022	1.51931	0.128684	0.999655	ENSG00000198822
8187	chr1	67636463	67636775	313	*	IL23R	4379	5.55444	2.07901	1.44555	1.43821	0.150373	0.999655	ENSG00000162594
8188	chr2	59738273	59738663	391	*	RP11-569H17.1	3361	5.55444	2.07901	1.44555	1.43821	0.150373	0.999655	ENSG00000270447
8189	chr2	84945930	84946244	315	*	DUXAP1	31648	5.55444	2.07901	1.44555	1.43821	0.150373	0.999655	ENSG00000259056
11396	chr3	79757472	79757743	272	*	ROBO1	59221	4.69244	2.0779	1.54088	1.34851	0.177494	0.999655	ENSG00000169855
425	chr9	22682966	22683748	783	*	RP11-399D6.2	36766	13.3697	2.07293	0.989766	2.09436	0.036228	0.999655	ENSG00000234840
26930	chr10	29573519	29573741	223	*	LYZL1	4248	3.03113	2.07244	1.92827	1.07477	0.282478	0.999655	ENSG00000120563
6443	chr18	74797098	74797337	240	*	MBP	48301	6.49473	2.07206	1.37956	1.50198	0.133103	0.999655	ENSG00000197971
6444	chr3	94246839	94247185	347	*	ARMC10P1	20374	6.49473	2.07206	1.37956	1.50198	0.133103	0.999655	ENSG00000178660
2291	chr3	168006568	168007010	443	*	RP11-637O11.2	226	8.37895	2.07115	1.18458	1.74842	0.0803911	0.999655	ENSG00000241882
4733	chr1	86604306	86604559	254	*	COL24A1	18066	6.71764	2.07012	1.30766	1.58307	0.113404	0.999655	ENSG00000171502
15219	chr10	27734161	27734545	385	*	PTCHD3	30863	4.84972	2.06957	1.6414	1.26085	0.207362	0.999655	ENSG00000182077
13859	chr11	28511542	28511752	211	*	RP11-22P4.2	26626	4.25997	2.06928	1.60577	1.28866	0.197518	0.999655	ENSG00000254606
13860	chr6	122759498	122759723	226	*	SERINC1	33243	4.25997	2.06928	1.60577	1.28866	0.197518	0.999655	ENSG00000111897
88	chr1	164505132	164506062	931	*	PBX1	18758	18.7369	2.0676	0.872873	2.36873	0.0178495	0.999655	ENSG00000185630
2046	chr2	144835718	144836200	483	*	AC016910.1	141077	9.18503	2.06615	1.16585	1.77222	0.076358	0.999655	ENSG00000232377
12415	chr2	78517652	78517926	275	*	AC064872.1	122293	4.62681	2.06575	1.56333	1.32137	0.186377	0.999655	ENSG00000214429
7235	chr7	41162947	41163256	310	*	AC005022.1	21744	5.99662	2.065	1.4038	1.471	0.141291	0.999655	ENSG00000224017
7045	chr12	40745142	40745486	345	*	MUC19	41710	5.85565	2.06481	1.3967	1.47834	0.139316	0.999655	ENSG00000205592
4946	chr13	92691972	92692210	239	*	RNU4ATAC3P	19886	6.65201	2.06336	1.31249	1.5721	0.115928	0.999655	ENSG00000252508
21148	chr11	16228181	16228400	220	*	AC103794.1	82318	3.76186	2.06164	1.77997	1.15824	0.246765	0.999655	ENSG00000221556
4415	chr4	70915139	70915441	303	*	HTN1	677	7.73328	2.05933	1.28716	1.5999	0.10962	0.999655	ENSG00000126550
5507	chr10	12532559	12532878	320	*	RNU6ATAC39P	34076	6.72736	2.0591	1.33347	1.54417	0.122548	0.999655	ENSG00000252118
5508	chr4	81352873	81353113	241	*	RP11-395C17.1	43002	6.72736	2.0591	1.33347	1.54417	0.122548	0.999655	ENSG00000232327
3913	chr8	76543520	76543785	266	*	AC016194.1	154909	7.15983	2.05878	1.26225	1.63104	0.102882	0.999655	ENSG00000221029
25418	chr15	100400945	100401174	230	*	CTD-2054N24.2	53716	2.9655	2.0585	1.87926	1.09538	0.273352	0.999655	ENSG00000259363
25419	chr4	155741702	155741928	227	*	RNU2-44P	30258	2.9655	2.0585	1.87926	1.09538	0.273352	0.999655	ENSG00000252604
5472	chr2	198931754	198932198	445	*	AC109589.1	124046	6.58638	2.05706	1.33101	1.54549	0.122228	0.999655	ENSG00000237035
9820	chr2	78192958	78193230	273	*	AC073628.1	49897	5.49852	2.05607	1.47761	1.39148	0.164079	0.999655	ENSG00000233605
9821	chr4	173374543	173374980	438	*	RP11-485C11.1	72904	5.49852	2.05607	1.47761	1.39148	0.164079	0.999655	ENSG00000248637
19974	chr8	5399629	5399842	214	*	RP5-991O23.1	32980	4.26968	2.05606	1.74558	1.17786	0.238851	0.999655	ENSG00000253510
12744	chr1	118731854	118732088	235	*	SPAG17	4007	4.70216	2.05466	1.56468	1.31315	0.189132	0.999655	ENSG00000155761
12745	chr2	165500413	165500626	214	*	GRB14	22054	4.70216	2.05466	1.56468	1.31315	0.189132	0.999655	ENSG00000115290
8677	chr17	15414330	15414637	308	*	AC005517.3	4149	5.35754	2.05317	1.44446	1.42141	0.155198	0.999655	ENSG00000223878
3993	chr18	58216414	58216805	392	*	AC010928.1	5570	7.52667	2.05163	1.26083	1.6272	0.103694	0.999655	ENSG00000253011
9828	chr12	24173624	24173998	375	*	SOX5	69657	6.02265	2.05144	1.47446	1.39131	0.164131	0.999655	ENSG00000134532
14726	chr4	172393999	172394356	358	*	RP11-97E7.1	91061	4.1287	2.04925	1.61223	1.27107	0.203705	0.999655	ENSG00000251176
15027	chr7	126931716	126931978	263	*	AC000110.1	3695	4.56118	2.04801	1.61875	1.26518	0.205806	0.999655	ENSG00000236105
3734	chr12	82083394	82083810	417	*	PPFIA2	69521	7.60202	2.04765	1.24778	1.64104	0.10079	0.999655	ENSG00000139220
12408	chr6	54492486	54492804	319	*	RP3-334F4.1	3082	4.63652	2.04616	1.54826	1.32159	0.186306	0.999655	ENSG00000220773
8873	chr2	195868837	195869214	378	*	AC010983.1	21879	5.43289	2.04394	1.44283	1.41662	0.156595	0.999655	ENSG00000235056
8874	chr4	59591052	59591334	283	*	RP11-577G20.2	159764	5.43289	2.04394	1.44283	1.41662	0.156595	0.999655	ENSG00000250078
8875	chr7	155934510	155934744	235	*	Y_RNA	44172	5.43289	2.04394	1.44283	1.41662	0.156595	0.999655	ENSG00000207061
13841	chr2	184636368	184636665	298	*	AC093639.1	132590	4.93478	2.04326	1.58536	1.28883	0.197457	0.999655	ENSG00000234172
13842	chr6	137612903	137613324	422	*	IFNGR1	72316	4.93478	2.04326	1.58536	1.28883	0.197457	0.999655	ENSG00000027697
6964	chr8	57509917	57510245	329	*	RP11-17A4.1	8972	6.37318	2.04185	1.37816	1.48158	0.138452	0.999655	ENSG00000241431
6437	chr11	90859826	90860359	534	*	OSBPL9P3	10696	6.67144	2.04084	1.35836	1.50243	0.132986	0.999655	ENSG00000255070
4394	chr16	89151399	89151761	363	*	ACSF3	3021	8.50947	2.03964	1.27414	1.6008	0.109422	0.999655	ENSG00000176715
4395	chrX	36003770	36004159	390	*	RNU6-641P	36002	8.50947	2.03964	1.27414	1.6008	0.109422	0.999655	ENSG00000206733
3576	chr2	188686690	188687193	504	*	ST13P2	2874	7.83465	2.03831	1.23608	1.64901	0.0991448	0.999655	ENSG00000235616
17315	chr2	81208789	81209105	317	*	AC084193.1	111473	4.06307	2.03749	1.66599	1.22299	0.221333	0.999655	ENSG00000230975
16291	chr16	23929973	23930250	278	*	PRKCB	82650	4.20405	2.0365	1.64099	1.24102	0.214599	0.999655	ENSG00000166501
16292	chr3	155922181	155922451	271	*	KCNAB1-AS2	23220	4.20405	2.0365	1.64099	1.24102	0.214599	0.999655	ENSG00000240596
16293	chr4	177564623	177564852	230	*	RP11-313E19.1	10240	4.20405	2.0365	1.64099	1.24102	0.214599	0.999655	ENSG00000248480
16294	chr5	2778346	2778590	245	*	RP11-692C23.1	10072	4.20405	2.0365	1.64099	1.24102	0.214599	0.999655	ENSG00000249541
16295	chr8	113808378	113808616	239	*	MIR2053	152655	4.20405	2.0365	1.64099	1.24102	0.214599	0.999655	ENSG00000238399
24923	chr3	170125818	170126036	219	*	RP11-469J4.3	2263	3.70595	2.03423	1.84576	1.10211	0.270414	0.999655	ENSG00000242578
24924	chr6	75842428	75842733	306	*	COL12A1	73033	3.70595	2.03423	1.84576	1.10211	0.270414	0.999655	ENSG00000111799
4600	chr1	79541595	79542007	413	*	PSAT1P3	19854	7.61174	2.03386	1.27981	1.58919	0.112018	0.999655	ENSG00000230787
4601	chr11	13670896	13671174	279	*	FAR1	19042	7.61174	2.03386	1.27981	1.58919	0.112018	0.999655	ENSG00000197601
9581	chr4	108186859	108187081	223	*	RP11-713M6.2	7001	6.10771	2.03386	1.4546	1.39823	0.162044	0.999655	ENSG00000251081
21546	chr5	161440442	161440702	261	*	GABRG2	53843	3.6306	2.03295	1.76502	1.1518	0.249404	0.999655	ENSG00000113327
7792	chr5	117859357	117859641	285	*	CTD-2281M20.1	38170	5.87508	2.03233	1.39928	1.45241	0.146387	0.999655	ENSG00000250891
7793	chr8	6213642	6214004	363	*	MCPH1	50108	5.87508	2.03233	1.39928	1.45241	0.146387	0.999655	ENSG00000147316
4283	chr1	169822398	169822669	272	*	RN7SL333P	6227	8.04421	2.03046	1.26242	1.60838	0.107751	0.999655	ENSG00000239494
6693	chr14	29444243	29444593	351	*	CTD-2384A14.2	3536	7.28063	2.02895	1.36017	1.49169	0.135782	0.999655	ENSG00000257523
4247	chr8	113895920	113896302	383	*	MIR2053	240197	7.54611	2.02803	1.25869	1.61122	0.107132	0.999655	ENSG00000238399
5595	chr4	126351223	126351594	372	*	Y_RNA	67248	7.11363	2.02716	1.31679	1.53948	0.123688	0.999655	ENSG00000201297
3816	chr6	68723872	68724297	426	*	RP11-542F9.1	40945	7.70339	2.02534	1.2378	1.63625	0.101788	0.999655	ENSG00000223504
7470	chr8	26681909	26682198	290	*	COX6B1P4	11618	5.80945	2.02476	1.38413	1.46284	0.143511	0.999655	ENSG00000253813
15347	chr10	88012435	88012706	272	*	MIR346	11838	4.13842	2.02432	1.60887	1.25823	0.208309	0.999655	ENSG00000199104
15348	chr11	111173457	111173738	282	*	COLCA1	2031	4.13842	2.02432	1.60887	1.25823	0.208309	0.999655	ENSG00000196167
15349	chr2	37886176	37886398	223	*	AC006369.2	58896	4.13842	2.02432	1.60887	1.25823	0.208309	0.999655	ENSG00000236213
15350	chr4	136249840	136250148	309	*	RNU6-569P	13162	4.13842	2.02432	1.60887	1.25823	0.208309	0.999655	ENSG00000207188
2434	chr2	197451155	197451500	346	*	HECW2	6915	8.64368	2.02282	1.16648	1.73412	0.0828961	0.999655	ENSG00000138411
2435	chr3	102015080	102015476	397	*	ZPLD1	196991	8.64368	2.02282	1.16648	1.73412	0.0828961	0.999655	ENSG00000170044
16162	chr11	41796267	41796570	304	*	RP11-375D13.1	22522	4.87887	2.02163	1.62553	1.24368	0.213618	0.999655	ENSG00000254668
16163	chr2	49631101	49631360	260	*	RNU6-439P	170062	4.87887	2.02163	1.62553	1.24368	0.213618	0.999655	ENSG00000206915
5806	chr20	9730269	9730628	360	*	PAK7	89060	6.54018	2.02148	1.31945	1.53207	0.125505	0.999655	ENSG00000101349
15130	chr7	123695973	123696228	256	*	TMEM229A	22449	4.64624	2.02127	1.60057	1.26285	0.206644	0.999655	ENSG00000234224
4271	chr15	68658062	68658375	314	*	RP11-709B3.2	64718	7.63776	2.01987	1.25491	1.60957	0.107491	0.999655	ENSG00000261425
10357	chr20	6580036	6580308	273	*	RP5-859D4.3	136474	5.37697	2.01942	1.46862	1.37504	0.169118	0.999655	ENSG00000228482
10348	chr10	1765757	1766026	270	*	ADARB2	13643	5.236	2.01896	1.468	1.37532	0.169034	0.999655	ENSG00000185736
10349	chr5	129666721	129667075	355	*	AC004769.1	53334	5.236	2.01896	1.468	1.37532	0.169034	0.999655	ENSG00000263954
512	chr12	103273011	103273315	305	*	AC069227.1	47067	13.3816	2.01751	0.981175	2.05622	0.0397617	0.999655	ENSG00000221807
14699	chr7	40945202	40945438	237	*	AC005029.1	74098	5.07871	2.0163	1.58539	1.2718	0.203445	0.999655	ENSG00000232458
1107	chr8	4100792	4101072	281	*	RN7SL872P	149271	11.6286	2.01445	1.05549	1.90855	0.0563207	0.999655	ENSG00000264588
8171	chr9	73738875	73739259	385	*	PIGUP1	206457	6.17629	2.01424	1.39997	1.43878	0.150214	0.999655	ENSG00000224437
13958	chr11	15170921	15171141	221	*	INSC	36950	4.58061	2.01295	1.5646	1.28656	0.198249	0.999655	ENSG00000188487
4795	chr2	118346101	118346365	265	*	AC009312.1	215384	6.98237	2.01172	1.27332	1.5799	0.114129	0.999655	ENSG00000238207
4796	chr6	152434671	152435043	373	*	SYNE1-AS1	266637	6.98237	2.01172	1.27332	1.5799	0.114129	0.999655	ENSG00000234577
7615	chr11	28073113	28073475	363	*	MIR610	4886	6.25164	2.0109	1.37917	1.45805	0.144828	0.999655	ENSG00000207874
6796	chr8	118561707	118562083	377	*	RPS10P16	25406	6.5499	2.01054	1.35124	1.48793	0.13677	0.999655	ENSG00000239917
22990	chr12	119600193	119600427	235	*	RP11-64B16.3	13861	3.64032	2.00966	1.77928	1.12948	0.258694	0.999655	ENSG00000256884
22991	chr14	88645837	88646075	239	*	RP11-753D20.3	4101	3.64032	2.00966	1.77928	1.12948	0.258694	0.999655	ENSG00000258538
22992	chr7	82832168	82832405	238	*	PCLO	39921	3.64032	2.00966	1.77928	1.12948	0.258694	0.999655	ENSG00000186472
9817	chr10	117283191	117283441	251	*	RP11-169K19.1	296556	5.31134	2.00854	1.44341	1.39153	0.164066	0.999655	ENSG00000270965
9818	chr19	24065564	24065939	376	*	RP11-255H23.4	8060	5.31134	2.00854	1.44341	1.39153	0.164066	0.999655	ENSG00000267924
9819	chr6	127569620	127569839	220	*	RNF146	17915	5.31134	2.00854	1.44341	1.39153	0.164066	0.999655	ENSG00000118518
8490	chr7	147219788	147220060	273	*	MIR548F4	144574	5.67819	2.00782	1.40675	1.42728	0.153501	0.999655	ENSG00000221442
9183	chr16	64310465	64310719	255	*	RP11-744D14.1	15321	5.81916	2.00727	1.4257	1.40792	0.159155	0.999655	ENSG00000260668
29028	chr6	147593975	147594220	246	*	STXBP5-AS1	68224	2.90958	2.00683	1.91815	1.04623	0.295453	0.999655	ENSG00000233452
19994	chr13	85304837	85305068	232	*	LINC00333	168337	4.14814	2.00547	1.7031	1.17754	0.238979	0.999655	ENSG00000233349
17446	chr1	185796996	185797403	408	*	HMCN1	93312	4.00716	2.00401	1.64212	1.22038	0.22232	0.999655	ENSG00000143341
17447	chr10	132180836	132181156	321	*	RP11-540N6.1	56174	4.00716	2.00401	1.64212	1.22038	0.22232	0.999655	ENSG00000236303
2737	chr2	209413824	209414098	275	*	AC019185.3	32190	8.8204	2.00345	1.17329	1.70756	0.0877186	0.999655	ENSG00000232409
15034	chr3	130945229	130945489	261	*	AC083908.1	37986	4.81324	2.00337	1.58364	1.26504	0.205857	0.999655	ENSG00000265235
10279	chr12	47899823	47900057	235	*	RP1-90J4.3	21350	5.98616	2.00141	1.45256	1.37786	0.168248	0.999655	ENSG00000257807
10280	chr12	84030690	84031044	355	*	RP11-384P14.1	24453	5.98616	2.00141	1.45256	1.37786	0.168248	0.999655	ENSG00000257124
3081	chr6	72975580	72976033	454	*	AL445256.1	39046	8.66311	2.00117	1.18811	1.68433	0.0921176	0.999655	ENSG00000264447
6400	chr8	72766970	72767318	349	*	MSC	10266	6.48427	2.00063	1.33017	1.50404	0.13257	0.999655	ENSG00000178860
1697	chr1	193850643	193851139	497	*	RPL23AP22	124245	9.76069	2.00027	1.10032	1.8179	0.0690799	0.999655	ENSG00000237213
9925	chrX	148885736	148885950	215	*	MAGEA7P	3925	5.24571	1.99998	1.44017	1.38872	0.164919	0.999655	ENSG00000224732
7682	chr1	101937329	101937648	320	*	RP11-157N3.1	148435	7.01811	1.997	1.37143	1.45614	0.145353	0.999655	ENSG00000231671
4388	chr1	102096773	102097150	378	*	RP11-411H5.1	92147	7.65719	1.99676	1.24721	1.60098	0.109382	0.999655	ENSG00000226715
12311	chr6	120345878	120346103	226	*	MIR3144	9552	5.32106	1.99608	1.50772	1.32391	0.185532	0.999655	ENSG00000265725
8350	chr9	1762882	1763339	458	*	RP11-443B9.1	215207	6.12037	1.99304	1.39136	1.43244	0.152019	0.999655	ENSG00000224092
6397	chr1	188057426	188057807	382	*	RP11-134C1.1	20769	6.41863	1.9928	1.32485	1.50417	0.132539	0.999655	ENSG00000150732
10592	chr18	67169757	67170016	260	*	RP11-465I4.3	33003	5.18008	1.99216	1.45679	1.3675	0.171468	0.999655	ENSG00000264845
9545	chr18	7698971	7699234	264	*	AP000897.1	38988	6.26135	1.992	1.42379	1.39908	0.161788	0.999655	ENSG00000221631
8333	chr18	25977746	25978014	269	*	CDH2	220335	5.6879	1.99155	1.38998	1.43279	0.151918	0.999655	ENSG00000170558
5405	chr6	103921267	103921632	366	*	SNORA33	109377	6.92646	1.9911	1.28511	1.54936	0.121295	0.999655	ENSG00000202283
17675	chr1	103305405	103305643	239	*	RP5-936J12.1	13754	4.0825	1.98945	1.63523	1.21661	0.223751	0.999655	ENSG00000230864
17676	chr5	137413156	137413434	279	*	WNT8A	6146	4.0825	1.98945	1.63523	1.21661	0.223751	0.999655	ENSG00000061492
24819	chr5	29372604	29372873	270	*	CTD-2010I22.2	23214	3.50905	1.98477	1.79835	1.10366	0.26974	0.999655	ENSG00000248391
5307	chr7	87281630	87281870	241	*	RUNDC3B	24765	6.86082	1.98424	1.27664	1.55426	0.120123	0.999655	ENSG00000105784
5308	chr7	112630544	112630852	309	*	AC018464.3	4836	6.86082	1.98424	1.27664	1.55426	0.120123	0.999655	ENSG00000234520
12308	chr3	155333223	155333613	391	*	RPL6P7	41935	5.11445	1.98369	1.49835	1.32391	0.185532	0.999655	ENSG00000239212
12309	chrX	34234310	34234589	280	*	FTH1P14	69156	5.11445	1.98369	1.49835	1.32391	0.185532	0.999655	ENSG00000185638
88055	chr8	30756262	30756555	294	*	TEX15	8139	3.32188	1.98332	3.99399	0.496576	0.619488	0.999655	ENSG00000133863
8870	chr1	191496936	191497223	288	*	RP11-309H21.2	299338	5.62227	1.98327	1.39986	1.41676	0.156554	0.999655	ENSG00000233882
28575	chr2	82129679	82129918	240	*	RN7SL201P	64284	4.09222	1.98303	1.88535	1.05181	0.292887	0.999655	ENSG00000242118
11103	chr1	98027724	98028112	389	*	SEC63P1	16466	5.25543	1.98258	1.46387	1.35434	0.175627	0.999655	ENSG00000228057
11104	chr1	162711174	162711484	311	*	RN7SL861P	36035	5.25543	1.98258	1.46387	1.35434	0.175627	0.999655	ENSG00000243173
11105	chr5	118944224	118944508	285	*	snoU13	1491	5.25543	1.98258	1.46387	1.35434	0.175627	0.999655	ENSG00000239067
11106	chr9	104667252	104667626	375	*	MTND3P4	111213	5.25543	1.98258	1.46387	1.35434	0.175627	0.999655	ENSG00000230302
11107	chrX	83159211	83159449	239	*	CYLC1	43056	5.25543	1.98258	1.46387	1.35434	0.175627	0.999655	ENSG00000183035
29780	chr16	34008037	34008285	249	*	RNA5-8SP2	42610	3.35177	1.98248	1.91284	1.03641	0.300012	0.999655	ENSG00000200434
29781	chr16	76686876	76687099	224	*	RP11-96P7.1	17980	3.35177	1.98248	1.91284	1.03641	0.300012	0.999655	ENSG00000250514
11616	chr6	131053101	131053394	294	*	RP11-102N11.1	34643	5.93025	1.98227	1.47626	1.34277	0.179346	0.999655	ENSG00000229923
15825	chr1	117998316	117998635	320	*	MAN1A2	88244	4.68198	1.98172	1.58554	1.24987	0.211347	0.999655	ENSG00000198162
42035	chr1	98094023	98094245	223	*	RPL26P9	42604	2.41148	1.9806	2.20735	0.897276	0.369571	0.999655	ENSG00000226128
3452	chr3	94150889	94151194	306	*	ARMC10P1	75269	8.03375	1.98015	1.19415	1.6582	0.0972764	0.999655	ENSG00000178660
7249	chr4	137211168	137211397	230	*	TERF1P3	66093	6.42835	1.98013	1.34669	1.47037	0.141461	0.999655	ENSG00000249311
4995	chr8	115508138	115508518	381	*	RP11-393K19.1	176997	7.60127	1.97996	1.26132	1.56975	0.116473	0.999655	ENSG00000253499
7645	chr8	90220402	90220700	299	*	RP11-255L13.1	35321	6.28737	1.97955	1.3586	1.45706	0.1451	0.999655	ENSG00000253621
7646	chr9	14096421	14096893	473	*	RP11-280O24.1	27489	6.28737	1.97955	1.3586	1.45706	0.1451	0.999655	ENSG00000213954
5530	chr8	116506349	116506837	489	*	AF178030.2	14991	7.22767	1.97928	1.28284	1.54289	0.122858	0.999655	ENSG00000227170
17304	chr7	90149428	90149639	212	*	AC006153.3	50326	4.01687	1.97843	1.61737	1.22324	0.221241	0.999655	ENSG00000251154
26333	chr5	40321354	40321624	271	*	AC108105.1	933	3.5844	1.97731	1.82656	1.08253	0.279016	0.999655	ENSG00000265615
26334	chr6	122962185	122962408	224	*	RP11-95G17.2	2124	3.5844	1.97731	1.82656	1.08253	0.279016	0.999655	ENSG00000272472
26335	chrX	131918084	131918300	217	*	HS6ST2-AS1	116413	3.5844	1.97731	1.82656	1.08253	0.279016	0.999655	ENSG00000235849
29083	chr2	158144255	158144570	316	*	RN7SKP281	11099	3.44342	1.97726	1.89103	1.0456	0.295746	0.999655	ENSG00000222404
2120	chr3	178070338	178070682	345	*	RP11-33A14.1	32522	9.71449	1.97639	1.11917	1.76594	0.0774056	0.999655	ENSG00000223930
6527	chr1	23802410	23802824	415	*	ASAP3	8236	7.61099	1.97633	1.31879	1.49859	0.133979	0.999655	ENSG00000088280
17856	chr11	104382826	104383154	329	*	RP11-886D15.1	96894	4.61635	1.97471	1.6271	1.21364	0.224887	0.999655	ENSG00000256422
17857	chrX	65737832	65738110	279	*	PKMP2	20241	4.61635	1.97471	1.6271	1.21364	0.224887	0.999655	ENSG00000235892
9862	chr2	19229203	19229469	267	*	AC106053.1	263129	5.69762	1.97319	1.4191	1.39045	0.164392	0.999655	ENSG00000224626
1086	chr1	208138763	208139307	545	*	CD34	54015	12.5188	1.97254	1.03167	1.91199	0.0558772	0.999655	ENSG00000174059
28919	chr4	136662211	136662427	217	*	RP11-780O17.1	64631	3.28614	1.97133	1.88224	1.04734	0.294945	0.999655	ENSG00000250865
6213	chr4	137174840	137175136	297	*	TERF1P3	102354	6.87054	1.97047	1.30275	1.51255	0.130395	0.999655	ENSG00000249311
807	chr15	54210245	54210828	584	*	RP11-643A5.2	58276	12.4272	1.97036	0.996779	1.97673	0.0480722	0.999655	ENSG00000259669
11096	chrX	122347568	122347788	221	*	GRIA3	29561	5.86462	1.96892	1.45362	1.35449	0.175579	0.999655	ENSG00000125675
11582	chr12	59326657	59327089	433	*	RP11-150C16.1	12236	6.20544	1.96607	1.46316	1.34371	0.179042	0.999655	ENSG00000257443
9339	chrX	7687742	7687980	239	*	VCX	122322	5.63199	1.96534	1.39937	1.40444	0.160187	0.999655	ENSG00000182583
5778	chr1	102879968	102880339	372	*	RP11-202K23.1	24781	7.54536	1.96375	1.28093	1.53306	0.12526	0.999655	ENSG00000233359
5898	chr1	86438450	86438760	311	*	RP4-682E18.1	56776	6.80491	1.96306	1.28534	1.52726	0.126696	0.999655	ENSG00000229505
5899	chrX	137442545	137442819	275	*	RN7SKP31	36690	6.80491	1.96306	1.28534	1.52726	0.126696	0.999655	ENSG00000252163
17357	chr3	97080044	97080307	264	*	RP11-529P9.1	120042	4.89154	1.96216	1.60593	1.22182	0.221775	0.999655	ENSG00000251172
4532	chr13	104376274	104376550	277	*	ATP6V1G1P7	278955	7.83685	1.96158	1.23116	1.59328	0.111098	0.999655	ENSG00000230474
3850	chr1	104452619	104453029	411	*	RP11-97C18.1	16159	8.48565	1.96132	1.2003	1.63403	0.102253	0.999655	ENSG00000225191
10073	chr6	99617474	99617885	412	*	BDH2P1	4734	6.13981	1.96033	1.41612	1.3843	0.166268	0.999655	ENSG00000232699
9878	chr6	103134627	103134943	317	*	RP11-793L10.1	232959	5.99883	1.95884	1.40933	1.38991	0.164558	0.999655	ENSG00000219757
20156	chr18	65374745	65375006	262	*	RP11-28O3.1	476	4.70141	1.95792	1.6664	1.17494	0.24002	0.999655	ENSG00000265472
9542	chr1	194571528	194571857	330	*	RNU6-983P	114192	5.56635	1.95753	1.3991	1.39914	0.161771	0.999655	ENSG00000251813
12941	chr3	170308845	170309095	251	*	SLC7A14	4981	5.19951	1.95737	1.49505	1.30924	0.190454	0.999655	ENSG00000013293
12942	chr6	51321225	51321516	292	*	SNORD66	7971	5.19951	1.95737	1.49505	1.30924	0.190454	0.999655	ENSG00000212532
12943	chr9	15988218	15988467	250	*	RNU6-14P	211933	5.19951	1.95737	1.49505	1.30924	0.190454	0.999655	ENSG00000207360
22002	chr1	75787439	75787863	425	*	RNU6-622P	138708	5.03251	1.95617	1.70866	1.14486	0.252267	0.999655	ENSG00000206999
3974	chr11	18908792	18909146	355	*	RP11-583F24.6	320	8.51167	1.95605	1.20125	1.62834	0.103452	0.999655	ENSG00000254541
20848	chr13	79255821	79256043	223	*	AL139319.1	15847	4.02659	1.95535	1.68073	1.1634	0.244669	0.999655	ENSG00000263868
20849	chr6	9648976	9649211	236	*	RP3-486D24.1	469473	4.02659	1.95535	1.68073	1.1634	0.244669	0.999655	ENSG00000216368
9462	chr10	117363739	117363975	237	*	RP11-169K19.1	216022	6.07417	1.95397	1.39414	1.40155	0.161048	0.999655	ENSG00000270965
9463	chr6	145637829	145638179	351	*	AL356739.1	31714	6.07417	1.95397	1.39414	1.40155	0.161048	0.999655	ENSG00000221796
31529	chr2	143697603	143697820	218	*	RP11-470B22.1	7834	3.52849	1.95244	1.92556	1.01396	0.310602	0.999655	ENSG00000270390
16844	chr3	115784043	115784325	283	*	RN7SL815P	227327	4.62606	1.95229	1.58566	1.23122	0.218242	0.999655	ENSG00000243359
11926	chr4	134562460	134562845	386	*	RP11-285A15.1	66096	5.73335	1.95128	1.46294	1.33381	0.182265	0.999655	ENSG00000250191
6536	chr2	41895247	41895738	492	*	snoZ247	65778	7.10612	1.95055	1.30204	1.49808	0.134113	0.999655	ENSG00000252281
7868	chr11	6763268	6763487	220	*	GVINP1	4182	6.3068	1.94962	1.34509	1.44943	0.147217	0.999655	ENSG00000254838
7869	chr7	122684507	122684910	404	*	TAS2R16	48752	6.3068	1.94962	1.34509	1.44943	0.147217	0.999655	ENSG00000128519
10372	chr1	168689420	168689759	340	*	DPT	8742	5.50072	1.94843	1.41756	1.3745	0.169287	0.999655	ENSG00000143196
40378	chr4	168384818	168385077	260	*	RN7SL776P	62912	2.71269	1.94729	2.13	0.914219	0.360602	0.999655	ENSG00000240772
11641	chr13	78881620	78881883	264	*	SRGNP1	21646	5.6417	1.94721	1.45081	1.34216	0.179544	0.999655	ENSG00000271386
11642	chr2	212112950	212113364	415	*	AC013404.1	50549	5.6417	1.94721	1.45081	1.34216	0.179544	0.999655	ENSG00000231017
8375	chr1	196547727	196548122	396	*	MIR4735	3488	6.91599	1.94655	1.35974	1.43156	0.152269	0.999655	ENSG00000265986
5253	chr17	71187775	71188086	312	*	COG1	1042	7.4141	1.94622	1.25064	1.55617	0.119668	0.999655	ENSG00000166685
3599	chr1	50676908	50677553	646	*	RP11-567C20.3	11245	10.1105	1.94383	1.18006	1.64723	0.09951	0.999655	ENSG00000233407
2785	chr6	126743108	126743353	246	*	MIR588	62423	9.02921	1.94192	1.13904	1.70488	0.0882166	0.999655	ENSG00000207632
19398	chr11	79182314	79182524	211	*	TENM4	30321	3.96096	1.9417	1.63594	1.1869	0.235266	0.999655	ENSG00000149256
19399	chr5	84477484	84477849	366	*	RBBP4P6	8798	3.96096	1.9417	1.63594	1.1869	0.235266	0.999655	ENSG00000248674
19400	chr7	114002515	114002734	220	*	AC073626.2	57195	3.96096	1.9417	1.63594	1.1869	0.235266	0.999655	ENSG00000224595
19401	chr8	88537999	88538242	244	*	AF121898.2	50493	3.96096	1.9417	1.63594	1.1869	0.235266	0.999655	ENSG00000253401
7803	chr3	113631727	113631949	223	*	VPS26AP1	6119	6.24117	1.94133	1.33691	1.4521	0.146474	0.999655	ENSG00000240375
7804	chr6	131099940	131100271	332	*	SMLR1	48274	6.24117	1.94133	1.33691	1.4521	0.146474	0.999655	ENSG00000256162
2584	chr1	104805903	104806379	477	*	FTLP17	109450	9.53703	1.94126	1.12865	1.71998	0.085436	0.999655	ENSG00000228347
7208	chr7	51271783	51272062	280	*	RPL7L1P2	55801	6.60802	1.94125	1.3186	1.47221	0.140965	0.999655	ENSG00000231490
10539	chr3	20781275	20781543	269	*	RNU6-815P	232026	5.57607	1.93857	1.41602	1.36903	0.170991	0.999655	ENSG00000206807
10540	chr4	68686799	68687039	241	*	TMPRSS11CP	47226	5.57607	1.93857	1.41602	1.36903	0.170991	0.999655	ENSG00000232398
10541	chr4	173713102	173713377	276	*	RN7SL253P	349416	5.57607	1.93857	1.41602	1.36903	0.170991	0.999655	ENSG00000241652
10542	chr7	114427141	114427384	244	*	MIR3666	133740	5.57607	1.93857	1.41602	1.36903	0.170991	0.999655	ENSG00000272230
10543	chr7	146165001	146165297	297	*	CNTNAP2	351547	5.57607	1.93857	1.41602	1.36903	0.170991	0.999655	ENSG00000174469
21107	chrX	14264382	14264689	308	*	GS1-257G1.1	2056	4.4948	1.93767	1.6721	1.15883	0.246527	0.999655	ENSG00000233247
18451	chr4	110025695	110025909	215	*	COL25A1	197903	4.63578	1.93691	1.61115	1.20219	0.22929	0.999655	ENSG00000188517
12187	chr4	116120324	116120702	379	*	MRPS33P3	56185	5.43509	1.93647	1.45942	1.32688	0.184549	0.999655	ENSG00000251308
12058	chr3	2151461	2151810	350	*	CNTN4	10963	5.06825	1.93638	1.45574	1.33017	0.183463	0.999655	ENSG00000144619
12059	chr3	145631204	145631457	254	*	RP11-88H10.2	26241	5.06825	1.93638	1.45574	1.33017	0.183463	0.999655	ENSG00000244358
12060	chr7	85648002	85648244	243	*	SOCS5P1	198804	5.06825	1.93638	1.45574	1.33017	0.183463	0.999655	ENSG00000236610
12135	chr19	32810281	32810574	294	*	ZNF507	25925	5.74307	1.9363	1.45775	1.32828	0.184085	0.999655	ENSG00000168813
6145	chrX	114530869	114531183	315	*	LUZP4	6575	7.62366	1.93502	1.27656	1.51581	0.129569	0.999655	ENSG00000102021
17651	chr13	69635559	69635780	222	*	SNRPFP3	40407	4.40315	1.93473	1.58964	1.21708	0.223572	0.999655	ENSG00000225501
17652	chr6	58625064	58625285	222	*	RP11-143A22.1	136175	4.40315	1.93473	1.58964	1.21708	0.223572	0.999655	ENSG00000223633
15641	chr21	29305608	29305925	318	*	AJ006995.3	21314	5.1436	1.93387	1.54404	1.25248	0.210397	0.999655	ENSG00000234083
15642	chr7	122736378	122736670	293	*	RP11-61D3.1	6972	5.1436	1.93387	1.54404	1.25248	0.210397	0.999655	ENSG00000226680
10361	chr4	103036226	103036442	217	*	RP11-498M5.2	78165	5.51044	1.93082	1.40432	1.37491	0.169159	0.999655	ENSG00000251309
2209	chr3	188586476	188586983	508	*	TPRG1	78019	10.7554	1.93058	1.09889	1.75684	0.0789446	0.999655	ENSG00000188001
2419	chr3	18054675	18055245	571	*	AC132807.1	23159	9.40577	1.93041	1.11246	1.73527	0.0826937	0.999655	ENSG00000226238
8998	chr10	50059332	50059565	234	*	RP11-563N6.6	26501	6.25089	1.9286	1.36476	1.41314	0.157613	0.999655	ENSG00000228403
12826	chr11	23753870	23754147	278	*	RP11-945A11.1	1735	5.00262	1.92836	1.47012	1.31171	0.189618	0.999655	ENSG00000255193
10672	chr1	176561715	176561937	223	*	PTP4A1P7	23987	6.01826	1.92792	1.41173	1.36565	0.17205	0.999655	ENSG00000237514
6127	chr4	78068733	78068942	210	*	RNU6-1187P	2647	7.12555	1.92792	1.27124	1.51657	0.129376	0.999655	ENSG00000201641
9130	chr1	196501000	196501461	462	*	MIR4735	50149	6.10991	1.92772	1.36752	1.40964	0.158646	0.999655	ENSG00000265986
2542	chr15	52519533	52519828	296	*	GNB5	35966	9.34014	1.925	1.11651	1.72412	0.0846866	0.999655	ENSG00000069966
5819	chr5	161429986	161430531	546	*	GABRG2	64014	8.9434	1.924	1.25646	1.53129	0.125699	0.999655	ENSG00000113327
4222	chr3	166103787	166104049	263	*	RP11-12N13.1	92242	8.39984	1.92304	1.19278	1.61223	0.106912	0.999655	ENSG00000244429
4223	chr6	150962569	150962888	320	*	RP11-136K14.3	10272	8.39984	1.92304	1.19278	1.61223	0.106912	0.999655	ENSG00000226599
22638	chr7	76481181	76481514	334	*	AC007003.1	50293	4.26217	1.92284	1.69434	1.13486	0.256434	0.999655	ENSG00000231183
10828	chr11	83395075	83395366	292	*	RP11-160H12.2	40429	5.44481	1.92256	1.41188	1.3617	0.173293	0.999655	ENSG00000255311
10829	chr8	39043986	39044244	259	*	RPL3P10	27765	5.44481	1.92256	1.41188	1.3617	0.173293	0.999655	ENSG00000243095
28328	chr1	57666298	57666533	236	*	RP6-102O10.1	185714	3.46285	1.92097	1.8205	1.05519	0.291338	0.999655	ENSG00000227935
28329	chr1	67799935	67800196	262	*	IL12RB2	26887	3.46285	1.92097	1.8205	1.05519	0.291338	0.999655	ENSG00000081985
28330	chr13	79414896	79415198	303	*	HSPD1P8	8167	3.46285	1.92097	1.8205	1.05519	0.291338	0.999655	ENSG00000215357
756	chr18	65845202	65845820	619	*	RP11-526H11.1	75848	15.4955	1.92094	0.965312	1.98997	0.046594	0.999655	ENSG00000264869
4516	chr9	31119861	31120089	229	*	RP11-572H4.1	46888	8.47519	1.92057	1.20479	1.59411	0.110911	0.999655	ENSG00000223421
7711	chr3	12117933	12118390	458	*	AC026166.1	5394	6.69308	1.92048	1.31977	1.45517	0.145623	0.999655	ENSG00000265870
7712	chr7	88661199	88661758	560	*	C7orf62	236163	6.69308	1.92048	1.31977	1.45517	0.145623	0.999655	ENSG00000164645
4735	chr3	107953258	107953563	306	*	IFT57	11840	7.80037	1.92014	1.21298	1.583	0.113422	0.999655	ENSG00000114446
4736	chr8	5931129	5931483	355	*	RP11-158A14.1	36632	7.80037	1.92014	1.21298	1.583	0.113422	0.999655	ENSG00000253189
14729	chr11	104393384	104393661	278	*	RP11-886D15.1	86387	4.93699	1.9198	1.51045	1.27102	0.203723	0.999655	ENSG00000256422
12085	chr3	121060161	121060372	212	*	RP11-10G15.4	15465	6.45073	1.9187	1.44336	1.32933	0.18374	0.999655	ENSG00000242103
2727	chr4	83118468	83118946	479	*	RNU6-499P	22767	10.3558	1.91828	1.12276	1.70854	0.0875356	0.999655	ENSG00000202485
13394	chr7	97110313	97110556	244	*	AC007316.3	43482	5.68715	1.91426	1.4725	1.30001	0.193598	0.999655	ENSG00000226046
18658	chrX	136801161	136801430	270	*	RNU6-985P	31007	4.27189	1.91388	1.59565	1.19944	0.230357	0.999655	ENSG00000222114
12146	chr10	2830217	2830531	315	*	RP11-89K18.1	147681	5.37918	1.91229	1.4403	1.32771	0.184274	0.999655	ENSG00000231743
12147	chr18	3876515	3876978	464	*	DLGAP1-AS3	1201	5.37918	1.91229	1.4403	1.32771	0.184274	0.999655	ENSG00000263724
16390	chr1	183471689	183471998	310	*	AL137800.1	7900	5.69687	1.91177	1.54338	1.23869	0.215459	0.999655	ENSG00000265042
12209	chr12	60485785	60486105	321	*	RP11-316A16.1	539	5.52016	1.91155	1.4415	1.32608	0.184813	0.999655	ENSG00000257294
12210	chr4	161229001	161229247	247	*	RP11-502M1.1	214215	5.52016	1.91155	1.4415	1.32608	0.184813	0.999655	ENSG00000250997
20251	chr7	34744613	34744823	211	*	RPL7P31	5545	4.84534	1.91133	1.62979	1.17274	0.240899	0.999655	ENSG00000235379
8671	chr13	70688946	70689186	241	*	KLHL1	6354	6.11963	1.9112	1.34439	1.42161	0.155139	0.999655	ENSG00000150361
1887	chr3	33942485	33943173	689	*	PDCD6IP	102640	10.3915	1.9107	1.06719	1.79041	0.0733885	0.999655	ENSG00000170248
19052	chr11	8152220	8152503	284	*	RIC3	38098	4.87136	1.90886	1.60051	1.19266	0.233004	0.999655	ENSG00000166405
10503	chr6	78165815	78166041	227	*	HTR1B	7448	6.19497	1.90842	1.39287	1.37014	0.170643	0.999655	ENSG00000135312
6496	chr5	55701124	55701632	509	*	HMGN1P17	23515	8.20295	1.90801	1.27247	1.49946	0.133755	0.999655	ENSG00000250787
13329	chr6	85064622	85064941	320	*	SMARCE1P2	75578	5.01234	1.90787	1.46581	1.30158	0.193061	0.999655	ENSG00000226309
12667	chr3	35814880	35815219	340	*	MIR128-2	28911	6.3851	1.90787	1.45082	1.31502	0.188502	0.999655	ENSG00000207625
2295	chr6	142765720	142766087	368	*	GPR126	142728	9.95904	1.90743	1.09124	1.74795	0.0804728	0.999655	ENSG00000112414
25726	chr11	73789841	73790168	328	*	RP11-691F15.1	63027	3.76407	1.90655	1.74731	1.09113	0.275215	0.999655	ENSG00000256098
7172	chr7	40300387	40300681	295	*	AC006023.8	109174	6.56182	1.90575	1.29293	1.47398	0.140488	0.999655	ENSG00000248711
22253	chr10	55423497	55423730	234	*	RP11-449J3.3	102429	3.90504	1.905	1.66968	1.14094	0.253895	0.999655	ENSG00000233805
22254	chr2	195900344	195900687	344	*	AC010983.1	9249	3.90504	1.905	1.66968	1.14094	0.253895	0.999655	ENSG00000235056
22255	chr20	59114318	59114551	234	*	MIR548AG2	25068	3.90504	1.905	1.66968	1.14094	0.253895	0.999655	ENSG00000265617
22256	chr7	120413159	120413412	254	*	RP4-797C5.2	20590	3.90504	1.905	1.66968	1.14094	0.253895	0.999655	ENSG00000231295
9445	chr9	30014931	30015239	309	*	snoU13	163335	6.054	1.90441	1.35852	1.40182	0.160968	0.999655	ENSG00000239155
13404	chr2	163885016	163885261	246	*	AC104697.1	124555	5.62152	1.90345	1.4648	1.29946	0.193787	0.999655	ENSG00000230282
11565	chr12	18764075	18764311	237	*	PSMC1P9	81384	5.45452	1.90333	1.41617	1.344	0.178948	0.999655	ENSG00000255993
529	chr3	112414714	112415630	917	*	RP11-572C15.3	922	17.5423	1.90288	0.928828	2.04869	0.0404929	0.999655	ENSG00000242308
4029	chr9	107695854	107696509	656	*	ABCA1	5335	9.75243	1.90097	1.1698	1.62503	0.104155	0.999655	ENSG00000165029
6725	chr7	124773309	124773623	315	*	RP11-3B12.5	20041	7.00401	1.90017	1.27447	1.49095	0.135976	0.999655	ENSG00000224899
7594	chr1	185531403	185531671	269	*	GS1-204I12.1	65987	6.49619	1.89874	1.3017	1.45867	0.144657	0.999655	ENSG00000228309
7595	chr1	188962521	188962852	332	*	CLPTM1LP1	42722	6.49619	1.89874	1.3017	1.45867	0.144657	0.999655	ENSG00000271036
7596	chr8	55491664	55491959	296	*	RP11-53M11.3	24742	6.49619	1.89874	1.3017	1.45867	0.144657	0.999655	ENSG00000254142
20511	chr11	81305827	81306193	367	*	RP11-664H7.2	38359	4.34723	1.89832	1.62439	1.16864	0.24255	0.999655	ENSG00000255316
20512	chr14	46520301	46520575	275	*	LINC00871	110154	4.34723	1.89832	1.62439	1.16864	0.24255	0.999655	ENSG00000258700
14988	chr4	116497186	116497541	356	*	RPF2P2	52426	5.31355	1.89803	1.49955	1.26573	0.205608	0.999655	ENSG00000250693
14989	chr7	85399262	85399614	353	*	AC092013.1	133601	5.31355	1.89803	1.49955	1.26573	0.205608	0.999655	ENSG00000227785
9743	chr8	78539799	78540032	234	*	RP11-38H17.1	228490	6.12934	1.89673	1.3615	1.39312	0.163584	0.999655	ENSG00000254366
4744	chr9	1100468	1100809	342	*	DMRT2	50113	8.04567	1.89576	1.1977	1.58283	0.11346	0.999655	ENSG00000173253
2539	chr14	48129227	48129936	710	*	MDGA2	14062	11.3019	1.89539	1.0993	1.72418	0.0846759	0.999655	ENSG00000272781
5154	chr1	159414679	159415042	364	*	OR10J1	5166	7.67882	1.89511	1.21339	1.56183	0.118329	0.999655	ENSG00000196184
8210	chr7	90983480	90983967	488	*	NIPA2P1	33061	7.71456	1.89509	1.31831	1.43752	0.15057	0.999655	ENSG00000225843
20141	chr7	15480840	15481123	284	*	AGMO	120516	4.51423	1.89452	1.61215	1.17516	0.239932	0.999655	ENSG00000187546
7552	chr8	96628368	96628820	453	*	RNU6-690P	17025	7.51183	1.8943	1.29737	1.4601	0.144262	0.999655	ENSG00000202112
6323	chr16	16726935	16727472	538	*	RN7SL90P	3914	7.53785	1.89426	1.25645	1.50762	0.131652	0.999655	ENSG00000264752
14971	chr12	70270340	70270638	299	*	MYRFL	51255	5.63124	1.8932	1.49535	1.26606	0.205492	0.999655	ENSG00000166268
14972	chr3	154235455	154235788	334	*	RP11-656A15.1	21309	5.63124	1.8932	1.49535	1.26606	0.205492	0.999655	ENSG00000243861
21526	chr6	150962999	150963299	301	*	RP11-136K14.3	9861	3.83941	1.893	1.64271	1.15236	0.249173	0.999655	ENSG00000226599
16323	chrX	62605544	62605772	229	*	SPIN4	34320	5.02205	1.89272	1.52594	1.24037	0.214839	0.999655	ENSG00000186767
7399	chr4	179456367	179456750	384	*	RNA5SP173	128517	7.24635	1.89244	1.29124	1.4656	0.142756	0.999655	ENSG00000201727
14958	chr2	188914645	188915000	356	*	AC104131.1	176915	4.88107	1.89121	1.49318	1.26656	0.205313	0.999655	ENSG00000213115
8205	chr1	188077861	188078119	259	*	RP11-134C1.1	41204	6.57153	1.89063	1.31506	1.43768	0.150524	0.999655	ENSG00000150732
8206	chr7	68162731	68162966	236	*	RNA5SP231	26068	6.57153	1.89063	1.31506	1.43768	0.150524	0.999655	ENSG00000222428
7361	chr8	83258101	83258383	283	*	HNRNPA1P4	53486	7.44619	1.88828	1.28673	1.4675	0.14224	0.999655	ENSG00000206228
9569	chr1	164821912	164822196	285	*	Y_RNA	1271	6.06371	1.88791	1.35	1.39845	0.161978	0.999655	ENSG00000201987
7871	chr12	80945774	80946076	303	*	RP11-272K23.4	9262	7.01372	1.88462	1.30032	1.44935	0.147241	0.999655	ENSG00000257786
7872	chr21	10779850	10780240	391	*	IGHV1OR21-1	82381	7.01372	1.88462	1.30032	1.44935	0.147241	0.999655	ENSG00000169861
7908	chr6	65946527	65947011	485	*	RP11-74E24.2	64342	6.5059	1.88323	1.30014	1.44848	0.147484	0.999655	ENSG00000214558
6981	chr1	165945889	165946271	383	*	RP11-7G12.2	34882	7.18072	1.88285	1.27142	1.4809	0.138633	0.999655	ENSG00000271527
5460	chr1	186303471	186303741	271	*	RNU6-1240P	22410	8.29773	1.88179	1.21655	1.54682	0.121906	0.999655	ENSG00000202025
17933	chr8	13301992	13302307	316	*	DLC1	70859	4.81544	1.88168	1.55167	1.21268	0.225252	0.999655	ENSG00000164741
14977	chr5	111853964	111854239	276	*	RP11-159K7.1	28430	4.95642	1.87942	1.48468	1.26588	0.205557	0.999655	ENSG00000251014
14978	chr5	164190562	164190843	282	*	CTC-340A15.1	162103	4.95642	1.87942	1.48468	1.26588	0.205557	0.999655	ENSG00000253600
2202	chr5	23316188	23316845	658	*	CTD-2272G21.2	10935	12.6844	1.87894	1.06881	1.75798	0.0787507	0.999655	ENSG00000250332
8911	chr3	135689747	135690002	256	*	PPP2R3A	5231	7.69826	1.87882	1.32734	1.41547	0.156929	0.999655	ENSG00000073711
7442	chr5	45429425	45429746	322	*	RP11-484L7.1	128274	6.94809	1.87844	1.28306	1.46403	0.143187	0.999655	ENSG00000250422
3075	chr12	71592789	71593212	424	*	CTD-2021H9.3	80761	9.70623	1.87832	1.115	1.68459	0.0920673	0.999655	ENSG00000258053
2248	chr3	154402394	154402694	301	*	RPL9P15	7485	10.2141	1.87829	1.07168	1.75266	0.0796607	0.999655	ENSG00000240601
6904	chr11	50745220	50745566	347	*	RP11-574M7.2	377006	9.13665	1.87792	1.26548	1.48395	0.137821	0.999655	ENSG00000214883
538	chr1	169496711	169497429	719	*	AL021068.1	41330	15.1048	1.87746	0.917762	2.04569	0.0407869	0.999655	ENSG00000213062
13143	chr1	67524027	67524240	214	*	SLC35D1	4244	5.39861	1.87534	1.43637	1.30561	0.191685	0.999655	ENSG00000116704
13144	chr11	103870220	103870437	218	*	DDI1	36870	5.39861	1.87534	1.43637	1.30561	0.191685	0.999655	ENSG00000170967
13145	chr7	31256977	31257209	233	*	AC006466.5	97790	5.39861	1.87534	1.43637	1.30561	0.191685	0.999655	ENSG00000232887
14553	chr2	177409959	177410371	413	*	AC017048.2	13547	5.25763	1.87456	1.47001	1.2752	0.202238	0.999655	ENSG00000236231
10856	chr11	13917901	13918259	359	*	RNA5SP331	10877	5.93245	1.87389	1.37708	1.36077	0.173586	0.999655	ENSG00000201856
17210	chr12	15305169	15305534	366	*	RERG-AS1	311	5.57532	1.87375	1.52933	1.22521	0.220497	0.999655	ENSG00000255660
3304	chr6	123411887	123412245	359	*	CLVS2	94770	9.10676	1.87295	1.12273	1.66821	0.0952731	0.999655	ENSG00000146352
25189	chr14	22681574	22681844	271	*	TRAV34	6155	3.70815	1.87102	1.70309	1.0986	0.271942	0.999655	ENSG00000211813
309	chrX	33201507	33202039	533	*	TBCAP1	141994	21.384	1.8705	0.87009	2.14978	0.031573	0.999655	ENSG00000226781
14907	chr8	90053740	90054010	271	*	RP11-255L13.1	202011	5.49998	1.87038	1.47565	1.26749	0.204979	0.999655	ENSG00000253621
26488	chr11	22837163	22837380	218	*	RP11-17A1.3	13545	3.84913	1.86988	1.73125	1.08008	0.280108	0.999655	ENSG00000246225
10948	chr2	4346547	4346818	272	*	AC068292.1	70438	7.02344	1.86959	1.37595	1.35876	0.174221	0.999655	ENSG00000215960
2327	chr1	202428782	202429118	337	*	RP11-175B9.3	12139	10.2238	1.86928	1.07161	1.74437	0.0810952	0.999655	ENSG00000236439
8737	chr2	21604330	21604649	320	*	RP11-531P14.1	17432	6.37464	1.86893	1.31611	1.42004	0.155597	0.999655	ENSG00000270654
8738	chr7	136502885	136503334	450	*	snoU13	22608	6.37464	1.86893	1.31611	1.42004	0.155597	0.999655	ENSG00000238488
8739	chr8	132300959	132301248	290	*	CTD-2501M5.1	19543	6.37464	1.86893	1.31611	1.42004	0.155597	0.999655	ENSG00000253507
21888	chr1	67026608	67026966	359	*	SGIP1	27541	4.72379	1.86889	1.63041	1.14627	0.251683	0.999655	ENSG00000118473
21889	chr8	82836593	82836989	397	*	RP11-354A14.1	38980	4.72379	1.86889	1.63041	1.14627	0.251683	0.999655	ENSG00000254689
9649	chr1	187445136	187445455	320	*	RP11-445P19.3	3969	6.51562	1.86875	1.33878	1.39585	0.162759	0.999655	ENSG00000272827
37284	chr6	144426692	144427009	318	*	SF3B5	9937	3.17431	1.86773	1.97159	0.947318	0.343477	0.999655	ENSG00000169976
8127	chr11	97019547	97019763	217	*	RP11-693I21.1	61864	7.39028	1.86745	1.2965	1.44037	0.149762	0.999655	ENSG00000270753
12669	chr14	86714219	86714489	271	*	RP11-26L16.1	84230	5.33298	1.86736	1.42004	1.315	0.18851	0.999655	ENSG00000258994
12670	chr4	113817580	113817803	224	*	RP11-119H12.6	14093	5.33298	1.86736	1.42004	1.315	0.18851	0.999655	ENSG00000251126
22511	chr10	21080383	21080680	298	*	MTND1P21	12541	4.45832	1.86733	1.64275	1.13671	0.255659	0.999655	ENSG00000235940
22512	chr3	67971282	67971499	218	*	FAM19A1	81859	4.45832	1.86733	1.64275	1.13671	0.255659	0.999655	ENSG00000183662
22513	chr6	13046802	13047137	336	*	RNU1-11P	167150	4.45832	1.86733	1.64275	1.13671	0.255659	0.999655	ENSG00000206702
22514	chrX	131416969	131417198	230	*	RAP2C	63497	4.45832	1.86733	1.64275	1.13671	0.255659	0.999655	ENSG00000123728
7377	chr2	222468977	222469230	254	*	AC079834.1	11815	7.63263	1.86706	1.27267	1.46704	0.142366	0.999655	ENSG00000230406
2801	chr2	216405506	216406067	562	*	AC012668.1	4181	10.692	1.86668	1.09597	1.70322	0.0885273	0.999655	ENSG00000234938
4185	chr4	135428514	135428977	464	*	RP11-400D2.3	83491	8.67429	1.86661	1.1565	1.61401	0.106524	0.999655	ENSG00000251291
21771	chr1	118999604	118999889	286	*	PSMC1P12	158379	4.15034	1.86562	1.62486	1.14817	0.250897	0.999655	ENSG00000226126
10517	chr13	86466651	86466870	220	*	MOB1AP1	76263	6.0078	1.86469	1.36141	1.36968	0.170787	0.999655	ENSG00000228241
10518	chr6	126165061	126165322	262	*	NCOA7-AS1	25056	6.0078	1.86469	1.36141	1.36968	0.170787	0.999655	ENSG00000232131
7895	chr3	87501395	87501621	227	*	KRT8P25	128976	7.1248	1.86442	1.2867	1.44899	0.14734	0.999655	ENSG00000239829
15570	chrX	62851975	62852333	359	*	ARHGEF9-IT1	39048	4.82516	1.86152	1.48458	1.25391	0.209876	0.999655	ENSG00000231729
24777	chr1	89333733	89333951	219	*	GTF2B	23675	4.29132	1.86118	1.68583	1.10402	0.269586	0.999655	ENSG00000137947
24778	chr12	11035830	11036143	314	*	PRH1	710	4.29132	1.86118	1.68583	1.10402	0.269586	0.999655	ENSG00000231887
24779	chr12	100466208	100466464	257	*	RPS4XP1	62591	4.29132	1.86118	1.68583	1.10402	0.269586	0.999655	ENSG00000214203
24780	chr18	70572694	70572955	262	*	RP11-676J15.1	37070	4.29132	1.86118	1.68583	1.10402	0.269586	0.999655	ENSG00000263958
24781	chr5	3800668	3800969	302	*	CTD-2012M11.3	200365	4.29132	1.86118	1.68583	1.10402	0.269586	0.999655	ENSG00000259603
3036	chr8	55984941	55985200	260	*	XKR4	29748	10.7413	1.86115	1.10282	1.68763	0.0914825	0.999655	ENSG00000206579
7082	chrX	118756415	118757059	645	*	NKRF	16556	9.63014	1.86111	1.25975	1.47737	0.139576	0.999655	ENSG00000186416
12567	chr4	168605377	168605591	215	*	RN7SKP188	21239	5.77517	1.86062	1.41203	1.31769	0.187608	0.999655	ENSG00000222721
8857	chr1	75045151	75045405	255	*	RP4-612J11.1	10013	6.44999	1.86045	1.31282	1.41715	0.15644	0.999655	ENSG00000234497
8858	chrX	112258128	112258392	265	*	snoU13	13771	6.44999	1.86045	1.31282	1.41715	0.15644	0.999655	ENSG00000238811
5215	chr5	129994978	129995330	353	*	AC005741.2	60936	8.44166	1.85962	1.19342	1.55822	0.11918	0.999655	ENSG00000249418
48567	chr11	93521331	93521602	272	*	TAF1D	3773	2.15867	1.85824	2.2374	0.830538	0.406235	0.999655	ENSG00000166012
6546	chr12	78430741	78430979	239	*	RP11-136F16.1	54537	7.56699	1.85798	1.24094	1.49724	0.134331	0.999655	ENSG00000258225
5838	chr3	169420161	169420495	335	*	RP11-3K16.1	6587	8.17618	1.85756	1.21425	1.52981	0.126065	0.999655	ENSG00000244381
39	chr8	34124583	34124968	386	*	RP11-431M3.2	18118	31.2939	1.85728	0.738482	2.515	0.0119033	0.999655	ENSG00000254033
7182	chr3	84397589	84398090	502	*	AC108696.1	58184	8.72945	1.85691	1.2601	1.47362	0.140584	0.999655	ENSG00000221380
25	chr2	34007184	34008187	1004	*	AC069303.1	3017	36.9178	1.85685	0.714997	2.597	0.00940425	0.999655	ENSG00000264267
1627	chr1	188443438	188443974	537	*	RP11-669M2.1	33694	12.4019	1.8562	1.01592	1.82711	0.0676834	0.999655	ENSG00000225006
8385	chr4	183292182	183292623	442	*	RNU2-34P	177188	6.89218	1.85616	1.2968	1.43134	0.152334	0.999655	ENSG00000252343
13040	chr3	137128385	137128638	254	*	RNA5SP142	108458	6.01751	1.85472	1.4181	1.3079	0.190908	0.999655	ENSG00000201325
24229	chr13	70226047	70226401	355	*	RNY3P10	150670	3.7835	1.85401	1.66694	1.11222	0.266043	0.999655	ENSG00000207495
24230	chr18	6032407	6032644	238	*	RP11-793A3.2	7316	3.7835	1.85401	1.66694	1.11222	0.266043	0.999655	ENSG00000266846
24231	chr3	21840266	21840534	269	*	AC023798.1	30695	3.7835	1.85401	1.66694	1.11222	0.266043	0.999655	ENSG00000221384
24232	chr3	121201909	121202159	251	*	RPL7AP11	10797	3.7835	1.85401	1.66694	1.11222	0.266043	0.999655	ENSG00000242445
24233	chr9	120395774	120396026	253	*	RP11-500B12.1	14857	3.7835	1.85401	1.66694	1.11222	0.266043	0.999655	ENSG00000233569
9159	chr5	162503092	162503605	514	*	MRP63P6	36794	6.7512	1.85375	1.3159	1.40873	0.158914	0.999655	ENSG00000249449
3623	chrX	36885137	36885469	333	*	BX842568.1	90516	9.92551	1.85332	1.12577	1.64627	0.0997085	0.999655	ENSG00000235510
4401	chr1	193522647	193522895	249	*	RP11-21J7.1	125128	9.22756	1.8531	1.15799	1.60027	0.109539	0.999655	ENSG00000226640
17694	chr13	32305128	32305533	406	*	RXFP2	8140	4.75953	1.85287	1.52348	1.21621	0.223905	0.999655	ENSG00000133105
17695	chr3	87546868	87547222	355	*	APOOP2	96765	4.75953	1.85287	1.52348	1.21621	0.223905	0.999655	ENSG00000240902
17696	chr4	99128383	99128660	278	*	Y_RNA	33447	4.75953	1.85287	1.52348	1.21621	0.223905	0.999655	ENSG00000200658
12816	chr18	69992024	69992233	210	*	HNRNPA1P11	293268	5.70954	1.85225	1.41182	1.31196	0.189533	0.999655	ENSG00000264315
22028	chr11	88864145	88864363	219	*	AP001482.1	18266	4.22569	1.85203	1.61831	1.14442	0.252447	0.999655	ENSG00000221130
22029	chr2	155345594	155345823	230	*	AC009227.3	29224	4.22569	1.85203	1.61831	1.14442	0.252447	0.999655	ENSG00000238004
22030	chr3	30824115	30824421	307	*	RP11-1024P17.1	84961	4.22569	1.85203	1.61831	1.14442	0.252447	0.999655	ENSG00000261468
22031	chr3	144056388	144056702	315	*	RNA5SP144	150525	4.22569	1.85203	1.61831	1.14442	0.252447	0.999655	ENSG00000222778
22032	chr4	49065568	49065807	240	*	TPI1P4	46396	4.22569	1.85203	1.61831	1.14442	0.252447	0.999655	ENSG00000225455
22033	chrX	15140783	15141012	230	*	RP11-699A7.1	4892	4.22569	1.85203	1.61831	1.14442	0.252447	0.999655	ENSG00000236929
34463	chr13	68184391	68184654	264	*	BCRP9	179884	3.64252	1.85072	1.88842	0.980035	0.327069	0.999655	ENSG00000271287
34464	chr5	20936276	20936742	467	*	RP11-697E23.1	105219	3.64252	1.85072	1.88842	0.980035	0.327069	0.999655	ENSG00000248308
4710	chr1	79408212	79408498	287	*	ELTD1	63904	8.61837	1.85057	1.16804	1.58434	0.113116	0.999655	ENSG00000162618
7394	chr4	87999524	87999786	263	*	RP11-476C8.2	88209	7.36039	1.85019	1.26229	1.46574	0.142719	0.999655	ENSG00000248196
8168	chr3	166969853	166970118	266	*	ZBBX	129015	6.82654	1.84981	1.28553	1.43895	0.150165	0.999655	ENSG00000169064
14616	chr10	50367103	50367383	281	*	FAM170B	25049	5.20172	1.84896	1.45174	1.27362	0.202799	0.999655	ENSG00000172538
14617	chr13	91879898	91880221	324	*	PPIAP23	44609	5.20172	1.84896	1.45174	1.27362	0.202799	0.999655	ENSG00000214178
14618	chr2	209738931	209739201	271	*	RNA5SP117	46186	5.20172	1.84896	1.45174	1.27362	0.202799	0.999655	ENSG00000202164
7760	chr1	160422989	160423215	227	*	AL138930.1	50030	6.99354	1.84863	1.27184	1.45351	0.146082	0.999655	ENSG00000223009
7761	chr5	67027640	67027920	281	*	RP11-83M16.4	38611	6.99354	1.84863	1.27184	1.45351	0.146082	0.999655	ENSG00000249721
13006	chr11	83840048	83840405	358	*	AP003305.1	100197	6.24338	1.8481	1.41236	1.30852	0.190696	0.999655	ENSG00000264838
17004	chr11	86381226	86381687	462	*	ME3	1990	6.35446	1.84751	1.50357	1.22875	0.219167	0.999655	ENSG00000151376
1776	chr14	34234538	34234997	460	*	AL358340.1	211599	12.7388	1.84736	1.02304	1.80576	0.0709555	0.999655	ENSG00000265244
5705	chr1	76905725	76906128	404	*	RP11-335E14.1	85793	7.94355	1.84727	1.20313	1.53539	0.124688	0.999655	ENSG00000223905
15324	chr4	178678890	178679151	262	*	RP11-389E17.1	28978	5.34269	1.84722	1.4672	1.25901	0.208026	0.999655	ENSG00000231171
15325	chr6	129985689	129986047	359	*	ARHGAP18	45322	5.34269	1.84722	1.4672	1.25901	0.208026	0.999655	ENSG00000146376
5654	chr13	105113134	105113591	458	*	RPL7P45	353086	9.02095	1.84702	1.20177	1.53691	0.124315	0.999655	ENSG00000225823
5551	chr4	144779078	144779468	391	*	GYPE	47247	8.31039	1.84662	1.19777	1.54171	0.123143	0.999655	ENSG00000197465
6286	chr14	98101278	98101522	245	*	RP11-76E12.1	51472	8.45137	1.84638	1.22361	1.50896	0.131309	0.999655	ENSG00000197176
9186	chr8	89772011	89772393	383	*	RP11-642C5.1	48743	7.33436	1.84588	1.31114	1.40784	0.159178	0.999655	ENSG00000271156
12661	chr12	72711251	72711568	318	*	TRHDE-AS1	42563	5.8109	1.84266	1.40101	1.31524	0.188431	0.999655	ENSG00000236333
12662	chr14	95799541	95799887	347	*	RP11-725G5.2	3619	5.8109	1.84266	1.40101	1.31524	0.188431	0.999655	ENSG00000258630
8275	chr21	9415415	9415851	437	*	CR381670.1	267339	6.92791	1.84253	1.28414	1.43484	0.151334	0.999655	ENSG00000238411
2219	chr4	108469470	108470539	1070	*	RNU6-551P	113194	11.9529	1.84248	1.04928	1.75595	0.0790967	0.999655	ENSG00000252470
6532	chr10	22780466	22780706	241	*	RP11-301N24.3	130364	8.12027	1.84196	1.22933	1.49835	0.134042	0.999655	ENSG00000233451
13926	chr1	73184322	73184678	357	*	RNU6-1246P	869	5.64391	1.84111	1.43013	1.28738	0.197963	0.999655	ENSG00000212366
13927	chr12	61315117	61315501	385	*	RP11-471N19.1	311216	5.64391	1.84111	1.43013	1.28738	0.197963	0.999655	ENSG00000257308
34255	chr14	36904463	36904732	270	*	RNU7-93P	30043	3.21005	1.84035	1.87357	0.982268	0.325968	0.999655	ENSG00000238540
11247	chr9	77801779	77802265	487	*	Y_RNA	5241	6.68557	1.84026	1.36206	1.35109	0.176667	0.999655	ENSG00000200041
16424	chr1	192126015	192126224	210	*	RGS18	1362	4.83487	1.83989	1.48586	1.23827	0.215617	0.999655	ENSG00000150681
16425	chr2	67370905	67371174	270	*	AC023115.1	56759	4.83487	1.83989	1.48586	1.23827	0.215617	0.999655	ENSG00000230906
16426	chr2	130033626	130033964	339	*	AC079586.1	2204	4.83487	1.83989	1.48586	1.23827	0.215617	0.999655	ENSG00000204460
16427	chr4	18896653	18896979	327	*	RNA5SP157	286499	4.83487	1.83989	1.48586	1.23827	0.215617	0.999655	ENSG00000251816
16428	chr8	85120561	85120777	217	*	RALYL	25538	4.83487	1.83989	1.48586	1.23827	0.215617	0.999655	ENSG00000184672
16429	chrX	34441064	34441274	211	*	RP11-545D19.1	7409	4.83487	1.83989	1.48586	1.23827	0.215617	0.999655	ENSG00000233571
15400	chr2	196172532	196172776	245	*	AC064834.1	140479	5.78488	1.83931	1.46279	1.25739	0.208611	0.999655	ENSG00000224099
27821	chr8	2802534	2802744	211	*	RP11-134O21.1	216542	4.73351	1.83864	1.73162	1.0618	0.288325	0.999655	ENSG00000254319
14295	chr13	71555051	71555270	220	*	LINC00348	34002	5.27706	1.83851	1.43508	1.28112	0.200151	0.999655	ENSG00000226846
14296	chr2	190450552	190450768	217	*	SLC40A1	2067	5.27706	1.83851	1.43508	1.28112	0.200151	0.999655	ENSG00000138449
14297	chr4	49008894	49009149	256	*	TPI1P4	10021	5.27706	1.83851	1.43508	1.28112	0.200151	0.999655	ENSG00000225455
14298	chr5	2925058	2925302	245	*	RP11-35O7.1	39817	5.27706	1.83851	1.43508	1.28112	0.200151	0.999655	ENSG00000248736
10288	chr1	119708858	119709177	320	*	WARS2	25563	6.25309	1.83825	1.33473	1.37724	0.168437	0.999655	ENSG00000116874
10289	chr2	14059379	14059643	265	*	AC016730.1	196205	6.25309	1.83825	1.33473	1.37724	0.168437	0.999655	ENSG00000227718
15727	chr13	86132746	86133105	360	*	RNU6-72P	25882	6.21736	1.83778	1.46869	1.2513	0.210823	0.999655	ENSG00000207012
15810	chr3	191716453	191716862	410	*	AC026320.1	22709	5.9616	1.83628	1.46869	1.25028	0.211196	0.999655	ENSG00000216020
5402	chr12	61592121	61592598	478	*	RP11-471N19.1	34119	8.56246	1.83482	1.184	1.54968	0.121218	0.999655	ENSG00000257308
9300	chr5	104202150	104202426	277	*	RNU6-334P	86059	6.69528	1.83385	1.3049	1.40536	0.159915	0.999655	ENSG00000252881
9791	chr11	59209734	59210220	487	*	OR5A1	396	6.83626	1.83349	1.31711	1.39205	0.163907	0.999655	ENSG00000172320
9792	chr6	12757456	12757666	211	*	AL354680.1	3548	6.83626	1.83349	1.31711	1.39205	0.163907	0.999655	ENSG00000223291
24892	chr1	180793558	180793921	364	*	AL590085.1	3206	4.26142	1.83316	1.66222	1.10284	0.270098	0.999655	ENSG00000266825
14186	chr2	57038541	57038767	227	*	AC008173.1	61105	5.71925	1.8329	1.42848	1.28311	0.199453	0.999655	ENSG00000231570
14187	chr6	78951769	78952259	491	*	SNORD112	304850	5.71925	1.8329	1.42848	1.28311	0.199453	0.999655	ENSG00000252932
11605	chr4	83162703	83162987	285	*	BIN2P1	33236	5.88625	1.83239	1.36427	1.34313	0.17923	0.999655	ENSG00000234568
16704	chr2	29940555	29940799	245	*	RN7SL516P	36365	4.76924	1.83097	1.48412	1.23371	0.217312	0.999655	ENSG00000242699
4880	chr3	88457960	88458386	427	*	Y_RNA	21954	9.00464	1.83047	1.16231	1.57485	0.115291	0.999655	ENSG00000207316
9741	chr5	104966463	104966695	233	*	RP11-6N13.1	237791	6.32844	1.82989	1.3135	1.39315	0.163575	0.999655	ENSG00000251574
6785	chr8	93846076	93846472	397	*	RP11-100L22.2	43392	8.82793	1.82905	1.22891	1.48836	0.136657	0.999655	ENSG00000248858
1342	chr3	173812319	173812793	475	*	RN7SKP234	36887	13.744	1.82892	0.978628	1.86886	0.0616416	0.999655	ENSG00000252982
8335	chr9	105196493	105196878	386	*	RP11-342F21.1	80607	6.93763	1.82833	1.27609	1.43276	0.151927	0.999655	ENSG00000235901
12264	chr6	156767734	156768289	556	*	RP11-518I13.1	52615	6.18746	1.82807	1.38005	1.32464	0.185291	0.999655	ENSG00000227360
1163	chr18	64416396	64417151	756	*	AC091643.1	95657	15.1564	1.82753	0.961017	1.90166	0.0572153	0.999655	ENSG00000221536
2619	chr15	49183694	49184116	423	*	AC012379.1	13347	10.4229	1.82744	1.06452	1.71668	0.0860377	0.999655	ENSG00000235883
51111	chr5	126767770	126768172	403	*	CTD-2195M15.1	33341	13.172	1.82736	2.26449	0.806964	0.419687	0.999655	ENSG00000249577
29538	chr11	11498121	11498467	347	*	RP11-483L5.1	93163	4.19579	1.82723	1.75809	1.03933	0.298653	0.999655	ENSG00000255462
9111	chr8	115216983	115217386	404	*	RP11-267L5.1	76909	6.77063	1.82718	1.29595	1.40991	0.158566	0.999655	ENSG00000254339
14136	chr22	37487082	37487309	228	*	RP5-1170K4.7	10973	6.40379	1.82703	1.42314	1.2838	0.19921	0.999655	ENSG00000231467
7487	chr1	94137032	94137487	456	*	RP5-1033H22.2	79275	8.06435	1.82698	1.24957	1.46209	0.143716	0.999655	ENSG00000224093
4824	chr11	128911498	128911890	393	*	Y_RNA	11143	9.04038	1.82543	1.15661	1.57825	0.114507	0.999655	ENSG00000206847
20577	chr3	100246143	100246475	333	*	TMEM45A	34679	4.84459	1.82539	1.5632	1.16773	0.242917	0.999655	ENSG00000181458
20578	chr6	61904637	61904914	278	*	RP1-91N13.1	91901	4.84459	1.82539	1.5632	1.16773	0.242917	0.999655	ENSG00000220030
20579	chr6	142293450	142293800	351	*	RP11-137J7.3	90053	4.84459	1.82539	1.5632	1.16773	0.242917	0.999655	ENSG00000270983
11884	chr7	115058999	115059365	367	*	RP11-222O23.1	84055	5.82062	1.82481	1.36677	1.33513	0.181834	0.999655	ENSG00000244565
11885	chr8	79938871	79939165	295	*	AC009941.1	70432	5.82062	1.82481	1.36677	1.33513	0.181834	0.999655	ENSG00000264969
11886	chrX	153955786	153956096	311	*	GAB3	23761	5.82062	1.82481	1.36677	1.33513	0.181834	0.999655	ENSG00000160219
34745	chr8	120144378	120144742	365	*	MAL2	32530	4.2354	1.82332	1.86677	0.976722	0.328707	0.999655	ENSG00000147676
454	chr12	83021333	83022245	913	*	TMTC2	58413	18.467	1.82311	0.875476	2.08242	0.0373042	0.999655	ENSG00000179104
18086	chr3	145398981	145399241	261	*	GM2AP1	3117	4.70361	1.82267	1.50736	1.20919	0.226591	0.999655	ENSG00000241695
6179	chr1	196625377	196625707	331	*	CFH	4368	7.82201	1.82227	1.20342	1.51425	0.129964	0.999655	ENSG00000000971
24344	chr2	161555488	161555712	225	*	RN7SL423P	178345	4.33677	1.82218	1.64086	1.1105	0.266783	0.999655	ENSG00000244372
24345	chrX	138815716	138815965	250	*	MCF2	25329	4.33677	1.82218	1.64086	1.1105	0.266783	0.999655	ENSG00000101977
17583	chr12	44015100	44015327	228	*	RP11-73B8.3	11568	5.38815	1.82157	1.495	1.21844	0.223055	0.999655	ENSG00000271508
13667	chr12	38786392	38786833	442	*	AC117372.1	70929	5.89597	1.8198	1.40717	1.29323	0.19593	0.999655	ENSG00000266333
13668	chr3	131024763	131025015	253	*	NUDT16P	55726	5.89597	1.8198	1.40717	1.29323	0.19593	0.999655	ENSG00000246082
13669	chr4	176329652	176330091	440	*	RP11-287F9.2	5390	5.89597	1.8198	1.40717	1.29323	0.19593	0.999655	ENSG00000248551
4328	chr12	61371690	61372144	455	*	RP11-471N19.1	254573	8.87338	1.81867	1.13398	1.60379	0.10876	0.999655	ENSG00000257308
12896	chr3	164601184	164601514	331	*	RP11-71H9.1	51915	5.75499	1.8179	1.38732	1.31037	0.190071	0.999655	ENSG00000241767
6685	chr7	135453772	135453986	215	*	FAM180A	20177	8.69667	1.81704	1.21784	1.49202	0.135694	0.999655	ENSG00000189320
6953	chr11	59499529	59500093	565	*	OR10Y1P	3536	7.99872	1.81689	1.2261	1.48185	0.138379	0.999655	ENSG00000254403
8548	chr2	145402733	145402953	221	*	TEX41	22580	7.89735	1.81654	1.27478	1.42499	0.15416	0.999655	ENSG00000226674
27905	chr13	89613483	89613700	218	*	GRPEL2P1	17338	3.72758	1.81548	1.71119	1.06095	0.288715	0.999655	ENSG00000233211
27906	chr14	57282687	57282949	263	*	OTX2-AS1	2785	3.72758	1.81548	1.71119	1.06095	0.288715	0.999655	ENSG00000248550
5603	chrX	35346779	35347362	584	*	RNU6-1087P	264927	8.90912	1.8153	1.17935	1.53924	0.123747	0.999655	ENSG00000252411
734	chr13	89178468	89178980	513	*	LINC00433	14138	15.6141	1.81489	0.909962	1.99447	0.0461012	0.999655	ENSG00000229443
25868	chrX	107740370	107740650	281	*	COL4A5	57295	4.02879	1.81428	1.66566	1.08923	0.276054	0.999655	ENSG00000188153
25794	chr11	55182168	55182407	240	*	OR4X7P	3165	4.16977	1.81341	1.66322	1.0903	0.27558	0.999655	ENSG00000255077
25795	chr3	154326034	154326281	248	*	CTD-2501O3.2	43930	4.16977	1.81341	1.66322	1.0903	0.27558	0.999655	ENSG00000243154
25796	chr5	151823719	151823932	214	*	NMUR2	10789	4.16977	1.81341	1.66322	1.0903	0.27558	0.999655	ENSG00000132911
21121	chr7	39828137	39828549	413	*	RP5-1173I20.1	353	4.63798	1.81306	1.56487	1.1586	0.246618	0.999655	ENSG00000270797
9666	chr5	62022404	62022750	347	*	ISCA1P1	50339	6.63937	1.81273	1.29908	1.39539	0.162897	0.999655	ENSG00000217416
8050	chr1	33813673	33813952	280	*	RP11-415J8.5	2000	7.38953	1.81246	1.25608	1.44295	0.149034	0.999655	ENSG00000233246
17559	chr10	117489266	117489680	415	*	RP11-169K19.1	90317	6.16144	1.81182	1.48679	1.21861	0.222991	0.999655	ENSG00000270965
18652	chr1	246601950	246602208	259	*	Y_RNA	12528	4.77896	1.81024	1.50919	1.19948	0.230343	0.999655	ENSG00000207326
18653	chr3	1384576	1384801	226	*	AC026214.2	51330	4.77896	1.81024	1.50919	1.19948	0.230343	0.999655	ENSG00000232563
18654	chr4	159317651	159317881	231	*	RNU4-79P	1104	4.77896	1.81024	1.50919	1.19948	0.230343	0.999655	ENSG00000199634
18655	chr5	151399470	151399767	298	*	CTB-12O2.1	70337	4.77896	1.81024	1.50919	1.19948	0.230343	0.999655	ENSG00000254226
18656	chr6	117882918	117883189	272	*	GOPC	40501	4.77896	1.81024	1.50919	1.19948	0.230343	0.999655	ENSG00000047932
18657	chr7	26920278	26920613	336	*	RPL7AP38	41115	4.77896	1.81024	1.50919	1.19948	0.230343	0.999655	ENSG00000213787
11078	chr7	108908798	108909242	445	*	AC002386.1	57129	6.74073	1.80974	1.3358	1.3548	0.17548	0.999655	ENSG00000230941
16347	chr4	112600562	112600830	269	*	RP11-255I10.2	38910	5.22115	1.80924	1.45936	1.23975	0.215068	0.999655	ENSG00000248656
16348	chr5	24505451	24505681	231	*	RP11-116O11.1	48445	5.22115	1.80924	1.45936	1.23975	0.215068	0.999655	ENSG00000251294
7460	chr6	94783244	94783500	257	*	RP3-463P15.1	90137	7.83172	1.80919	1.23649	1.46317	0.143421	0.999655	ENSG00000231143
12803	chr10	25616215	25616429	215	*	RN7SKP220	66343	5.83034	1.80835	1.37818	1.31213	0.189477	0.999655	ENSG00000222543
12804	chr3	26146679	26146935	257	*	RPEP2	89518	5.83034	1.80835	1.37818	1.31213	0.189477	0.999655	ENSG00000234158
9202	chr4	103877029	103877280	252	*	ACTR3BP4	5832	6.88171	1.80815	1.285	1.40712	0.159392	0.999655	ENSG00000249283
5141	chr10	14695521	14696029	509	*	RP11-7C6.1	779	8.8831	1.80789	1.15708	1.56246	0.11818	0.999655	ENSG00000236495
34151	chr1	104410917	104411153	237	*	RP11-97C18.1	58035	3.21976	1.80731	1.83712	0.983773	0.325227	0.999655	ENSG00000225191
7916	chr6	153814213	153814923	711	*	RNA5SP225	72639	8.77786	1.80615	1.24723	1.44813	0.14758	0.999655	ENSG00000222806
7237	chr6	130116574	130116818	245	*	RP11-174C7.2	5234	8.70638	1.80589	1.2278	1.47083	0.141338	0.999655	ENSG00000218725
2565	chr5	93805700	93806172	473	*	MTND5P12	96993	10.8449	1.80511	1.04867	1.72134	0.0851892	0.999655	ENSG00000251544
6531	chr12	75530404	75530812	409	*	KCNC2	72835	8.13293	1.80447	1.2043	1.49836	0.134039	0.999655	ENSG00000166006
24074	chr10	43923659	43923963	305	*	RP11-517P14.2	7472	4.10414	1.80437	1.61859	1.11478	0.264946	0.999655	ENSG00000230555
24075	chr14	40656711	40656982	272	*	RP11-662J14.1	198473	4.10414	1.80437	1.61859	1.11478	0.264946	0.999655	ENSG00000258418
10367	chr3	81265359	81265576	218	*	RP11-520D19.1	7293	6.71471	1.804	1.31237	1.37461	0.169251	0.999655	ENSG00000242145
6886	chrX	29095653	29095911	259	*	RNA5SP500	94565	7.76609	1.80285	1.21452	1.48441	0.1377	0.999655	ENSG00000201356
39920	chr2	150624574	150624802	229	*	AC007364.1	90902	3.05276	1.80278	1.96144	0.919109	0.358039	0.999655	ENSG00000162947
10804	chr2	125805970	125806408	439	*	RNU6-259P	59173	6.57374	1.80275	1.32352	1.36209	0.17317	0.999655	ENSG00000206726
26610	chr3	108310327	108310563	237	*	DZIP3	1797	3.66195	1.80207	1.67144	1.07816	0.280964	0.999655	ENSG00000198919
26611	chr4	137837129	137837346	218	*	AC093875.1	208712	3.66195	1.80207	1.67144	1.07816	0.280964	0.999655	ENSG00000264362
15614	chr1	190095748	190095981	234	*	RP11-113I24.1	133520	5.15552	1.80093	1.43738	1.25293	0.210233	0.999655	ENSG00000230987
15615	chr11	49385056	49385305	250	*	CBX3P8	42436	5.15552	1.80093	1.43738	1.25293	0.210233	0.999655	ENSG00000254496
9326	chr6	83817635	83817975	341	*	AL139333.1	34942	6.81608	1.80074	1.28196	1.40468	0.160117	0.999655	ENSG00000214479
5448	chr9	2332674	2332987	314	*	RN7SL592P	103432	8.67649	1.80051	1.16338	1.54765	0.121706	0.999655	ENSG00000264615
18222	chr9	30816462	30816688	227	*	RPS26P2	15534	4.71333	1.79983	1.49164	1.20661	0.227582	0.999655	ENSG00000233278
3502	chr5	130405081	130405612	532	*	RP11-114H7.3	60804	11.2513	1.79975	1.08795	1.65426	0.0980741	0.999655	ENSG00000248955
11055	chr6	85594508	85594772	265	*	RP3-435K13.1	81570	6.89143	1.79948	1.32761	1.35543	0.17528	0.999655	ENSG00000216523
25729	chr3	110182921	110183197	277	*	RP11-119D18.1	65231	4.20551	1.79929	1.64904	1.09111	0.275225	0.999655	ENSG00000240895
25730	chr7	27645126	27645433	308	*	HIBADH	57180	4.20551	1.79929	1.64904	1.09111	0.275225	0.999655	ENSG00000106049
4711	chr1	197646875	197647274	400	*	Y_RNA	7595	9.25966	1.79888	1.13546	1.58427	0.113132	0.999655	ENSG00000207139
10657	chr5	61448312	61448522	211	*	RN7SKP157	5819	6.20689	1.79887	1.31691	1.36598	0.171947	0.999655	ENSG00000251983
927	chr4	47147414	47148063	650	*	GABRA4	150989	14.8834	1.79851	0.923875	1.94671	0.0515699	0.999655	ENSG00000109158
7009	chr5	144250899	144251335	437	*	CTC-342P15.1	134016	8.20828	1.79832	1.21515	1.47992	0.138894	0.999655	ENSG00000249229
19459	chr1	186380652	186381042	391	*	OCLM	10947	5.33223	1.79823	1.51622	1.186	0.235623	0.999655	ENSG00000262180
19460	chr8	35362009	35362226	218	*	LSM12P1	21054	5.33223	1.79823	1.51622	1.186	0.235623	0.999655	ENSG00000232024
10043	chr1	106338613	106338858	246	*	RP11-90H3.2	95193	6.64908	1.7976	1.29754	1.38539	0.165933	0.999655	ENSG00000237897
15359	chr2	182084248	182084468	221	*	MIR4437	85910	5.59771	1.79748	1.42893	1.25792	0.208422	0.999655	ENSG00000266705
15360	chr3	36105708	36106011	304	*	RFC3P1	105928	5.59771	1.79748	1.42893	1.25792	0.208422	0.999655	ENSG00000236158
15361	chr3	36690979	36691217	239	*	NBPF21P	12029	5.59771	1.79748	1.42893	1.25792	0.208422	0.999655	ENSG00000231382
3427	chr7	38537009	38537434	426	*	RN7SL83P	33504	9.80321	1.79634	1.0826	1.65929	0.0970567	0.999655	ENSG00000241756
9947	chr11	109063729	109064028	300	*	SNORD39	70262	6.75045	1.79444	1.29271	1.38812	0.1651	0.999655	ENSG00000264997
27324	chr2	123043975	123044188	214	*	AC018737.3	495954	4.28085	1.79431	1.67906	1.06864	0.285231	0.999655	ENSG00000224655
14360	chr11	88373827	88374226	400	*	RNU6-16P	27747	6.28224	1.79337	1.40097	1.28009	0.200513	0.999655	ENSG00000207113
11085	chr20	23471824	23472239	416	*	CST8	85	7.01593	1.79296	1.32361	1.3546	0.175547	0.999655	ENSG00000125815
13433	chr7	112891378	112891673	296	*	LINC00998	132709	5.69907	1.79252	1.3804	1.29855	0.1941	0.999655	ENSG00000214194
26171	chr2	66782872	66783141	270	*	AC007392.3	18020	5.12562	1.79239	1.65213	1.0849	0.277968	0.999655	ENSG00000232046
6513	chr5	24502539	24502943	405	*	RP11-116O11.1	51183	8.61086	1.79232	1.19581	1.49883	0.133917	0.999655	ENSG00000251294
11049	chr12	87613240	87613527	288	*	RPL23AP68	49033	6.14126	1.79176	1.32161	1.35574	0.175182	0.999655	ENSG00000242850
8290	chr11	81902750	81903117	368	*	RP11-876F14.1	220713	7.7362	1.79151	1.24889	1.43448	0.151436	0.999655	ENSG00000254511
18997	chr11	42128518	42128781	264	*	RP11-148I19.1	56619	4.6477	1.79132	1.50032	1.19396	0.232495	0.999655	ENSG00000255300
4993	chr1	174450879	174451227	349	*	GPR52	33666	8.68621	1.79076	1.14078	1.56977	0.116468	0.999655	ENSG00000203737
10234	chr11	107115185	107115416	232	*	RP11-382M14.1	68172	6.58345	1.79053	1.29797	1.37948	0.167745	0.999655	ENSG00000255353
4437	chr1	190202840	190203530	691	*	RP11-547I7.1	30497	9.37074	1.78935	1.1193	1.59864	0.109902	0.999655	ENSG00000225811
4438	chr3	17345490	17346038	549	*	AC090960.1	28579	9.37074	1.78935	1.1193	1.59864	0.109902	0.999655	ENSG00000231780
26508	chr3	26703310	26703535	226	*	LRRC3B	39012	4.54633	1.78921	1.65709	1.07973	0.280263	0.999655	ENSG00000179796
26509	chr5	45075061	45075359	299	*	RP11-357F12.1	39759	4.54633	1.78921	1.65709	1.07973	0.280263	0.999655	ENSG00000248148
3323	chr3	160671673	160671959	287	*	NMD3	150524	10.1798	1.78882	1.07307	1.667	0.0955136	0.999655	ENSG00000169251
4142	chr14	45030583	45031278	696	*	snoU13	4930	12.3878	1.78847	1.10634	1.61656	0.105972	0.999655	ENSG00000238501
10307	chr1	177409112	177409329	218	*	RP1-35C21.1	88389	6.8258	1.7883	1.29921	1.37645	0.168683	0.999655	ENSG00000224968
8663	chr13	83372123	83372411	289	*	GYG1P2	24854	7.12701	1.78513	1.25567	1.42165	0.155126	0.999655	ENSG00000237099
8664	chr3	25507220	25507750	531	*	AC133141.1	24226	7.12701	1.78513	1.25567	1.42165	0.155126	0.999655	ENSG00000229421
8518	chr3	163765836	163766053	218	*	RP11-208P4.1	45582	7.26799	1.78494	1.25134	1.42643	0.153744	0.999655	ENSG00000214210
3475	chr3	166456218	166456772	555	*	RP11-450H5.3	16971	12.3221	1.78458	1.07759	1.65608	0.0977051	0.999655	ENSG00000240458
2622	chr2	223709073	223709404	332	*	ACSL3	16247	11.3422	1.78451	1.03955	1.71662	0.0860493	0.999655	ENSG00000123983
12516	chr3	17441265	17441500	236	*	AC140076.1	65141	6.21661	1.78272	1.35171	1.31886	0.187215	0.999655	ENSG00000227309
17631	chr3	68992624	68992915	292	*	FAM19A4	10862	5.02425	1.78265	1.46408	1.21759	0.22338	0.999655	ENSG00000163377
5324	chr8	85819013	85819224	212	*	snoU13	12923	9.20374	1.78225	1.14758	1.55306	0.120409	0.999655	ENSG00000238566
1955	chr12	100218760	100219255	496	*	ANKS1B	159176	13.6351	1.78202	0.999994	1.78203	0.0747446	0.999655	ENSG00000185046
1277	chr3	116737925	116738389	465	*	PTMAP8	7155	13.7858	1.78198	0.947738	1.88025	0.0600742	0.999655	ENSG00000243014
11015	chr14	39061023	39061313	291	*	RP11-14N4.1	13145	6.51782	1.78185	1.31328	1.35679	0.174849	0.999655	ENSG00000271468
11016	chr2	163160311	163160625	315	*	IFIH1	14587	6.51782	1.78185	1.31328	1.35679	0.174849	0.999655	ENSG00000115267
11017	chr3	20720824	20721160	337	*	RNU6-815P	171575	6.51782	1.78185	1.31328	1.35679	0.174849	0.999655	ENSG00000206807
21537	chr2	17293710	17293920	211	*	RN7SKP168	10486	4.72304	1.78154	1.54656	1.15194	0.249346	0.999655	ENSG00000222842
21538	chr2	157020516	157020745	230	*	AC073551.1	129923	4.72304	1.78154	1.54656	1.15194	0.249346	0.999655	ENSG00000235548
21539	chr3	84462404	84462775	372	*	AC107025.1	82951	4.72304	1.78154	1.54656	1.15194	0.249346	0.999655	ENSG00000266652
21540	chr4	42685198	42685417	220	*	RP11-109E24.1	22706	4.72304	1.78154	1.54656	1.15194	0.249346	0.999655	ENSG00000251517
308	chr3	176624123	176624695	573	*	RP11-644C3.1	38496	19.9725	1.78109	0.828348	2.15017	0.031542	0.999655	ENSG00000232461
11962	chr1	71863492	71863718	227	*	RP11-115M14.1	30505	6.6588	1.7805	1.33584	1.33287	0.182575	0.999655	ENSG00000226324
11963	chr4	109712911	109713245	335	*	RCC2P8	1975	6.6588	1.7805	1.33584	1.33287	0.182575	0.999655	ENSG00000250185
19275	chr16	13737661	13737978	318	*	U95743.1	135638	5.16523	1.78	1.4973	1.1888	0.234517	0.999655	ENSG00000262267
5221	chr1	73560737	73561191	455	*	KRT8P21	9283	8.69592	1.77937	1.14222	1.55781	0.119278	0.999655	ENSG00000229636
5222	chr4	161247247	161247717	471	*	RP11-502M1.1	195745	8.69592	1.77937	1.14222	1.55781	0.119278	0.999655	ENSG00000250997
8034	chr9	85654053	85654337	285	*	RASEF	23754	8.15236	1.77897	1.23174	1.44427	0.148662	0.999655	ENSG00000165105
3776	chr5	148292343	148292875	533	*	RP11-44B19.1	57027	11.824	1.77889	1.08599	1.63804	0.101414	0.999655	ENSG00000272411
7413	chr5	95402421	95402828	408	*	MIR583	12013	8.01139	1.77887	1.2143	1.46493	0.142941	0.999655	ENSG00000207578
6459	chr5	114911221	114911609	389	*	AC010226.4	26144	8.73166	1.77816	1.18448	1.50121	0.133301	0.999655	ENSG00000249249
18852	chr3	27967824	27968186	363	*	AC098973.1	92196	6.0399	1.77799	1.48623	1.19631	0.231577	0.999655	ENSG00000229243
8213	chr5	30096417	30096673	257	*	RN7SKP207	147481	7.20236	1.77766	1.23676	1.43735	0.150619	0.999655	ENSG00000223136
18190	chr9	18296766	18297196	431	*	RP11-570H19.2	65021	5.56781	1.77748	1.47268	1.20697	0.227444	0.999655	ENSG00000227167
7451	chr1	185972214	185972478	265	*	GS1-174L6.4	173955	7.64454	1.77708	1.21399	1.46383	0.143241	0.999655	ENSG00000224691
26486	chrX	34504435	34504774	340	*	RP11-320J16.1	30262	4.21522	1.77685	1.64508	1.0801	0.280098	0.999655	ENSG00000271136
3846	chr17	17370357	17370629	273	*	Y_RNA	6598	9.68167	1.77627	1.08691	1.63423	0.10221	0.999655	ENSG00000201741
4240	chr5	29983759	29984145	387	*	RN7SKP207	34823	10.0485	1.77612	1.10206	1.61164	0.107041	0.999655	ENSG00000223136
19246	chrX	79170383	79170600	218	*	TBX22	99654	5.60742	1.77481	1.49208	1.18948	0.23425	0.999655	ENSG00000122145
14004	chr5	12890923	12891165	243	*	RP11-419C19.3	96079	5.70879	1.7746	1.37989	1.28605	0.198426	0.999655	ENSG00000251112
14005	chr7	122352132	122352389	258	*	RNF148	9110	5.70879	1.7746	1.37989	1.28605	0.198426	0.999655	ENSG00000235631
11852	chr2	19944658	19944890	233	*	AC019055.1	33181	6.15098	1.77448	1.32813	1.33608	0.181524	0.999655	ENSG00000235911
11853	chr2	190818586	190818853	268	*	AC019178.2	22849	6.15098	1.77448	1.32813	1.33608	0.181524	0.999655	ENSG00000213110
11118	chr13	68226198	68226561	364	*	BCRP9	137977	6.59317	1.77399	1.31006	1.35413	0.175695	0.999655	ENSG00000271287
11119	chr6	119801047	119801264	218	*	MAN1A1	130120	6.59317	1.77399	1.31006	1.35413	0.175695	0.999655	ENSG00000111885
11477	chr7	15016686	15017016	331	*	DGKB	2283	6.96001	1.77355	1.31704	1.34662	0.178102	0.999655	ENSG00000136267
8398	chr13	90030939	90031210	272	*	SP3P	15460	7.68028	1.77282	1.23893	1.43093	0.152451	0.999655	ENSG00000225530
31530	chr20	14272312	14272534	223	*	FLRT3	45727	4.22494	1.77063	1.74628	1.01394	0.31061	0.999655	ENSG00000125848
31531	chr5	174019435	174019714	280	*	RP11-267A15.3	25452	4.22494	1.77063	1.74628	1.01394	0.31061	0.999655	ENSG00000250256
17707	chr13	61252439	61252720	282	*	LINC00378	6612	5.0996	1.77062	1.45601	1.21607	0.223957	0.999655	ENSG00000225249
17708	chr13	83493068	83493280	213	*	GYG1P2	95801	5.0996	1.77062	1.45601	1.21607	0.223957	0.999655	ENSG00000237099
17709	chr3	35308630	35308846	217	*	RNU6-243P	10191	5.0996	1.77062	1.45601	1.21607	0.223957	0.999655	ENSG00000212442
17710	chr4	80135946	80136178	233	*	NAA11	111025	5.0996	1.77062	1.45601	1.21607	0.223957	0.999655	ENSG00000156269
17711	chr4	80928668	80928947	280	*	AC097711.1	71738	5.0996	1.77062	1.45601	1.21607	0.223957	0.999655	ENSG00000236530
17712	chr4	113633336	113633676	341	*	RP11-148B6.2	5369	5.0996	1.77062	1.45601	1.21607	0.223957	0.999655	ENSG00000250046
17713	chr6	129747178	129747449	272	*	RNU6-861P	10675	5.0996	1.77062	1.45601	1.21607	0.223957	0.999655	ENSG00000252554
17714	chr7	10473732	10473951	220	*	HSPA8P8	16986	5.0996	1.77062	1.45601	1.21607	0.223957	0.999655	ENSG00000229091
6863	chr6	123490621	123490920	300	*	CLVS2	173504	8.26345	1.77037	1.19201	1.4852	0.137492	0.999655	ENSG00000146352
11717	chr1	50508160	50508400	241	*	ELAVL4	5285	6.76988	1.76908	1.3201	1.34011	0.180208	0.999655	ENSG00000162374
18867	chr3	165921201	165921417	217	*	RP11-12N13.2	21592	5.97426	1.76904	1.47909	1.19604	0.231683	0.999655	ENSG00000242326
20297	chr6	50189470	50189723	254	*	RP11-397G17.1	128045	4.65741	1.76852	1.50856	1.17232	0.241067	0.999655	ENSG00000226733
17424	chr2	80555287	80555526	240	*	LRRTM1	23412	5.54179	1.76833	1.44863	1.22069	0.222205	0.999655	ENSG00000162951
6564	chr2	210937358	210937842	485	*	AC006994.1	15107	10.2901	1.7682	1.18164	1.49639	0.134552	0.999655	ENSG00000231063
7706	chr1	72906613	72907498	886	*	RPL31P12	139457	10.1538	1.76804	1.21472	1.45551	0.145528	0.999655	ENSG00000227207
11873	chr1	199146706	199147045	340	*	AC105941.1	19266	7.03536	1.76728	1.32321	1.3356	0.18168	0.999655	ENSG00000239006
11874	chr3	1651211	1651469	259	*	AC090043.1	13281	7.03536	1.76728	1.32321	1.3356	0.18168	0.999655	ENSG00000184423
501	chr2	185678755	185679418	664	*	AC010747.2	87870	18.1807	1.76706	0.858171	2.05909	0.0394852	0.999655	ENSG00000237824
3215	chr13	46189722	46190105	384	*	FAM194B	0	11.5875	1.76692	1.05459	1.67546	0.0938438	0.999655	ENSG00000165837
11253	chr20	3215628	3215984	357	*	SLC4A11	3851	6.6289	1.76674	1.30783	1.35089	0.17673	0.999655	ENSG00000088836
14329	chr6	65437542	65437899	358	*	RP11-307F22.2	5830	5.64316	1.76665	1.37955	1.2806	0.200334	0.999655	ENSG00000243828
17866	chr1	80326001	80326395	395	*	RP11-339A11.1	232526	6.27178	1.76604	1.45528	1.21354	0.224923	0.999655	ENSG00000235756
5321	chr7	122390246	122390684	439	*	RNF148	47224	9.00685	1.76571	1.13679	1.55323	0.120367	0.999655	ENSG00000235631
9975	chr20	39393427	39393652	226	*	RP4-644L1.2	66170	7.21207	1.76551	1.27283	1.38708	0.165418	0.999655	ENSG00000229771
1581	chr14	29911986	29912867	882	*	RNU11-5P	33122	14.3286	1.76475	0.963478	1.83165	0.0670037	0.999655	ENSG00000212518
7896	chr3	33852803	33853085	283	*	PDCD6IP	12958	7.51328	1.76437	1.21773	1.44891	0.147364	0.999655	ENSG00000170248
27377	chr2	115667149	115667390	242	*	AC068542.2	73983	4.04822	1.76434	1.65183	1.06811	0.28547	0.999655	ENSG00000235717
27378	chr2	188285809	188286045	237	*	GAPDHP59	5529	4.04822	1.76434	1.65183	1.06811	0.28547	0.999655	ENSG00000231739
27379	chr5	122039067	122039288	222	*	RP11-166A12.1	27091	4.04822	1.76434	1.65183	1.06811	0.28547	0.999655	ENSG00000251538
28065	chr13	83206096	83206438	343	*	GYG1P2	190827	4.41507	1.76329	1.665	1.05903	0.289585	0.999655	ENSG00000237099
12535	chr10	19174770	19175172	403	*	RP11-288D15.1	54257	7.25752	1.76271	1.33713	1.31828	0.18741	0.999655	ENSG00000234813
17426	chr13	65956859	65957188	330	*	STARP1	71773	5.03397	1.76248	1.44387	1.22066	0.222214	0.999655	ENSG00000214266
16941	chr1	187644453	187644722	270	*	RP11-393M18.4	30969	5.71851	1.76235	1.4329	1.22992	0.218728	0.999655	ENSG00000236401
5826	chr1	80070731	80071382	652	*	ADH5P2	83965	8.64001	1.76216	1.15137	1.53048	0.125897	0.999655	ENSG00000232676
29968	chr11	28701116	28701378	263	*	RP11-960D24.1	385	3.60604	1.76064	1.7032	1.03373	0.301263	0.999655	ENSG00000248990
29969	chr12	103515687	103515929	243	*	RNU7-184P	7821	3.60604	1.76064	1.7032	1.03373	0.301263	0.999655	ENSG00000239164
29970	chr3	7415240	7415472	233	*	GRM7-AS1	186547	3.60604	1.76064	1.7032	1.03373	0.301263	0.999655	ENSG00000236202
29971	chr6	85906533	85906754	222	*	RP3-455E7.1	41147	3.60604	1.76064	1.7032	1.03373	0.301263	0.999655	ENSG00000220291
29972	chr7	17198226	17198496	271	*	AC098592.8	125123	3.60604	1.76064	1.7032	1.03373	0.301263	0.999655	ENSG00000232841
29973	chr8	139025145	139025392	248	*	RP11-489O18.1	50118	3.60604	1.76064	1.7032	1.03373	0.301263	0.999655	ENSG00000253988
12880	chrX	135609890	135610396	507	*	VGLL1	3914	6.56327	1.76064	1.34324	1.31074	0.189944	0.999655	ENSG00000102243
21006	chr16	33978495	33978744	250	*	RNA5-8SP2	13068	5.21069	1.76052	1.51649	1.16092	0.245676	0.999655	ENSG00000200434
21007	chr4	183071403	183071674	272	*	AC108142.1	5000	5.21069	1.76052	1.51649	1.16092	0.245676	0.999655	ENSG00000177822
5637	chr1	69640768	69641199	432	*	RP11-74K19.1	73906	9.0822	1.76028	1.14486	1.53755	0.124159	0.999655	ENSG00000235446
12554	chr1	121336386	121336751	366	*	RP11-344P13.1	14063	6.01972	1.75989	1.33524	1.31803	0.187492	0.999655	ENSG00000224857
12555	chr7	93407515	93407848	334	*	AC002075.3	363	6.01972	1.75989	1.33524	1.31803	0.187492	0.999655	ENSG00000225898
3602	chr15	46635559	46636145	587	*	RP11-640I2.1	2006	10.9783	1.7597	1.06837	1.64709	0.0995386	0.999655	ENSG00000259593
14754	chr4	150122305	150122676	372	*	RP11-24I21.1	46857	6.16069	1.75961	1.38492	1.27055	0.203888	0.999655	ENSG00000248210
14755	chr6	47262898	47263159	262	*	TNFRSF21	14481	6.16069	1.75961	1.38492	1.27055	0.203888	0.999655	ENSG00000146072
14756	chr6	72384989	72385282	294	*	RNU4-66P	22674	6.16069	1.75961	1.38492	1.27055	0.203888	0.999655	ENSG00000202069
14757	chrX	31373696	31374134	439	*	RNU6-894P	7386	6.16069	1.75961	1.38492	1.27055	0.203888	0.999655	ENSG00000252903
15343	chr14	92243381	92243765	385	*	CATSPERB	3285	5.57753	1.75958	1.39832	1.25835	0.208266	0.999655	ENSG00000133962
15344	chr2	144016346	144016762	417	*	RP11-190J23.1	86604	5.57753	1.75958	1.39832	1.25835	0.208266	0.999655	ENSG00000257284
15345	chr4	98200989	98201336	348	*	STPG2-AS1	86740	5.57753	1.75958	1.39832	1.25835	0.208266	0.999655	ENSG00000251620
15346	chr7	78614793	78615126	334	*	MAGI2-IT1	14487	5.57753	1.75958	1.39832	1.25835	0.208266	0.999655	ENSG00000235751
31277	chr8	84969405	84969734	330	*	TPM3P3	104618	3.90725	1.75832	1.72822	1.01742	0.308954	0.999655	ENSG00000254195
97291	chr4	134863459	134863818	360	*	RP11-427M20.1	68026	3.89678	1.75797	4.15382	0.423218	0.672136	0.999655	ENSG00000251388
25281	chr6	116189205	116189537	333	*	TPI1P3	170381	5.2204	1.75758	1.60153	1.09744	0.27245	0.999655	ENSG00000186743
8826	chr2	22125685	22126090	406	*	RN7SL117P	19774	7.44765	1.75637	1.23859	1.41804	0.156178	0.999655	ENSG00000264192
8827	chr8	79074185	79074671	487	*	RP11-91P17.1	13848	7.44765	1.75637	1.23859	1.41804	0.156178	0.999655	ENSG00000254001
25822	chr3	3645015	3645237	223	*	AC026188.1	23742	4.66713	1.75543	1.61064	1.08989	0.275761	0.999655	ENSG00000223727
3058	chr6	140931113	140931495	383	*	AL356137.1	50354	11.129	1.75495	1.04049	1.68665	0.0916703	0.999655	ENSG00000221336
16604	chr1	180047142	180047438	297	*	RP11-502H18.2	45586	6.1308	1.75493	1.42096	1.23503	0.216818	0.999655	ENSG00000261817
7948	chr4	72695327	72695735	409	*	RP11-545L5.1	5629	8.20753	1.75402	1.2123	1.44685	0.147938	0.999655	ENSG00000248567
8919	chr7	34532804	34533308	505	*	NPSR1	164542	9.24845	1.75397	1.23939	1.41519	0.157013	0.999655	ENSG00000187258
12589	chr2	193352007	193352302	296	*	AC013401.1	142342	7.19189	1.75356	1.33135	1.31713	0.187796	0.999655	ENSG00000229395
3086	chr4	179663781	179664349	569	*	SNORD65	56670	10.9881	1.75353	1.04134	1.68391	0.0921986	0.999655	ENSG00000212191
17758	chr18	25799760	25800029	270	*	CDH2	42349	5.5119	1.75215	1.44165	1.21538	0.224222	0.999655	ENSG00000170558
17555	chr7	33544212	33544500	289	*	AC006195.2	124635	5.41053	1.7518	1.43747	1.21867	0.222969	0.999655	ENSG00000238090
16930	chr10	53193670	53193964	295	*	RSU1P3	114083	6.20615	1.75122	1.42356	1.23017	0.218634	0.999655	ENSG00000213659
16931	chr4	120693496	120693878	383	*	RP11-236P13.1	31791	6.20615	1.75122	1.42356	1.23017	0.218634	0.999655	ENSG00000250772
6810	chr4	150623311	150623659	349	*	RP11-707F2.1	36101	8.06656	1.75119	1.17705	1.48778	0.13681	0.999655	ENSG00000250905
8119	chr3	103566000	103566321	322	*	AC016970.1	207318	7.523	1.75091	1.21549	1.4405	0.149727	0.999655	ENSG00000265076
20984	chr6	87269419	87269797	379	*	AL391417.1	86105	5.98398	1.75068	1.50778	1.16109	0.245604	0.999655	ENSG00000221101
21655	chr3	15961002	15961283	282	*	AC090945.1	41447	4.52615	1.75061	1.52275	1.14964	0.250292	0.999655	ENSG00000224728
21656	chr8	47470723	47470994	272	*	HSPA8P13	10011	4.52615	1.75061	1.52275	1.14964	0.250292	0.999655	ENSG00000253425
7016	chr8	41223658	41224165	508	*	SFRP1	56641	9.41914	1.75025	1.18308	1.4794	0.139034	0.999655	ENSG00000104332
34066	chr4	29175464	29175735	272	*	RP11-472K22.2	40284	4.01833	1.7501	1.77735	0.984666	0.324788	0.999655	ENSG00000248338
13400	chr1	221975492	221975752	261	*	RNU6-403P	35026	6.09506	1.74997	1.34652	1.29963	0.193728	0.999655	ENSG00000200033
13401	chr2	56160947	56161306	360	*	EFEMP1	9672	6.09506	1.74997	1.34652	1.29963	0.193728	0.999655	ENSG00000115380
12622	chr18	70112190	70112510	321	*	HNRNPA1P11	172991	6.53725	1.74989	1.3294	1.3163	0.188072	0.999655	ENSG00000264315
15632	chr1	77732975	77733225	251	*	AK5	14510	5.65287	1.7497	1.39675	1.25269	0.210318	0.999655	ENSG00000154027
15633	chr3	143608442	143608764	323	*	RP11-8J23.1	33456	5.65287	1.7497	1.39675	1.25269	0.210318	0.999655	ENSG00000235110
12391	chr18	18872916	18873276	361	*	RP11-296E23.2	23562	6.93983	1.74884	1.32287	1.32201	0.186166	0.999655	ENSG00000265948
6662	chrX	89829939	89830225	287	*	RNU6-555P	22113	9.89123	1.74761	1.17077	1.49271	0.135513	0.999655	ENSG00000207515
29260	chr1	189946035	189946251	217	*	RP11-113I24.1	15975	4.15931	1.746	1.67361	1.04325	0.296831	0.999655	ENSG00000230987
29261	chr6	153296067	153296315	249	*	FBXO5	8398	4.15931	1.746	1.67361	1.04325	0.296831	0.999655	ENSG00000112029
6530	chr6	45141626	45141917	292	*	RP11-491H9.3	15018	8.58409	1.74489	1.16447	1.49844	0.134019	0.999655	ENSG00000219384
11719	chr15	88866227	88866521	295	*	NTRK3	66227	6.57299	1.74464	1.30189	1.34008	0.180219	0.999655	ENSG00000140538
9468	chr4	77370809	77371181	373	*	SHROOM3	14555	7.01518	1.74399	1.24439	1.40148	0.161071	0.999655	ENSG00000138771
12057	chr2	156809780	156810009	230	*	AC093375.1	71115	6.47162	1.7434	1.31064	1.33019	0.183455	0.999655	ENSG00000226383
10153	chr10	11320542	11320806	265	*	CELF2-AS1	41040	9.04184	1.74241	1.26069	1.38211	0.166938	0.999655	ENSG00000181800
30400	chr18	26236530	26237057	528	*	ARIH2P1	4833	4.89299	1.74228	1.6945	1.02819	0.303859	0.999655	ENSG00000266296
12937	chr7	57861317	57861543	227	*	RP11-548K12.9	16158	6.02943	1.74224	1.33055	1.30941	0.190394	0.999655	ENSG00000250618
12938	chr8	57950320	57950702	383	*	IMPAD1	43916	6.02943	1.74224	1.33055	1.30941	0.190394	0.999655	ENSG00000104331
15438	chr2	211522526	211522772	247	*	CPS1	180119	5.58724	1.74051	1.38489	1.25678	0.208832	0.999655	ENSG00000021826
15439	chr3	159977444	159977674	231	*	RP11-431I8.1	33173	5.58724	1.74051	1.38489	1.25678	0.208832	0.999655	ENSG00000244078
16789	chr13	78891411	78891725	315	*	SRGNP1	31437	6.14052	1.74019	1.41201	1.23242	0.217793	0.999655	ENSG00000271386
16790	chr3	108180752	108181137	386	*	MYH15	67031	6.14052	1.74019	1.41201	1.23242	0.217793	0.999655	ENSG00000144821
20352	chr1	158439812	158440046	235	*	OR10K1	4539	5.04369	1.74001	1.48574	1.17114	0.241542	0.999655	ENSG00000173285
20353	chr16	8527589	8527956	368	*	RP11-483K5.2	30114	5.04369	1.74001	1.48574	1.17114	0.241542	0.999655	ENSG00000260379
20354	chr2	22320241	22320465	225	*	AC068044.1	90742	5.04369	1.74001	1.48574	1.17114	0.241542	0.999655	ENSG00000223691
20355	chr4	168179624	168179958	335	*	SPOCK3	23676	5.04369	1.74001	1.48574	1.17114	0.241542	0.999655	ENSG00000196104
20356	chrX	36172681	36172906	226	*	HMGB1P16	56306	5.04369	1.74001	1.48574	1.17114	0.241542	0.999655	ENSG00000229384
12394	chr20	48988560	48988806	247	*	RP11-290F20.2	50680	6.64834	1.73861	1.31516	1.32197	0.186178	0.999655	ENSG00000233077
12901	chr10	18298010	18298326	317	*	SLC39A12-AS1	1164	6.50736	1.73854	1.32687	1.31025	0.19011	0.999655	ENSG00000226083
12902	chr6	144796422	144796856	435	*	RP11-106E7.1	77326	6.50736	1.73854	1.32687	1.31025	0.19011	0.999655	ENSG00000219409
1293	chr3	29217869	29218642	774	*	MESTP4	88981	32.0117	1.7384	0.925941	1.87745	0.0604568	0.999655	ENSG00000215004
20138	chr1	71075078	71075298	221	*	CASP3P1	51649	5.48588	1.73825	1.4791	1.1752	0.239913	0.999655	ENSG00000237033
20139	chr21	22919891	22920121	231	*	AF241725.4	18962	5.48588	1.73825	1.4791	1.1752	0.239913	0.999655	ENSG00000234730
12710	chr12	85806190	85806499	310	*	RP11-408B11.2	94351	6.91381	1.7381	1.32253	1.31422	0.188772	0.999655	ENSG00000258815
22919	chr11	87073610	87073841	232	*	PSMA2P1	32515	4.6015	1.73762	1.53726	1.13034	0.258334	0.999655	ENSG00000254582
22920	chr11	88310725	88310950	226	*	RNU6-16P	35128	4.6015	1.73762	1.53726	1.13034	0.258334	0.999655	ENSG00000207113
22921	chr17	9424281	9424500	220	*	RP11-565F19.3	26114	4.6015	1.73762	1.53726	1.13034	0.258334	0.999655	ENSG00000263051
22922	chr2	19488362	19488572	211	*	AC092594.1	57936	4.6015	1.73762	1.53726	1.13034	0.258334	0.999655	ENSG00000236204
22923	chr4	14180360	14180628	269	*	RP11-669M16.1	14280	4.6015	1.73762	1.53726	1.13034	0.258334	0.999655	ENSG00000249988
22924	chr4	22547100	22547356	257	*	GPR125	29422	4.6015	1.73762	1.53726	1.13034	0.258334	0.999655	ENSG00000152990
22925	chr5	15834502	15834807	306	*	MIR887	100483	4.6015	1.73762	1.53726	1.13034	0.258334	0.999655	ENSG00000216077
10333	chr1	102724145	102724502	358	*	RP11-202K23.1	130683	6.94955	1.73731	1.26289	1.37566	0.168927	0.999655	ENSG00000233359
10334	chr1	188431918	188432176	259	*	RP11-669M2.1	45492	6.94955	1.73731	1.26289	1.37566	0.168927	0.999655	ENSG00000225006
10335	chr3	24494340	24494601	262	*	THRB-IT1	6323	6.94955	1.73731	1.26289	1.37566	0.168927	0.999655	ENSG00000224822
10336	chr8	123362161	123362622	462	*	RP11-94A24.1	78167	6.94955	1.73731	1.26289	1.37566	0.168927	0.999655	ENSG00000255364
10460	chr1	21576164	21576475	312	*	RP3-329E20.2	16099	7.09053	1.73693	1.26665	1.37128	0.170288	0.999655	ENSG00000236936
10461	chr12	80819695	80820078	384	*	PTPRQ	19920	7.09053	1.73693	1.26665	1.37128	0.170288	0.999655	ENSG00000139304
10462	chr3	86814335	86814566	232	*	VGLL3	225702	7.09053	1.73693	1.26665	1.37128	0.170288	0.999655	ENSG00000206538
9696	chr1	83296530	83296739	210	*	RP4-601K24.1	72126	7.53271	1.73679	1.24564	1.3943	0.163229	0.999655	ENSG00000230817
23264	chr10	113758657	113758878	222	*	GPAM	216256	5.15477	1.73662	1.5425	1.12585	0.26023	0.999655	ENSG00000119927
4843	chr2	154140934	154141602	669	*	AC079150.3	52616	9.43858	1.73526	1.10037	1.57698	0.114801	0.999655	ENSG00000227708
15994	chrX	54412939	54413201	263	*	WNK3	27863	6.65805	1.73415	1.391	1.24669	0.21251	0.999655	ENSG00000196632
6005	chr6	16903678	16903958	281	*	RP1-151F17.2	139100	9.54966	1.73404	1.13962	1.52159	0.128111	0.999655	ENSG00000272341
6001	chr10	20184769	20185178	410	*	PLXDC2	79600	8.89502	1.73264	1.13848	1.52188	0.128038	0.999655	ENSG00000120594
11285	chr3	192088832	192089282	451	*	FGF12-AS1	133005	8.13144	1.73259	1.28284	1.35059	0.176827	0.999655	ENSG00000231383
17367	chrX	29593603	29593875	273	*	MIR4666B	1207	6.07488	1.73177	1.41765	1.22157	0.221869	0.999655	ENSG00000264090
18861	chr16	32437860	32438488	629	*	PABPC1P13	13991	5.42024	1.73145	1.44745	1.19621	0.231616	0.999655	ENSG00000260307
18862	chr3	130791587	130791855	269	*	RP11-265F19.1	403	5.42024	1.73145	1.44745	1.19621	0.231616	0.999655	ENSG00000250129
18863	chr5	42125923	42126145	223	*	RP11-112L7.1	62222	5.42024	1.73145	1.44745	1.19621	0.231616	0.999655	ENSG00000260786
19307	chr18	44678007	44678237	231	*	HDHD2	1115	4.97806	1.73125	1.4569	1.18831	0.23471	0.999655	ENSG00000167220
19308	chr4	130016061	130016393	333	*	SCLT1	1296	4.97806	1.73125	1.4569	1.18831	0.23471	0.999655	ENSG00000151466
12707	chr2	48919510	48919726	217	*	AC073082.3	59017	6.84818	1.73108	1.31709	1.31432	0.188737	0.999655	ENSG00000239995
4955	chr4	168294569	168295008	440	*	RN7SL776P	26896	9.51392	1.73031	1.10105	1.57152	0.116063	0.999655	ENSG00000240772
12064	chr1	194753888	194754107	220	*	RP11-489C13.1	65962	6.58271	1.72949	1.30026	1.33011	0.183481	0.999655	ENSG00000228167
10054	chr1	181916861	181917124	264	*	RN7SKP229	107951	7.02489	1.72924	1.24863	1.38491	0.16608	0.999655	ENSG00000222397
14519	chr3	149265383	149265818	436	*	RNU6-1098P	21964	5.89817	1.7271	1.35326	1.27625	0.201867	0.999655	ENSG00000252581
30585	chr7	40028927	40029192	266	*	CDK13	39290	3.85133	1.72708	1.68411	1.02551	0.305122	0.999655	ENSG00000065883
22218	chr11	23607207	23607466	260	*	RP11-713P14.1	65338	4.53587	1.72625	1.51254	1.14129	0.253748	0.999655	ENSG00000240881
17846	chr11	49836835	49837148	314	*	RP11-707M1.7	2181	5.45598	1.72586	1.42186	1.21381	0.224822	0.999655	ENSG00000254487
15461	chr10	78845384	78845641	258	*	RP11-180I22.2	61768	6.03915	1.72565	1.37357	1.25632	0.208998	0.999655	ENSG00000225497
15462	chr2	153723742	153724102	361	*	UBQLN4P2	9231	6.03915	1.72565	1.37357	1.25632	0.208998	0.999655	ENSG00000226213
15463	chr3	183192493	183192727	235	*	RP11-393B14.2	11503	6.03915	1.72565	1.37357	1.25632	0.208998	0.999655	ENSG00000271682
15464	chr9	84237977	84238387	411	*	TLE1	65832	6.03915	1.72565	1.37357	1.25632	0.208998	0.999655	ENSG00000196781
14714	chr12	78724490	78724745	256	*	RP11-754N21.1	21553	6.48134	1.72553	1.35701	1.27157	0.203526	0.999655	ENSG00000258084
14715	chr7	146195439	146195844	406	*	CNTNAP2	381985	6.48134	1.72553	1.35701	1.27157	0.203526	0.999655	ENSG00000174469
17943	chr2	57100377	57100609	233	*	AC008173.1	122941	5.59696	1.72552	1.42322	1.21241	0.225355	0.999655	ENSG00000231570
17944	chr21	22093619	22093837	219	*	LINC00320	81696	5.59696	1.72552	1.42322	1.21241	0.225355	0.999655	ENSG00000224924
17945	chr6	98544543	98544830	288	*	MIR2113	72135	5.59696	1.72552	1.42322	1.21241	0.225355	0.999655	ENSG00000238367
17946	chrX	92089126	92089344	219	*	RP13-258O15.1	157172	5.59696	1.72552	1.42322	1.21241	0.225355	0.999655	ENSG00000225912
8960	chr1	189642472	189642746	275	*	RNA5SP73	7085	7.40145	1.72429	1.21913	1.41436	0.157256	0.999655	ENSG00000252553
9	chr2	147077824	147079227	1404	*	RPL17P12	125959	48.181	1.72393	0.629303	2.73943	0.00615457	0.999655	ENSG00000230559
35847	chr2	189635011	189635298	288	*	DIRC1	19532	3.40914	1.72376	1.78956	0.963231	0.335431	0.999655	ENSG00000174325
3655	chr6	74142019	74142646	628	*	AC019205.2	60	10.9516	1.72326	1.04799	1.64435	0.100103	0.999655	ENSG00000266346
4120	chr1	189038399	189039008	610	*	CLPTM1LP1	32823	10.3684	1.72305	1.06486	1.61811	0.10564	0.999655	ENSG00000271036
19513	chr14	40148561	40148775	215	*	RP11-111A21.1	204516	4.91242	1.72297	1.4546	1.1845	0.236216	0.999655	ENSG00000258526
7384	chr2	190081973	190082440	468	*	COL5A2	37367	8.32157	1.72076	1.17323	1.46668	0.142462	0.999655	ENSG00000204262
34846	chr12	32350266	32350493	228	*	RP11-956A19.1	30594	3.55012	1.72048	1.76391	0.975377	0.329373	0.999655	ENSG00000258134
34847	chr12	88871260	88871512	253	*	Y_RNA	47040	3.55012	1.72048	1.76391	0.975377	0.329373	0.999655	ENSG00000199245
34848	chr16	82192278	82192491	214	*	MPHOSPH6	11339	3.55012	1.72048	1.76391	0.975377	0.329373	0.999655	ENSG00000135698
34849	chr3	103774926	103775160	235	*	AC016970.1	1285	3.55012	1.72048	1.76391	0.975377	0.329373	0.999655	ENSG00000265076
335	chr4	143861726	143862149	424	*	INPP4B	93140	22.129	1.71794	0.803453	2.1382	0.0325006	0.999655	ENSG00000109452
32980	chr6	14661452	14661682	231	*	RNU6-793P	14685	4.10339	1.71777	1.72277	0.997097	0.318717	0.999655	ENSG00000206960
22839	chr11	100822789	100823172	384	*	snoU13	17783	4.47024	1.71741	1.51754	1.1317	0.257759	0.999655	ENSG00000238388
4963	chr2	114757618	114758157	540	*	U3	5074	10.5191	1.71726	1.09313	1.57096	0.116192	0.999655	ENSG00000212182
12083	chr11	56345922	56346366	445	*	OR5M10	658	7.03461	1.71704	1.29154	1.32946	0.183698	0.999655	ENSG00000254834
2843	chr12	100305821	100306288	468	*	ANKS1B	72143	12.3892	1.71688	1.00939	1.7009	0.0889612	0.999655	ENSG00000185046
14495	chr1	77927343	77927552	210	*	RNU7-8P	41332	5.97352	1.71684	1.3445	1.27694	0.201624	0.999655	ENSG00000251767
14496	chr1	105892870	105893086	217	*	RP11-414B7.1	83529	5.97352	1.71684	1.3445	1.27694	0.201624	0.999655	ENSG00000225036
14497	chr18	68487566	68487849	284	*	GTSCR1	169585	5.97352	1.71684	1.3445	1.27694	0.201624	0.999655	ENSG00000263417
14498	chr4	74515509	74515894	386	*	RASSF6	29160	5.97352	1.71684	1.3445	1.27694	0.201624	0.999655	ENSG00000169435
14499	chr5	42222200	42222521	322	*	RP11-112L7.1	33831	5.97352	1.71684	1.3445	1.27694	0.201624	0.999655	ENSG00000260786
14500	chr5	103876641	103876932	292	*	RP11-6N13.4	232409	5.97352	1.71684	1.3445	1.27694	0.201624	0.999655	ENSG00000253776
11284	chr3	190120487	190120761	275	*	TMEM207	46903	7.4768	1.71664	1.27103	1.35059	0.176826	0.999655	ENSG00000198398
14929	chr4	67955878	67956186	309	*	RNU6-699P	192897	6.27473	1.71653	1.35476	1.26704	0.205141	0.999655	ENSG00000252890
11519	chr6	6811032	6811281	250	*	BTF3P7	15396	7.58788	1.71566	1.27544	1.34516	0.178574	0.999655	ENSG00000219986
793	chr3	174393139	174393669	531	*	RN7SKP40	43525	17.2718	1.71545	0.866861	1.97892	0.0478254	0.999655	ENSG00000253020
5540	chr7	115752641	115753164	524	*	TFEC	46785	9.45801	1.71488	1.11199	1.54217	0.123033	0.999655	ENSG00000105967
487	chr9	76899425	76900278	854	*	RP11-171A24.2	86168	21.601	1.71485	0.830275	2.0654	0.0388854	0.999655	ENSG00000227809
26298	chr11	20109412	20109634	223	*	NAV2-AS1	32543	5.09885	1.71472	1.58307	1.08316	0.278739	0.999655	ENSG00000254894
17106	chr10	47115205	47115518	314	*	HNRNPA1P33	18379	5.53133	1.71436	1.39708	1.2271	0.219785	0.999655	ENSG00000213412
17107	chr18	30225970	30226236	267	*	RP11-386P4.1	64478	5.53133	1.71436	1.39708	1.2271	0.219785	0.999655	ENSG00000263688
17108	chr3	77146192	77146538	347	*	RNU6-386P	4983	5.53133	1.71436	1.39708	1.2271	0.219785	0.999655	ENSG00000199520
17109	chr3	132661348	132661585	238	*	RP11-79L21.1	85434	5.53133	1.71436	1.39708	1.2271	0.219785	0.999655	ENSG00000250355
17110	chr4	181504803	181505028	226	*	RP11-751A18.1	9622	5.53133	1.71436	1.39708	1.2271	0.219785	0.999655	ENSG00000251025
21262	chr2	210261950	210262260	311	*	MAP2	26521	6.09432	1.71429	1.48248	1.15637	0.247531	0.999655	ENSG00000078018
5494	chr18	5500156	5500644	489	*	RP11-286N3.1	36529	9.31703	1.71423	1.10981	1.54461	0.122439	0.999655	ENSG00000265316
744	chr5	53387401	53387990	590	*	MIR4459	15987	20.0523	1.71383	0.860289	1.99216	0.046354	0.999655	ENSG00000265421
29521	chr1	66806237	66806466	230	*	SGIP1	192599	3.92668	1.7138	1.64863	1.03953	0.298558	0.999655	ENSG00000118473
29522	chr4	180794343	180794614	272	*	RP11-774G5.1	16336	3.92668	1.7138	1.64863	1.03953	0.298558	0.999655	ENSG00000248921
29523	chr6	78128244	78128470	227	*	HTR1B	45019	3.92668	1.7138	1.64863	1.03953	0.298558	0.999655	ENSG00000135312
3294	chr15	46570189	46570824	636	*	RP11-640I2.1	62727	14.632	1.71351	1.02671	1.66894	0.0951292	0.999655	ENSG00000259593
128	chr12	68799617	68800365	749	*	RP11-81H14.2	45077	28.5044	1.71298	0.744904	2.2996	0.021471	0.999655	ENSG00000251301
33463	chr13	100781322	100781684	363	*	RPL15P18	21661	3.96242	1.7129	1.72779	0.991384	0.321498	0.999655	ENSG00000228501
33464	chr4	31582046	31582338	293	*	RP11-665I14.1	73757	3.96242	1.7129	1.72779	0.991384	0.321498	0.999655	ENSG00000249882
19957	chr1	185817389	185817663	275	*	HMCN1	113705	5.28898	1.71281	1.45399	1.17801	0.238794	0.999655	ENSG00000143341
13258	chr7	137385496	137385814	319	*	AC009245.3	20916	6.35008	1.71213	1.31393	1.30307	0.192552	0.999655	ENSG00000230383
6903	chr5	112758795	112759056	262	*	TSSK1B	11671	9.28129	1.71159	1.15335	1.48402	0.137804	0.999655	ENSG00000212122
4673	chr18	11500216	11500750	535	*	RP11-128P17.3	10847	12.9068	1.71025	1.07871	1.58546	0.112862	0.999655	ENSG00000267564
15016	chr13	104923189	104923462	274	*	RPL7P45	543215	6.38581	1.70975	1.35114	1.26541	0.205724	0.999655	ENSG00000225823
24078	chr9	86084921	86085138	218	*	SNORD112	11043	4.98777	1.70969	1.5337	1.11475	0.264956	0.999655	ENSG00000252256
10278	chr2	57889497	57889869	373	*	CTD-2026C7.1	92693	7.41117	1.70965	1.24078	1.37789	0.168238	0.999655	ENSG00000271615
14397	chr6	75258419	75258695	277	*	RP11-554D15.2	61735	5.90789	1.70943	1.33604	1.27948	0.20073	0.999655	ENSG00000218483
1004	chr4	75124802	75125214	413	*	EPGN	48975	16.2204	1.70915	0.885363	1.93045	0.0535513	0.999655	ENSG00000182585
11951	chr6	135062263	135062532	270	*	RP1-287H17.1	33775	6.828	1.70904	1.28205	1.33306	0.182513	0.999655	ENSG00000236389
18368	chr5	87798224	87798434	211	*	CTC-498M16.4	3709	6.01897	1.70872	1.41982	1.20348	0.228791	0.999655	ENSG00000271904
25065	chr12	5952589	5952847	259	*	ANO2	102550	4.4046	1.70858	1.55281	1.10031	0.271196	0.999655	ENSG00000047617
25066	chr7	48276482	48276742	261	*	ABCA13	65426	4.4046	1.70858	1.55281	1.10031	0.271196	0.999655	ENSG00000179869
26648	chr6	137988727	137988938	212	*	RP11-95M15.1	5658	4.54558	1.70824	1.58491	1.07782	0.281115	0.999655	ENSG00000230533
26649	chr8	6919557	6919767	211	*	DEFA5	5300	4.54558	1.70824	1.58491	1.07782	0.281115	0.999655	ENSG00000164816
11165	chr2	104356299	104356550	252	*	AC018880.2	116210	6.96898	1.70814	1.26273	1.35274	0.176139	0.999655	ENSG00000231723
13370	chr1	176332447	176332731	285	*	MORF4L1P7	4805	6.52679	1.70806	1.31321	1.30068	0.193368	0.999655	ENSG00000225904
13371	chr3	136890883	136891226	344	*	IL20RB-AS1	189844	6.52679	1.70806	1.31321	1.30068	0.193368	0.999655	ENSG00000249407
1032	chr12	91505216	91505528	313	*	LUM	79	16.708	1.70587	0.887362	1.9224	0.0545553	0.999655	ENSG00000139329
2067	chr13	63599976	63600824	849	*	LINC00376	200364	14.0982	1.70486	0.96333	1.76976	0.0767671	0.999655	ENSG00000227564
9904	chr12	127721808	127722261	454	*	RP11-955H22.1	46566	7.34554	1.70342	1.22617	1.38922	0.164766	0.999655	ENSG00000256292
9905	chr18	50822548	50822787	240	*	hsa-mir-4528	59076	7.34554	1.70342	1.22617	1.38922	0.164766	0.999655	ENSG00000263872
396	chr1	163891777	163892558	782	*	U3	348	21.1522	1.70316	0.807927	2.10806	0.0350259	0.999655	ENSG00000212538
8811	chr8	114045400	114045746	347	*	RP11-709P2.1	343151	7.96444	1.703	1.20068	1.41837	0.156083	0.999655	ENSG00000227514
9838	chr1	190221398	190221693	296	*	RP11-547I7.1	12334	7.78773	1.70288	1.22423	1.39098	0.164233	0.999655	ENSG00000225811
9839	chr10	111361951	111362396	446	*	RP11-566F5.2	59175	7.78773	1.70288	1.22423	1.39098	0.164233	0.999655	ENSG00000270333
9840	chr6	93982791	93983150	360	*	EPHA7	146114	7.78773	1.70288	1.22423	1.39098	0.164233	0.999655	ENSG00000135333
20829	chr1	194168602	194168974	373	*	EEF1A1P14	10504	5.54104	1.70274	1.46299	1.16388	0.244473	0.999655	ENSG00000233057
20830	chr11	101916786	101917178	393	*	C11orf70	995	5.54104	1.70274	1.46299	1.16388	0.244473	0.999655	ENSG00000137691
22036	chr21	22510021	22510468	448	*	AP001136.2	88681	5.76691	1.70233	1.48763	1.14432	0.252491	0.999655	ENSG00000226771
871	chr3	112348304	112348698	395	*	CCDC80	19678	19.5534	1.70205	0.867839	1.96125	0.0498494	0.999655	ENSG00000091986
15052	chr3	138125344	138125614	271	*	ESYT3	27813	5.84226	1.70202	1.34592	1.26458	0.206023	0.999655	ENSG00000158220
18351	chr4	71503352	71503592	241	*	ENAM	8890	5.98323	1.70201	1.41378	1.20387	0.228638	0.999655	ENSG00000132464
17628	chr13	63306616	63307048	433	*	LINC00448	123	6.42542	1.70112	1.39706	1.21765	0.223357	0.999655	ENSG00000228669
19378	chr12	74718826	74719175	350	*	RP11-81H3.1	32721	5.95334	1.70101	1.43287	1.18713	0.235177	0.999655	ENSG00000257364
19379	chr8	137195837	137196227	391	*	RP11-149P24.1	136572	5.95334	1.70101	1.43287	1.18713	0.235177	0.999655	ENSG00000253248
10899	chr9	23123012	23123236	225	*	AL391117.1	169909	6.90335	1.70096	1.25091	1.35977	0.173902	0.999655	ENSG00000265572
21294	chr3	1274395	1274625	231	*	CNTN6	140134	5.36433	1.70074	1.47139	1.15587	0.247733	0.999655	ENSG00000134115
21295	chr4	133958238	133958557	320	*	RP11-404I7.1	48405	5.36433	1.70074	1.47139	1.15587	0.247733	0.999655	ENSG00000249513
21296	chr5	161131096	161131325	230	*	RP11-348M17.2	14681	5.36433	1.70074	1.47139	1.15587	0.247733	0.999655	ENSG00000253403
21297	chr8	92551531	92551754	224	*	RN7SKP231	55438	5.36433	1.70074	1.47139	1.15587	0.247733	0.999655	ENSG00000200151
6738	chr2	61512339	61513039	701	*	RP11-479F13.1	35423	9.73904	1.7003	1.14089	1.49033	0.136138	0.999655	ENSG00000271146
21736	chr1	79258127	79258402	276	*	RP4-641G12.4	43368	4.92214	1.69938	1.47968	1.14848	0.250769	0.999655	ENSG00000235400
21737	chr11	9114466	9114702	237	*	KRT8P41	1207	4.92214	1.69938	1.47968	1.14848	0.250769	0.999655	ENSG00000213538
21738	chr12	43138499	43138745	247	*	RP11-25I15.3	52480	4.92214	1.69938	1.47968	1.14848	0.250769	0.999655	ENSG00000257114
21739	chr13	92551154	92551427	274	*	RNU4ATAC3P	160669	4.92214	1.69938	1.47968	1.14848	0.250769	0.999655	ENSG00000252508
21740	chr3	68436523	68436892	370	*	RP11-1008M1.1	194974	4.92214	1.69938	1.47968	1.14848	0.250769	0.999655	ENSG00000240568
21741	chr4	160609679	160609933	255	*	RP11-6C14.1	89002	4.92214	1.69938	1.47968	1.14848	0.250769	0.999655	ENSG00000250488
21742	chr5	38056708	38057034	327	*	AC074129.1	24810	4.92214	1.69938	1.47968	1.14848	0.250769	0.999655	ENSG00000238836
21743	chr6	83004530	83004752	223	*	RP3-492P14.2	29838	4.92214	1.69938	1.47968	1.14848	0.250769	0.999655	ENSG00000220537
21744	chr6	94339459	94339686	228	*	EPHA7	210193	4.92214	1.69938	1.47968	1.14848	0.250769	0.999655	ENSG00000135333
24534	chrX	94519235	94519568	334	*	AL390966.1	129956	4.78116	1.69904	1.5342	1.10744	0.268102	0.999655	ENSG00000212098
5180	chr7	90114150	90114462	313	*	AC006153.3	15048	9.7033	1.69885	1.08914	1.5598	0.118807	0.999655	ENSG00000251154
14361	chrX	82482339	82482589	251	*	ATG4AP1	228631	6.97869	1.69793	1.32643	1.28007	0.200519	0.999655	ENSG00000232735
31581	chr8	84263856	84264223	368	*	RP11-51M18.1	51769	4.03776	1.69758	1.67525	1.01333	0.310904	0.999655	ENSG00000253898
29977	chr1	226686210	226686487	278	*	CDKN2AIPNLP1	5019	4.33897	1.69716	1.64185	1.03369	0.301282	0.999655	ENSG00000177770
38751	chr2	168923550	168923890	341	*	AC016723.4	125895	4.04748	1.69687	1.82264	0.930997	0.351855	0.999655	ENSG00000235335
1514	chr5	33435727	33436251	525	*	CTD-2203K17.1	4473	15.8073	1.69677	0.921244	1.84182	0.0655015	0.999655	ENSG00000249572
24965	chr7	37855036	37855247	212	*	AC018634.9	5564	5.03322	1.69673	1.54038	1.1015	0.27068	0.999655	ENSG00000225314
6196	chr5	163336156	163336621	466	*	CTB-107P3.1	21322	10.2865	1.69663	1.12098	1.51353	0.130146	0.999655	ENSG00000271679
21315	chr1	237748005	237748432	428	*	SNORA25	29533	5.88771	1.69483	1.46662	1.1556	0.247846	0.999655	ENSG00000252290
11206	chr4	150994534	150994837	304	*	DCLK2	4588	6.83772	1.69449	1.25345	1.35186	0.17642	0.999655	ENSG00000170390
15477	chr4	19563781	19564066	286	*	RP11-3J1.1	105163	6.35979	1.6937	1.34842	1.25607	0.209092	0.999655	ENSG00000248238
15478	chr4	121053298	121053642	345	*	LTV1P1	39860	6.35979	1.6937	1.34842	1.25607	0.209092	0.999655	ENSG00000250219
24785	chr1	160658403	160658622	220	*	AL121985.1	9137	4.47995	1.69339	1.53398	1.10391	0.26963	0.999655	ENSG00000227239
24786	chr3	100250347	100250635	289	*	TMEM45A	38883	4.47995	1.69339	1.53398	1.10391	0.26963	0.999655	ENSG00000181458
24787	chr3	173393765	173393997	233	*	RP11-521A24.1	31743	4.47995	1.69339	1.53398	1.10391	0.26963	0.999655	ENSG00000237645
24788	chr4	142350807	142351043	237	*	RP11-362F19.3	941	4.47995	1.69339	1.53398	1.10391	0.26963	0.999655	ENSG00000272632
24789	chr5	24466320	24466564	245	*	RP11-116O11.1	87562	4.47995	1.69339	1.53398	1.10391	0.26963	0.999655	ENSG00000251294
5940	chr1	163005628	163006077	450	*	RGS4	32487	9.33646	1.69335	1.1098	1.52581	0.127058	0.999655	ENSG00000117152
16924	chr1	111517852	111518217	366	*	LRIF1	11150	5.77662	1.69321	1.37631	1.23026	0.218601	0.999655	ENSG00000121931
16925	chr1	217971581	217972063	483	*	RP11-415L24.1	13118	5.77662	1.69321	1.37631	1.23026	0.218601	0.999655	ENSG00000234070
6271	chr5	42186098	42186770	673	*	RP11-112L7.1	1597	9.19548	1.69279	1.12133	1.50962	0.131139	0.999655	ENSG00000260786
16457	chr1	102990184	102990408	225	*	RP11-202K23.1	134997	5.9176	1.6914	1.36621	1.23803	0.215706	0.999655	ENSG00000233359
16458	chr3	88809536	88809761	226	*	NDUFA5P5	159324	5.9176	1.6914	1.36621	1.23803	0.215706	0.999655	ENSG00000242365
16459	chr8	138712308	138712552	245	*	CTD-3145H4.1	3340	5.9176	1.6914	1.36621	1.23803	0.215706	0.999655	ENSG00000254076
20804	chr8	80018056	80018370	315	*	AC009941.1	8457	5.33444	1.69119	1.45237	1.16443	0.244249	0.999655	ENSG00000264969
16290	chr1	50357309	50357545	237	*	ZNF859P	49815	6.80198	1.69003	1.36181	1.24102	0.214597	0.999655	ENSG00000215887
8517	chr4	85481683	85482087	405	*	RPL3P13	16010	7.83318	1.68971	1.18456	1.42645	0.153738	0.999655	ENSG00000258013
19151	chr2	13500739	13501071	333	*	AC092635.1	176726	5.47541	1.6886	1.41779	1.19101	0.23365	0.999655	ENSG00000229370
19152	chr3	20466178	20466397	220	*	RP11-669C19.1	36436	5.47541	1.6886	1.41779	1.19101	0.23365	0.999655	ENSG00000261734
19153	chr3	190749684	190749893	210	*	GMNC	139465	5.47541	1.6886	1.41779	1.19101	0.23365	0.999655	ENSG00000205835
19154	chr4	130614236	130614767	532	*	RP11-519M16.1	77868	5.47541	1.6886	1.41779	1.19101	0.23365	0.999655	ENSG00000246876
19155	chr4	190307199	190307468	270	*	HSP90AA4P	86650	5.47541	1.6886	1.41779	1.19101	0.23365	0.999655	ENSG00000205100
19156	chr5	113890953	113891193	241	*	CTC-313D10.1	20544	5.47541	1.6886	1.41779	1.19101	0.23365	0.999655	ENSG00000251542
19157	chr9	8209140	8209410	271	*	RP11-29B9.2	248059	5.47541	1.6886	1.41779	1.19101	0.23365	0.999655	ENSG00000231902
428	chrX	111080080	111081076	997	*	TRPC5OS	44048	45.4016	1.68812	0.806341	2.09356	0.0362995	0.999655	ENSG00000204025
12131	chr2	2051805	2052275	471	*	AC093390.1	223620	6.77209	1.6878	1.27061	1.32834	0.184065	0.999655	ENSG00000232057
12051	chr2	95368771	95369264	494	*	CNN2P11	22415	7.46634	1.68764	1.26846	1.33046	0.183366	0.999655	ENSG00000237383
12692	chr17	74553022	74553289	268	*	RP11-666A8.8	475	6.91306	1.68729	1.28359	1.3145	0.188676	0.999655	ENSG00000267546
12693	chr18	61732051	61732331	281	*	RPL12P39	7060	6.91306	1.68729	1.28359	1.3145	0.188676	0.999655	ENSG00000237314
14980	chr14	87351521	87351779	259	*	RP11-322L20.1	20342	6.47087	1.68715	1.33281	1.26586	0.205564	0.999655	ENSG00000258804
14981	chr7	110559511	110559786	276	*	AC005161.1	8587	6.47087	1.68715	1.33281	1.26586	0.205564	0.999655	ENSG00000221279
14982	chrX	19111094	19111394	301	*	GPR64	29360	6.47087	1.68715	1.33281	1.26586	0.205564	0.999655	ENSG00000173698
14634	chr10	3440703	3440963	261	*	RP11-482E14.1	104066	6.29416	1.68706	1.325	1.27326	0.202927	0.999655	ENSG00000233321
14635	chr3	16838539	16838759	221	*	PLCL2	5399	6.29416	1.68706	1.325	1.27326	0.202927	0.999655	ENSG00000154822
14636	chr4	89453559	89453771	213	*	RP11-466G12.2	5247	6.29416	1.68706	1.325	1.27326	0.202927	0.999655	ENSG00000249755
7342	chr9	2060569	2061020	452	*	RP11-264I13.2	14545	9.12985	1.68605	1.14829	1.46832	0.142018	0.999655	ENSG00000236199
2206	chr2	204757882	204758342	461	*	CTLA4	25372	14.6604	1.68596	0.95929	1.75751	0.0788311	0.999655	ENSG00000163599
55891	chr20	6484681	6484939	259	*	RP11-199O14.1	57310	2.35777	1.68576	2.21245	0.761944	0.446093	0.999655	ENSG00000229876
10184	chr9	30924445	30924688	244	*	FTLP4	10794	7.90853	1.68555	1.22052	1.38101	0.167274	0.999655	ENSG00000214020
10516	chr18	54774503	54774982	480	*	LINC-ROR	35152	9.1753	1.68547	1.23052	1.36972	0.170773	0.999655	ENSG00000258609
4151	chr3	102255210	102255594	385	*	RP11-280H21.1	137162	11.1507	1.68534	1.0429	1.61601	0.106092	0.999655	ENSG00000241754
126	chr11	21792504	21793131	628	*	CTD-2019O4.1	341862	32.1359	1.68432	0.731017	2.30408	0.0212182	0.999655	ENSG00000254820
15252	chr1	106369700	106369946	247	*	RP11-90H3.2	64105	6.73635	1.68432	1.33667	1.26009	0.207638	0.999655	ENSG00000237897
15253	chr4	126583207	126583497	291	*	RP11-399F2.2	14375	6.73635	1.68432	1.33667	1.26009	0.207638	0.999655	ENSG00000250149
18245	chr1	159550384	159550624	241	*	OR10AE1P	1813	6.96823	1.68402	1.39616	1.20618	0.227748	0.999655	ENSG00000271890
32475	chr5	129918964	129919284	321	*	AC005741.2	14756	4.48967	1.68338	1.6781	1.00315	0.315789	0.999655	ENSG00000249418
15751	chr11	107305206	107305429	224	*	CWF19L2	23142	5.85197	1.68325	1.3455	1.25102	0.210928	0.999655	ENSG00000152404
15752	chr17	25298832	25299133	302	*	RP11-260A9.1	9586	5.85197	1.68325	1.3455	1.25102	0.210928	0.999655	ENSG00000263433
15753	chr2	161693009	161693350	342	*	RN7SL423P	40707	5.85197	1.68325	1.3455	1.25102	0.210928	0.999655	ENSG00000244372
15754	chr3	22800712	22801036	325	*	RP11-1037D22.1	52501	5.85197	1.68325	1.3455	1.25102	0.210928	0.999655	ENSG00000271235
10902	chr1	81151023	81151443	421	*	RP11-115A15.1	100974	7.73181	1.68225	1.23722	1.3597	0.173925	0.999655	ENSG00000224326
10903	chr2	83889312	83889812	501	*	RNU6-1312P	4452	7.73181	1.68225	1.23722	1.3597	0.173925	0.999655	ENSG00000199295
10949	chr1	120100832	120101211	380	*	GAPDHP27	1185	7.28962	1.68216	1.23801	1.35876	0.174222	0.999655	ENSG00000239873
10950	chr16	22563148	22563382	235	*	RP11-368J21.3	6128	7.28962	1.68216	1.23801	1.35876	0.174222	0.999655	ENSG00000257838
3	chr13	58312549	58315931	3383	*	PCDH17	106604	115.174	1.68114	0.587791	2.8601	0.00423513	0.999655	ENSG00000118946
13141	chr7	28151891	28152408	518	*	RNU6-979P	5429	8.23963	1.68082	1.28737	1.30563	0.19168	0.999655	ENSG00000206623
4495	chr3	18893769	18894247	479	*	RNU6-138P	102293	10.7539	1.68019	1.05308	1.5955	0.110601	0.999655	ENSG00000251761
14651	chr7	55392164	55392484	321	*	RP11-775L16.1	17524	6.22853	1.68008	1.32009	1.2727	0.203123	0.999655	ENSG00000230936
8113	chr1	196368646	196368983	338	*	MIR4735	182627	8.72727	1.67982	1.16605	1.44061	0.149695	0.999655	ENSG00000265986
12033	chr1	188455736	188455992	257	*	RP11-669M2.1	21676	6.84743	1.67912	1.26158	1.33097	0.1832	0.999655	ENSG00000225006
8373	chr1	90728432	90728676	245	*	RNU6-695P	9314	8.28508	1.67912	1.17292	1.43157	0.152266	0.999655	ENSG00000212459
8374	chrX	30502057	30502403	347	*	CXorf21	93557	8.28508	1.67912	1.17292	1.43157	0.152266	0.999655	ENSG00000120280
8556	chr9	20472888	20473514	627	*	MIR4474	28825	8.14411	1.67912	1.17862	1.42465	0.154259	0.999655	ENSG00000264941
5655	chr10	114750107	114750648	542	*	RP11-139K1.2	2871	11.9753	1.67892	1.09251	1.53675	0.124355	0.999655	ENSG00000227560
18738	chr8	117233855	117234082	228	*	AF130343.1	65505	5.40978	1.67867	1.40096	1.19823	0.230827	0.999655	ENSG00000264815
22294	chr1	10737908	10738145	238	*	RP4-734G22.3	38609	5.97277	1.67839	1.47183	1.14034	0.254146	0.999655	ENSG00000272078
22295	chr6	127712986	127713212	227	*	RP1-177A13.1	24884	5.97277	1.67839	1.47183	1.14034	0.254146	0.999655	ENSG00000220522
63435	chr9	19934452	19934866	415	*	RP11-378I6.1	8359	8.43411	1.67832	2.41124	0.69604	0.486404	0.999655	ENSG00000261402
12874	chr1	65435467	65435991	525	*	JAK1	3279	8.36043	1.67831	1.28031	1.31086	0.189905	0.999655	ENSG00000162434
11560	chr1	165262211	165262426	216	*	LMX1A	63525	7.40071	1.67794	1.24844	1.34404	0.178936	0.999655	ENSG00000162761
14507	chr7	137432652	137432899	248	*	AC009245.3	25920	6.40524	1.67736	1.31396	1.27657	0.201753	0.999655	ENSG00000230383
9516	chr1	73333212	73333667	456	*	RP4-660H19.1	31155	7.84289	1.67734	1.19803	1.40008	0.16149	0.999655	ENSG00000225087
9517	chr11	79454145	79454625	481	*	AP000478.1	50721	7.84289	1.67734	1.19803	1.40008	0.16149	0.999655	ENSG00000221551
9518	chr7	85493147	85493521	375	*	AC092013.1	227486	7.84289	1.67734	1.19803	1.40008	0.16149	0.999655	ENSG00000227785
9519	chr7	118586822	118587188	367	*	RP11-533K11.1	4124	7.84289	1.67734	1.19803	1.40008	0.16149	0.999655	ENSG00000230520
21824	chr6	82018896	82019141	246	*	RP1-300G12.2	225490	6.36951	1.67702	1.46201	1.14706	0.251357	0.999655	ENSG00000226089
8542	chr1	72923098	72923632	535	*	RPL31P12	155942	9.16946	1.67701	1.17664	1.42525	0.154086	0.999655	ENSG00000227207
10587	chr4	172385369	172385676	308	*	RP11-97E7.1	99741	7.66618	1.67653	1.22575	1.36776	0.171388	0.999655	ENSG00000251176
16011	chr4	150682861	150683247	387	*	RP11-707F2.2	27856	5.78634	1.67595	1.34488	1.24617	0.212701	0.999655	ENSG00000251482
2114	chr5	91737276	91737790	515	*	AC120120.1	3953	14.8506	1.67568	0.9486	1.76648	0.0773155	0.999655	ENSG00000264489
5179	chr4	48026939	48027258	320	*	CNGA1	8249	12.035	1.67568	1.07427	1.55984	0.118799	0.999655	ENSG00000198515
34181	chr2	242189278	242189558	281	*	AC104841.1	4563	3.9065	1.67546	1.70378	0.983379	0.325421	0.999655	ENSG00000266621
48983	chr12	98176565	98176788	224	*	RP11-1016B18.1	20927	2.8753	1.67338	2.02438	0.826614	0.408456	0.999655	ENSG00000257501
5964	chr17	60969309	60969642	334	*	SLMO2P3	50846	9.6571	1.67285	1.09733	1.52448	0.12739	0.999655	ENSG00000264907
6183	chr3	27601079	27601526	448	*	Y_RNA	11729	11.1103	1.67283	1.10482	1.51412	0.129994	0.999655	ENSG00000238912
17011	chrX	82649214	82649533	320	*	POU3F4	113735	6.82725	1.67263	1.36149	1.22853	0.219248	0.999655	ENSG00000196767
11998	chr13	62082374	62082614	241	*	PCDH20	80153	6.7818	1.6723	1.2557	1.33176	0.182939	0.999655	ENSG00000197991
27658	chr1	74129596	74129990	395	*	RP4-788P17.1	28696	4.97731	1.67229	1.57207	1.06375	0.287443	0.999655	ENSG00000223479
27659	chr1	86645101	86645353	253	*	COL24A1	22474	4.97731	1.67229	1.57207	1.06375	0.287443	0.999655	ENSG00000171502
27660	chr4	64163465	64163775	311	*	LARP1BP1	52056	4.97731	1.67229	1.57207	1.06375	0.287443	0.999655	ENSG00000231442
27661	chr7	129233777	129233997	221	*	RP11-448A19.1	17473	4.97731	1.67229	1.57207	1.06375	0.287443	0.999655	ENSG00000273329
27662	chr8	94458249	94458478	230	*	RNA5SP274	4743	4.97731	1.67229	1.57207	1.06375	0.287443	0.999655	ENSG00000222416
27663	chr9	86721782	86722115	334	*	RP11-158D2.1	28282	4.97731	1.67229	1.57207	1.06375	0.287443	0.999655	ENSG00000270166
6044	chr3	168245349	168245840	492	*	MIR551B	23801	10.0993	1.67198	1.09977	1.52031	0.128434	0.999655	ENSG00000207717
12245	chr8	16183044	16183533	490	*	MRPL49P2	48593	8.03302	1.67196	1.2617	1.32517	0.185116	0.999655	ENSG00000253934
15516	chr11	39309318	39309733	416	*	RNU6-99P	26660	6.1629	1.67169	1.33192	1.2551	0.209443	0.999655	ENSG00000201591
15517	chr2	156508355	156508635	281	*	RNU6-546P	321421	6.1629	1.67169	1.33192	1.2551	0.209443	0.999655	ENSG00000206718
15518	chr7	41592466	41592742	277	*	INHBA-AS1	140771	6.1629	1.67169	1.33192	1.2551	0.209443	0.999655	ENSG00000224116
33817	chr12	84875613	84875849	237	*	RP11-228G3.1	31955	3.87076	1.67104	1.69226	0.987462	0.323416	0.999655	ENSG00000258358
33818	chr3	140692290	140692560	271	*	RP11-231L11.3	703	3.87076	1.67104	1.69226	0.987462	0.323416	0.999655	ENSG00000248773
33819	chr8	134932249	134932475	227	*	RP11-157E21.1	33509	3.87076	1.67104	1.69226	0.987462	0.323416	0.999655	ENSG00000253593
7313	chr1	199372532	199372986	455	*	RP11-104D3.2	16262	8.77273	1.67037	1.13704	1.46905	0.14182	0.999655	ENSG00000236468
11143	chr6	123571193	123571484	292	*	RP11-532N4.2	161372	7.15836	1.6694	1.23352	1.35336	0.17594	0.999655	ENSG00000235535
11144	chr7	141825374	141825681	308	*	RP11-1220K2.2	13824	7.15836	1.6694	1.23352	1.35336	0.17594	0.999655	ENSG00000257743
24646	chr7	68586210	68586640	431	*	RNU6-832P	3616	5.30841	1.66912	1.5089	1.10618	0.268648	0.999655	ENSG00000200189
1852	chr7	16334831	16335902	1072	*	ISPD-AS1	84717	15.3479	1.66904	0.929258	1.7961	0.0724779	0.999655	ENSG00000229688
18149	chr4	19895462	19895827	366	*	RP13-585F24.1	80089	6.30388	1.66844	1.38129	1.20788	0.227093	0.999655	ENSG00000241612
18150	chr8	76710415	76710832	418	*	AC016194.1	11719	6.30388	1.66844	1.38129	1.20788	0.227093	0.999655	ENSG00000221029
17301	chr4	115785130	115785483	354	*	RN7SL808P	64642	5.72071	1.66804	1.36357	1.22328	0.221223	0.999655	ENSG00000240637
17302	chr7	39679555	39679846	292	*	RALA	16472	5.72071	1.66804	1.36357	1.22328	0.221223	0.999655	ENSG00000006451
4567	chr5	43195478	43196201	724	*	NIM1	3304	11.5525	1.66778	1.0482	1.59109	0.11159	0.999655	ENSG00000177453
17244	chr1	15304081	15304322	242	*	TMEM51-AS1	174637	6.41496	1.66725	1.36147	1.22459	0.220729	0.999655	ENSG00000175147
17245	chr10	109064891	109065133	243	*	SORCS1	140598	6.41496	1.66725	1.36147	1.22459	0.220729	0.999655	ENSG00000108018
17246	chr6	127045809	127046288	480	*	RPS4XP9	41627	6.41496	1.66725	1.36147	1.22459	0.220729	0.999655	ENSG00000217404
5928	chr5	42275051	42275293	243	*	RP11-112L7.1	86682	10.0337	1.66716	1.0923	1.52628	0.126939	0.999655	ENSG00000260786
18622	chr8	54908513	54908864	352	*	RP11-30L15.4	24721	6.76162	1.66683	1.38903	1.19999	0.230143	0.999655	ENSG00000253667
5881	chr2	163563205	163563562	358	*	AC007740.1	61883	10.557	1.66666	1.09042	1.52846	0.126398	0.999655	ENSG00000237750
19131	chr1	57762381	57762743	363	*	RP6-102O10.1	89504	5.86169	1.66633	1.39866	1.19137	0.233507	0.999655	ENSG00000227935
19132	chr18	70671470	70671699	230	*	RP11-676J15.1	135846	5.86169	1.66633	1.39866	1.19137	0.233507	0.999655	ENSG00000263958
3592	chr3	26025027	26025692	666	*	RPEP2	31467	11.9947	1.66592	1.01099	1.64782	0.0993906	0.999655	ENSG00000234158
12573	chr6	121301462	121301795	334	*	COX6A1P3	199095	6.71617	1.6658	1.26448	1.31738	0.187712	0.999655	ENSG00000216710
12574	chrX	146164057	146164317	261	*	MIR513C	106987	6.71617	1.6658	1.26448	1.31738	0.187712	0.999655	ENSG00000216171
35059	chr18	6009674	6009887	214	*	RNU5F-3P	7950	3.98185	1.6657	1.71201	0.97295	0.330578	0.999655	ENSG00000200637
35060	chr3	103316403	103316643	241	*	TUBBP11	32861	3.98185	1.6657	1.71201	0.97295	0.330578	0.999655	ENSG00000243195
35061	chrX	137388824	137389082	259	*	RN7SKP31	90427	3.98185	1.6657	1.71201	0.97295	0.330578	0.999655	ENSG00000252163
29212	chr11	105242764	105243116	353	*	RP11-94P11.3	124976	4.28306	1.66486	1.59448	1.04414	0.296421	0.999655	ENSG00000255336
29213	chr20	50377046	50377304	259	*	ATP9A	7868	4.28306	1.66486	1.59448	1.04414	0.296421	0.999655	ENSG00000054793
29214	chr8	65954679	65955012	334	*	RP11-89A16.1	68595	4.28306	1.66486	1.59448	1.04414	0.296421	0.999655	ENSG00000253493
9612	chr1	196881046	196881534	489	*	CFHR4	61674	7.71163	1.66469	1.19161	1.39701	0.162411	0.999655	ENSG00000134365
11964	chr14	95585433	95585842	410	*	MIR3173	18480	7.26944	1.66408	1.24851	1.33285	0.182581	0.999655	ENSG00000264607
11965	chr5	129391289	129391560	272	*	RNA5SP191	58541	7.26944	1.66408	1.24851	1.33285	0.182581	0.999655	ENSG00000199455
21458	chr3	168202338	168202644	307	*	RNU2-20P	9351	5.90714	1.6638	1.44244	1.15346	0.248723	0.999655	ENSG00000222357
21459	chr6	115208881	115209114	234	*	RNU6-475P	20740	5.90714	1.6638	1.44244	1.15346	0.248723	0.999655	ENSG00000251882
21460	chr7	87122766	87123074	309	*	ABCB4	13014	5.90714	1.6638	1.44244	1.15346	0.248723	0.999655	ENSG00000005471
21787	chr1	176022767	176022989	223	*	RP11-492I21.1	36353	5.4195	1.66379	1.44951	1.14783	0.251039	0.999655	ENSG00000228686
15558	chr16	20271565	20271928	364	*	SNRPEP3	20995	6.27398	1.66326	1.32613	1.25422	0.209761	0.999655	ENSG00000227624
22813	chr14	92691811	92692146	336	*	RP11-472N19.3	37853	5.24278	1.66224	1.46814	1.13221	0.257545	0.999655	ENSG00000258481
22814	chr3	28789447	28789775	329	*	LINC00693	173164	5.24278	1.66224	1.46814	1.13221	0.257545	0.999655	ENSG00000228214
22815	chr7	119347315	119347785	471	*	AC091320.1	138020	5.24278	1.66224	1.46814	1.13221	0.257545	0.999655	ENSG00000256882
32272	chr7	28858130	28858342	213	*	AC005013.5	138940	3.80513	1.66161	1.65255	1.00548	0.314664	0.999655	ENSG00000228421
4204	chr15	99255471	99255889	419	*	IGF1R	63270	11.9291	1.6614	1.02997	1.61305	0.106734	0.999655	ENSG00000140443
16512	chr1	81934675	81935095	421	*	RP5-837I24.1	32383	6.23825	1.66134	1.34317	1.23689	0.216129	0.999655	ENSG00000227288
16513	chr1	191177225	191177442	218	*	RP11-309H21.2	20154	6.23825	1.66134	1.34317	1.23689	0.216129	0.999655	ENSG00000233882
16514	chr12	75371780	75371996	217	*	RP11-81K13.1	42752	6.23825	1.66134	1.34317	1.23689	0.216129	0.999655	ENSG00000257434
16515	chr21	24647071	24647334	264	*	RNU2-55P	6896	6.23825	1.66134	1.34317	1.23689	0.216129	0.999655	ENSG00000223078
16516	chr6	132086334	132086569	236	*	RP5-988G15.1	15882	6.23825	1.66134	1.34317	1.23689	0.216129	0.999655	ENSG00000216917
16517	chr6	142229384	142229620	237	*	RP11-137J7.3	154233	6.23825	1.66134	1.34317	1.23689	0.216129	0.999655	ENSG00000270983
28115	chr14	38655559	38655873	315	*	CTD-2142D14.1	4314	4.42404	1.66128	1.57008	1.05808	0.290018	0.999655	ENSG00000258649
28116	chr6	145655376	145655622	247	*	AL356739.1	14271	4.42404	1.66128	1.57008	1.05808	0.290018	0.999655	ENSG00000221796
28117	chrX	63937097	63937407	311	*	RP13-100A9.2	9520	4.42404	1.66128	1.57008	1.05808	0.290018	0.999655	ENSG00000236982
28118	chrX	137378768	137379000	233	*	RN7SKP31	100509	4.42404	1.66128	1.57008	1.05808	0.290018	0.999655	ENSG00000252163
9661	chr1	105750449	105750855	407	*	RP11-414B7.1	225760	8.22917	1.66092	1.19025	1.39545	0.162881	0.999655	ENSG00000225036
36956	chr6	105049470	105049706	237	*	RP11-427E4.1	85409	3.42857	1.66092	1.74686	0.950801	0.341705	0.999655	ENSG00000218173
17611	chr7	86327115	86327374	260	*	GRM3	53884	6.09727	1.66053	1.36327	1.21805	0.223206	0.999655	ENSG00000198822
19145	chr5	120568589	120568823	235	*	CTC-546K23.1	33189	7.11291	1.66017	1.39369	1.1912	0.233574	0.999655	ENSG00000229855
9535	chr2	141476481	141476871	391	*	AC117947.1	35023	9.49595	1.65992	1.18629	1.39925	0.161738	0.999655	ENSG00000236440
7845	chr20	50416808	50417100	293	*	SALL4	1958	8.64146	1.65932	1.14422	1.45018	0.147009	0.999655	ENSG00000101115
10654	chr6	82400731	82401293	563	*	RP5-991C6.4	44776	7.78698	1.65907	1.21455	1.366	0.17194	0.999655	ENSG00000232031
10655	chr6	125329309	125329574	266	*	RP11-510H23.1	45123	7.78698	1.65907	1.21455	1.366	0.17194	0.999655	ENSG00000236548
10656	chrX	35966386	35966842	457	*	CXorf22	28534	7.78698	1.65907	1.21455	1.366	0.17194	0.999655	ENSG00000165164
10360	chr14	95939018	95939276	259	*	SYNE3	2896	7.646	1.65881	1.20648	1.37491	0.169158	0.999655	ENSG00000176438
23609	chr1	96189480	96189732	253	*	RP11-286B14.2	18919	4.80059	1.658	1.47853	1.12138	0.262126	0.999655	ENSG00000271252
23610	chr10	109724956	109725184	229	*	RP11-215N21.1	146175	4.80059	1.658	1.47853	1.12138	0.262126	0.999655	ENSG00000229981
23611	chr11	90283388	90283623	236	*	MIR4490	5401	4.80059	1.658	1.47853	1.12138	0.262126	0.999655	ENSG00000266703
23612	chr4	108081060	108081287	228	*	SNORD112	42498	4.80059	1.658	1.47853	1.12138	0.262126	0.999655	ENSG00000252566
5234	chr1	79446321	79446837	517	*	ELTD1	25565	10.5967	1.65772	1.06464	1.55706	0.119456	0.999655	ENSG00000162618
5235	chr1	105561127	105561367	241	*	RP11-414B7.1	415248	10.5967	1.65772	1.06464	1.55706	0.119456	0.999655	ENSG00000225036
13526	chr13	94023947	94024265	319	*	SNORD22	2733	6.79152	1.65736	1.27842	1.29641	0.194834	0.999655	ENSG00000252365
13527	chr14	39503599	39504068	470	*	Y_RNA	47113	6.79152	1.65736	1.27842	1.29641	0.194834	0.999655	ENSG00000199285
13528	chr18	59209023	59209264	242	*	RP11-879F14.3	37424	6.79152	1.65736	1.27842	1.29641	0.194834	0.999655	ENSG00000267316
13529	chr3	108411178	108411414	237	*	RP11-148O7.2	32968	6.79152	1.65736	1.27842	1.29641	0.194834	0.999655	ENSG00000241777
13530	chr4	48956378	48956635	258	*	RP11-317G22.2	17778	6.79152	1.65736	1.27842	1.29641	0.194834	0.999655	ENSG00000251334
13531	chr5	110104036	110104263	228	*	TMEM232	29378	6.79152	1.65736	1.27842	1.29641	0.194834	0.999655	ENSG00000186952
13532	chr7	20992774	20992994	221	*	AC005251.4	109527	6.79152	1.65736	1.27842	1.29641	0.194834	0.999655	ENSG00000234839
5647	chr12	72492368	72492770	403	*	TRHDE	11321	10.1545	1.65692	1.07791	1.53715	0.124256	0.999655	ENSG00000072657
6606	chr9	11356017	11356757	741	*	RP11-23D5.1	79702	9.60119	1.65687	1.1082	1.4951	0.134889	0.999655	ENSG00000230365
17715	chr8	67168033	67168413	381	*	LINC00967	63704	5.79606	1.65679	1.36245	1.21604	0.223971	0.999655	ENSG00000253138
17716	chr8	119420073	119420312	240	*	AC023590.1	125694	5.79606	1.65679	1.36245	1.21604	0.223971	0.999655	ENSG00000225885
87	chr1	218312919	218313470	552	*	RNU1-141P	9781	36.6917	1.65668	0.698319	2.37238	0.0176738	0.999655	ENSG00000201493
26979	chr18	58506168	58506419	252	*	RP11-622J9.1	44018	4.91168	1.65666	1.54261	1.07393	0.282854	0.999655	ENSG00000267513
26980	chr7	68441860	68442127	268	*	RP11-123O1.1	63011	4.91168	1.65666	1.54261	1.07393	0.282854	0.999655	ENSG00000233689
8582	chr13	65603700	65604138	439	*	LGMNP1	70171	8.60573	1.65632	1.16328	1.42383	0.154495	0.999655	ENSG00000214269
5699	chr3	160637768	160638036	269	*	PPM1L	164377	11.1297	1.65621	1.07857	1.53556	0.124647	0.999655	ENSG00000163590
120	chrX	32542151	32544166	2016	*	MIR3915	57702	86.3591	1.65603	0.715766	2.31365	0.0206868	0.999655	ENSG00000263600
11723	chr10	117669958	117670232	275	*	RP11-169K19.1	89959	7.61026	1.65567	1.2356	1.33997	0.180254	0.999655	ENSG00000270965
24463	chr6	87135830	87136193	364	*	RP11-15J23.1	5768	5.21289	1.65535	1.49365	1.10826	0.267749	0.999655	ENSG00000219500
16088	chr2	133738860	133739106	247	*	AC016909.1	65729	6.34933	1.65527	1.32941	1.24511	0.213091	0.999655	ENSG00000233729
16089	chr5	115695472	115695740	269	*	CTC-339F2.2	55640	6.34933	1.65527	1.32941	1.24511	0.213091	0.999655	ENSG00000250015
16090	chr7	2827399	2827686	288	*	AC006028.11	47568	6.34933	1.65527	1.32941	1.24511	0.213091	0.999655	ENSG00000231357
16000	chr2	129548505	129548844	340	*	AC012451.1	209354	6.17261	1.65465	1.32728	1.24665	0.212525	0.999655	ENSG00000237532
9008	chr6	100820836	100821137	302	*	RP1-121G13.2	53856	8.16354	1.65449	1.17105	1.41283	0.157706	0.999655	ENSG00000228082
22560	chr4	176325645	176325995	351	*	RP11-287F9.2	1383	5.17715	1.65439	1.45622	1.13608	0.255923	0.999655	ENSG00000248551
11838	chr2	181528051	181528359	309	*	AC009478.1	28821	7.16808	1.65427	1.23777	1.3365	0.181387	0.999655	ENSG00000225258
10070	chr1	240926141	240926524	384	*	RP11-80B9.1	2332	8.02256	1.65401	1.19477	1.38438	0.166243	0.999655	ENSG00000226919
4634	chr2	216106673	216107172	500	*	AC073284.4	32542	12.7933	1.65378	1.04163	1.58768	0.112359	0.999655	ENSG00000237571
10237	chr11	99751984	99752474	491	*	RPA2P3	455113	7.72135	1.65149	1.19738	1.37925	0.167817	0.999655	ENSG00000255547
10238	chr2	59133297	59133652	356	*	AC007131.1	311190	7.72135	1.65149	1.19738	1.37925	0.167817	0.999655	ENSG00000222030
20678	chr7	46342276	46342486	211	*	AC092657.2	557	5.35387	1.65145	1.41613	1.16617	0.243547	0.999655	ENSG00000237760
20679	chr7	125132191	125132412	222	*	RP11-807H17.1	60789	5.35387	1.65145	1.41613	1.16617	0.243547	0.999655	ENSG00000227869
13113	chr1	197580201	197580415	215	*	Y_RNA	74454	6.72589	1.64979	1.26294	1.30631	0.191447	0.999655	ENSG00000207139
38960	chr4	121192969	121193385	417	*	SAR1P3	69825	4.21743	1.64979	1.7763	0.92878	0.353003	0.999655	ENSG00000225665
17368	chr11	22689929	22690199	271	*	RNA5SP338	19697	5.73042	1.64909	1.35002	1.22154	0.221883	0.999655	ENSG00000222427
17369	chr7	79124994	79125297	304	*	MAGI2	42103	5.73042	1.64909	1.35002	1.22154	0.221883	0.999655	ENSG00000187391
20119	chr3	175547800	175548114	315	*	RP11-523G9.3	20247	6.35904	1.64886	1.40246	1.17569	0.23972	0.999655	ENSG00000273193
27050	chr1	64709183	64709437	255	*	UBE2U	39872	4.35841	1.64863	1.53619	1.07319	0.283185	0.999655	ENSG00000177414
27051	chr1	200888044	200888291	248	*	MROH3P	1830	4.35841	1.64863	1.53619	1.07319	0.283185	0.999655	ENSG00000233217
27052	chr10	122029703	122029954	252	*	RP11-572P18.1	84763	4.35841	1.64863	1.53619	1.07319	0.283185	0.999655	ENSG00000220842
27053	chr13	86239833	86240192	360	*	RNU6-72P	80844	4.35841	1.64863	1.53619	1.07319	0.283185	0.999655	ENSG00000207012
10262	chr4	64679966	64680369	404	*	RP11-12K22.1	319969	8.5102	1.64805	1.19559	1.37845	0.168065	0.999655	ENSG00000250775
5446	chrX	38373219	38373782	564	*	AF241726.4	19644	10.8777	1.64717	1.06426	1.54771	0.121692	0.999655	ENSG00000233007
6396	chr4	135139694	135140430	737	*	PABPC4L	16790	9.91212	1.64655	1.09465	1.50418	0.132535	0.999655	ENSG00000254535
3838	chr12	21976431	21976807	377	*	RP11-729I10.2	3336	12.4361	1.64598	1.00682	1.63484	0.102082	0.999655	ENSG00000257022
9091	chrX	131124120	131124696	577	*	AL109749.1	6176	9.21417	1.64589	1.1668	1.4106	0.158363	0.999655	ENSG00000265686
16673	chr18	32597810	32598264	455	*	MAPRE2	40917	7.68561	1.64581	1.33359	1.23412	0.217158	0.999655	ENSG00000166974
16674	chr3	80514501	80515043	543	*	RP11-481N16.1	23269	7.68561	1.64581	1.33359	1.23412	0.217158	0.999655	ENSG00000242586
10251	chr1	197024712	197024970	259	*	F13B	11426	7.65572	1.64515	1.19315	1.37883	0.167948	0.999655	ENSG00000143278
11941	chr4	130089505	130089977	473	*	RP11-378N18.1	8563	7.95693	1.64494	1.23349	1.33356	0.182347	0.999655	ENSG00000251195
21351	chr1	248728982	248729295	314	*	OR2T29	6184	7.12262	1.64468	1.42433	1.15471	0.24821	0.999655	ENSG00000182783
21383	chr8	105877002	105877263	262	*	AC012564.1	109598	6.03164	1.6446	1.42472	1.15434	0.248363	0.999655	ENSG00000263732
14373	chr4	49274579	49275073	495	*	RP11-1281K21.7	25960	7.51474	1.64448	1.28504	1.27972	0.200645	0.999655	ENSG00000248946
6970	chr3	742171	742577	407	*	AC087431.1	82173	9.02774	1.6444	1.11007	1.48135	0.138513	0.999655	ENSG00000238075
23681	chr2	17544907	17545232	326	*	PSMC1P10	21125	5.11152	1.64403	1.46752	1.12027	0.262597	0.999655	ENSG00000236348
13369	chr11	56230240	56230518	279	*	OR5M9	358	6.66026	1.64318	1.26322	1.30079	0.19333	0.999655	ENSG00000150269
6389	chr20	20783100	20783377	278	*	MRPS11P1	51907	10.0985	1.64286	1.09196	1.5045	0.132453	0.999655	ENSG00000225803
9276	chr2	84944245	84944676	432	*	DUXAP1	33216	8.03228	1.64279	1.1684	1.40602	0.159719	0.999655	ENSG00000259056
919	chr2	51636848	51637842	995	*	AC007402.1	24513	30.5563	1.64272	0.841944	1.9511	0.0510452	0.999655	ENSG00000222692
12089	chr11	109576120	109576471	352	*	RP11-386B1.1	67265	7.479	1.64229	1.23552	1.32923	0.183773	0.999655	ENSG00000254482
8199	chr2	72357639	72358071	433	*	CYP26B1	17095	8.58555	1.64207	1.14195	1.43796	0.150446	0.999655	ENSG00000003137
18079	chr11	28166778	28167089	312	*	RP11-797J4.1	26	5.66479	1.64165	1.35747	1.20935	0.226528	0.999655	ENSG00000271332
127	chrX	115448522	115449009	488	*	RNU6-154P	83103	35.2215	1.64041	0.712731	2.30159	0.0213584	0.999655	ENSG00000207033
9006	chr1	216019199	216019665	467	*	RP5-1111A8.3	40258	9.32895	1.63994	1.16072	1.41286	0.157697	0.999655	ENSG00000229242
25150	chr12	94578500	94578764	265	*	RP11-74K11.2	1055	4.66933	1.63989	1.49195	1.09915	0.271701	0.999655	ENSG00000258035
16349	chr12	61256684	61256967	284	*	RP11-471N19.1	369750	6.21807	1.63936	1.32234	1.23974	0.215071	0.999655	ENSG00000257308
14356	chr1	85708345	85708596	252	*	C1orf52	16758	7.17779	1.63924	1.28055	1.28011	0.200507	0.999655	ENSG00000162642
14357	chr6	1771575	1771825	251	*	FOXC1	160893	7.17779	1.63924	1.28055	1.28011	0.200507	0.999655	ENSG00000054598
24457	chr2	2279068	2279360	293	*	AC009232.2	43643	5.71025	1.63839	1.47813	1.10842	0.26768	0.999655	ENSG00000225619
359	chr11	92563615	92564379	765	*	RP11-203F8.1	63581	73.0528	1.63822	0.770395	2.12647	0.0334644	0.999655	ENSG00000255506
39745	chr10	79518803	79519316	514	*	RNU6-1266P	17496	3.92593	1.63777	1.77826	0.920999	0.357051	0.999655	ENSG00000199664
39746	chr10	106622171	106622431	261	*	SORCS3-AS1	196212	3.92593	1.63777	1.77826	0.920999	0.357051	0.999655	ENSG00000226387
39747	chr5	112774408	112774655	248	*	TSSK1B	3679	3.92593	1.63777	1.77826	0.920999	0.357051	0.999655	ENSG00000212122
9028	chr1	102741813	102742207	395	*	RP11-202K23.1	112978	8.66089	1.63765	1.15957	1.41229	0.157865	0.999655	ENSG00000233359
29101	chr1	193838356	193838700	345	*	RPL23AP22	111958	4.78042	1.6375	1.5664	1.04539	0.295842	0.999655	ENSG00000237213
29102	chr6	158367847	158368106	260	*	RNU6-786P	12646	4.78042	1.6375	1.5664	1.04539	0.295842	0.999655	ENSG00000252658
140	chr13	71816183	71816731	549	*	RABEPKP1	53610	29.837	1.63729	0.715994	2.28674	0.0222107	0.999655	ENSG00000225801
6003	chr1	90422511	90422926	416	*	RP11-302M6.5	17350	10.0329	1.63663	1.07554	1.52168	0.12809	0.999655	ENSG00000272672
14377	chr5	166231238	166231619	382	*	CTB-7E3.1	121755	6.59462	1.63647	1.27886	1.27963	0.200675	0.999655	ENSG00000254130
29835	chr2	215128611	215128979	369	*	RPL5P8	17196	4.81031	1.63615	1.58014	1.03544	0.300462	0.999655	ENSG00000213917
29836	chr8	138552708	138552994	287	*	CTD-3145H4.1	155972	4.81031	1.63615	1.58014	1.03544	0.300462	0.999655	ENSG00000254076
37095	chr10	46075691	46075969	279	*	2020-03-08	14384	4.86548	1.63604	1.72325	0.949392	0.342421	0.999655	ENSG00000165406
15488	chr3	153402290	153402632	343	*	Y_RNA	77123	6.7356	1.63594	1.30254	1.25596	0.209132	0.999655	ENSG00000200162
15489	chr8	111583956	111584331	376	*	CTD-2544L4.1	16318	6.7356	1.63594	1.30254	1.25596	0.209132	0.999655	ENSG00000253107
10219	chr15	20601343	20601817	475	*	AC026495.1	37981	8.10762	1.63574	1.18537	1.37994	0.167604	0.999655	ENSG00000265002
10220	chr4	171887312	171887746	435	*	RP11-344G13.1	74006	8.10762	1.63574	1.18537	1.37994	0.167604	0.999655	ENSG00000248872
7125	chr13	72773366	72773931	566	*	RNA5SP32	221139	9.92183	1.63573	1.10833	1.47584	0.139986	0.999655	ENSG00000200037
7126	chr2	194425944	194426453	510	*	AC074290.1	168959	9.92183	1.63573	1.10833	1.47584	0.139986	0.999655	ENSG00000224219
7127	chr4	36135151	36135571	421	*	RP11-640B6.1	67802	9.92183	1.63573	1.10833	1.47584	0.139986	0.999655	ENSG00000248466
19011	chr2	187814788	187815038	251	*	AC007319.1	52908	6.18233	1.63527	1.36992	1.1937	0.232597	0.999655	ENSG00000224063
19012	chr8	112494669	112494912	244	*	RP11-1101K5.2	101836	6.18233	1.63527	1.36992	1.1937	0.232597	0.999655	ENSG00000255033
21703	chr4	171194294	171194583	290	*	RP11-789C1.1	486	5.2226	1.63506	1.42299	1.14903	0.250543	0.999655	ENSG00000250266
21704	chr5	44163763	44164125	363	*	RNU6-381P	96929	5.2226	1.63506	1.42299	1.14903	0.250543	0.999655	ENSG00000212561
21705	chrX	125610531	125610844	314	*	MTND4P24	3662	5.2226	1.63506	1.42299	1.14903	0.250543	0.999655	ENSG00000232177
19666	chr1	152123967	152124264	298	*	RPTN	7439	6.62452	1.63419	1.38226	1.18226	0.237101	0.999655	ENSG00000215853
1349	chr5	41722064	41722868	805	*	CTD-2122P11.1	134174	16.5619	1.63409	0.875033	1.86746	0.0618373	0.999655	ENSG00000251478
18156	chr20	18643287	18643611	325	*	DUXAP7	19008	6.29341	1.6339	1.35283	1.20777	0.227137	0.999655	ENSG00000232136
18157	chr8	37478197	37478426	230	*	RP11-150O12.4	4964	6.29341	1.6339	1.35283	1.20777	0.227137	0.999655	ENSG00000254306
11843	chr7	147247787	147248179	393	*	AC005518.2	120623	7.52446	1.63317	1.22209	1.33637	0.181427	0.999655	ENSG00000230190
28122	chr13	101001788	101002051	264	*	PCCA-AS1	131359	5.64462	1.63307	1.54348	1.05804	0.290035	0.999655	ENSG00000234650
17805	chr1	194471788	194472221	434	*	RNU6-983P	14452	6.15244	1.63298	1.34462	1.21445	0.224576	0.999655	ENSG00000251813
17806	chr18	1790194	1790529	336	*	CTD-2015H3.1	9863	6.15244	1.63298	1.34462	1.21445	0.224576	0.999655	ENSG00000264080
17807	chr7	119504862	119505226	365	*	RP11-328J2.1	42202	6.15244	1.63298	1.34462	1.21445	0.224576	0.999655	ENSG00000225546
19977	chr10	57089082	57089449	368	*	RP11-598C10.2	138637	5.59916	1.63292	1.38638	1.17783	0.238866	0.999655	ENSG00000223800
19978	chr7	44020915	44021204	290	*	AC004985.12	7990	5.59916	1.63292	1.38638	1.17783	0.238866	0.999655	ENSG00000241057
19979	chr7	122950607	122950929	323	*	LYPLA1P1	79811	5.59916	1.63292	1.38638	1.17783	0.238866	0.999655	ENSG00000223595
19980	chr8	88452372	88452747	376	*	AF121898.2	135988	5.59916	1.63292	1.38638	1.17783	0.238866	0.999655	ENSG00000253401
4774	chrX	85091873	85092200	328	*	RP1-93L7.3	12943	11.7516	1.63272	1.03229	1.58166	0.113728	0.999655	ENSG00000223707
3567	chr6	84580479	84580785	307	*	CYB5R4	11116	12.636	1.63264	0.989628	1.64975	0.0989936	0.999655	ENSG00000065615
11395	chr7	116007439	116007659	221	*	AC002066.2	21440	7.66543	1.63247	1.21057	1.34851	0.177493	0.999655	ENSG00000216076
9328	chr3	75983868	75984437	570	*	ROBO2	28021	8.48418	1.63246	1.16223	1.40459	0.160144	0.999655	ENSG00000185008
13219	chr11	88753159	88753572	414	*	GRM5	45540	7.11216	1.63223	1.25197	1.30373	0.192326	0.999655	ENSG00000168959
13220	chr21	19362308	19362596	289	*	CHODL	88727	7.11216	1.63223	1.25197	1.30373	0.192326	0.999655	ENSG00000154645
13221	chr8	59398332	59398657	326	*	CYP7A1	14137	7.11216	1.63223	1.25197	1.30373	0.192326	0.999655	ENSG00000167910
14099	chr14	36353084	36353360	277	*	RP11-317N8.4	2876	6.97118	1.63219	1.2708	1.28438	0.199009	0.999655	ENSG00000257307
14100	chr5	98119056	98119354	299	*	RGMB-AS1	9882	6.97118	1.63219	1.2708	1.28438	0.199009	0.999655	ENSG00000246763
32848	chr1	92825458	92825713	256	*	RN7SL824P	42528	4.36812	1.63165	1.63372	0.998734	0.317924	0.999655	ENSG00000242764
9762	chr18	69854785	69855020	236	*	RP11-736G13.1	242971	8.92637	1.63156	1.17141	1.39282	0.163673	0.999655	ENSG00000265995
13665	chr1	5336767	5336976	210	*	RP11-542C10.1	185807	7.22324	1.63149	1.26155	1.29324	0.195928	0.999655	ENSG00000231510
13666	chr7	136784739	136785081	343	*	AC009517.2	63708	7.22324	1.63149	1.26155	1.29324	0.195928	0.999655	ENSG00000224469
32580	chr11	104991749	104992041	293	*	CASP1P1	2024	4.71478	1.63091	1.62787	1.00187	0.316407	0.999655	ENSG00000255430
6911	chr14	93012797	93013077	281	*	RIN3	32678	9.8562	1.63091	1.09918	1.48375	0.137875	0.999655	ENSG00000100599
29554	chr7	47996637	47996939	303	*	AC069282.6	246	4.22714	1.63045	1.5694	1.0389	0.298853	0.999655	ENSG00000225507
20197	chr19	33129088	33129365	278	*	RPS12P31	2103	5.74014	1.6304	1.38849	1.17422	0.240306	0.999655	ENSG00000242325
2424	chr16	47813477	47814283	807	*	CTB-55P19.1	18644	15.275	1.63038	0.939668	1.73506	0.0827303	0.999655	ENSG00000260497
29458	chr3	19346667	19346895	229	*	MIR4791	9527	4.85576	1.62993	1.56693	1.04021	0.298244	0.999655	ENSG00000271898
29459	chr4	167847609	167847884	276	*	RNA5SP171	7979	4.85576	1.62993	1.56693	1.04021	0.298244	0.999655	ENSG00000212373
29460	chr6	88045862	88046349	488	*	GJB7	6865	4.85576	1.62993	1.56693	1.04021	0.298244	0.999655	ENSG00000164411
25947	chr3	24857594	24857912	319	*	AC133680.1	128183	5.18687	1.62986	1.49747	1.0884	0.276417	0.999655	ENSG00000237838
25948	chr6	124288181	124288392	212	*	RP11-374A22.1	143795	5.18687	1.62986	1.49747	1.0884	0.276417	0.999655	ENSG00000237321
6910	chr6	132910599	132910971	373	*	TAAR5	0	9.52509	1.62969	1.09831	1.48382	0.137857	0.999655	ENSG00000135569
9816	chr8	79289850	79290092	243	*	RNU6-1220P	20764	8.04199	1.62959	1.17107	1.39154	0.164062	0.999655	ENSG00000252935
38734	chr12	39141586	39141860	275	*	RP11-804F13.1	157971	3.78495	1.62908	1.74962	0.931104	0.3518	0.999655	ENSG00000258119
38735	chr5	32331605	32331888	284	*	MTMR12	18489	3.78495	1.62908	1.74962	0.931104	0.3518	0.999655	ENSG00000150712
18338	chr7	111056915	111057222	308	*	AC003989.4	5539	6.55889	1.62845	1.35221	1.20429	0.228478	0.999655	ENSG00000227948
17802	chr10	83172057	83172301	245	*	AL356154.1	267648	6.1167	1.62839	1.34081	1.21448	0.224564	0.999655	ENSG00000265990
17803	chr7	37794074	37794323	250	*	AC018634.9	66488	6.1167	1.62839	1.34081	1.21448	0.224564	0.999655	ENSG00000225314
11699	chr1	240496075	240496385	311	*	Y_RNA	8299	7.90101	1.62815	1.21434	1.34077	0.179994	0.999655	ENSG00000252317
6362	chr2	36198372	36198670	299	*	MRPL50P1	248163	10.5303	1.6278	1.08128	1.50544	0.132212	0.999655	ENSG00000234587
14548	chr4	162650625	162651013	389	*	RP11-497K21.1	292871	6.66997	1.62718	1.27577	1.27545	0.20215	0.999655	ENSG00000249419
14549	chr7	114791071	114791304	234	*	RAC1P6	13796	6.66997	1.62718	1.27577	1.27545	0.20215	0.999655	ENSG00000226962
2324	chr4	117761083	117761596	514	*	RNU6-119P	647	16.0385	1.62687	0.932534	1.74457	0.0810602	0.999655	ENSG00000201752
28655	chr12	47166362	47166624	263	*	SLC38A4	59566	4.6037	1.62599	1.54754	1.05069	0.293399	0.999655	ENSG00000139209
28656	chr13	85221969	85222345	377	*	LINC00333	85469	4.6037	1.62599	1.54754	1.05069	0.293399	0.999655	ENSG00000233349
28657	chr4	19347030	19347304	275	*	RP11-608O21.1	109754	4.6037	1.62599	1.54754	1.05069	0.293399	0.999655	ENSG00000248515
12845	chr2	207078163	207078396	234	*	GPR1	4374	7.04653	1.62592	1.23988	1.31136	0.189737	0.999655	ENSG00000183671
3573	chr15	59608202	59608672	471	*	RNU6-212P	24943	12.2035	1.62567	0.985782	1.64911	0.0991245	0.999655	ENSG00000199512
100	chr3	17593961	17595029	1069	*	AC140076.1	87318	38.7179	1.62562	0.693712	2.34336	0.0191111	0.999655	ENSG00000227309
16589	chr4	162563122	162563693	572	*	RP11-234O6.2	263016	7.23296	1.62532	1.31546	1.23555	0.216625	0.999655	ENSG00000249568
8274	chr2	3767899	3768192	294	*	AC010907.5	16155	9.71522	1.62527	1.13267	1.4349	0.151315	0.999655	ENSG00000224661
23133	chr12	120272478	120272860	383	*	CIT	42234	5.29795	1.62481	1.44131	1.12732	0.259609	0.999655	ENSG00000122966
23134	chr12	129020856	129021124	269	*	RP11-428I12.1	97104	5.29795	1.62481	1.44131	1.12732	0.259609	0.999655	ENSG00000256630
23135	chr16	27770385	27770648	264	*	Y_RNA	36671	5.29795	1.62481	1.44131	1.12732	0.259609	0.999655	ENSG00000201371
23136	chr18	61765943	61766213	271	*	RP11-146N18.1	5111	5.29795	1.62481	1.44131	1.12732	0.259609	0.999655	ENSG00000267134
23137	chr2	41610640	41610856	217	*	AC010739.1	212669	5.29795	1.62481	1.44131	1.12732	0.259609	0.999655	ENSG00000221372
23138	chr2	213901692	213901901	210	*	AC079610.1	15422	5.29795	1.62481	1.44131	1.12732	0.259609	0.999655	ENSG00000273118
23139	chr5	10177919	10178307	389	*	CTD-2199O4.7	19426	5.29795	1.62481	1.44131	1.12732	0.259609	0.999655	ENSG00000271998
23140	chr7	110070756	110071060	305	*	AC003088.1	103750	5.29795	1.62481	1.44131	1.12732	0.259609	0.999655	ENSG00000226965
26625	chr10	84264798	84265011	214	*	RNU6-441P	164270	4.74468	1.62447	1.50684	1.07806	0.281007	0.999655	ENSG00000207275
26626	chr14	42736687	42736935	249	*	RP11-313C4.1	853	4.74468	1.62447	1.50684	1.07806	0.281007	0.999655	ENSG00000259149
26627	chr15	22880491	22880704	214	*	CYFIP1	11300	4.74468	1.62447	1.50684	1.07806	0.281007	0.999655	ENSG00000068793
26628	chr7	11897588	11897806	219	*	THSD7A	25763	4.74468	1.62447	1.50684	1.07806	0.281007	0.999655	ENSG00000005108
26629	chr8	6024405	6024626	222	*	RP11-124B13.1	90431	4.74468	1.62447	1.50684	1.07806	0.281007	0.999655	ENSG00000253880
26630	chr9	10524261	10524492	232	*	RP11-87N24.1	7652	4.74468	1.62447	1.50684	1.07806	0.281007	0.999655	ENSG00000234360
26631	chr9	11968526	11968752	227	*	RP11-74C3.1	190394	4.74468	1.62447	1.50684	1.07806	0.281007	0.999655	ENSG00000224935
26632	chrX	65793374	65793626	253	*	EDA2R	65481	4.74468	1.62447	1.50684	1.07806	0.281007	0.999655	ENSG00000131080
6178	chr6	44510329	44510815	487	*	RP3-449H6.1	17332	10.8614	1.62444	1.0726	1.51449	0.129901	0.999655	ENSG00000237530
8823	chr11	97206683	97207087	405	*	RP11-882G5.1	75695	9.93155	1.62438	1.14547	1.41808	0.156166	0.999655	ENSG00000255039
8824	chr2	22044349	22044937	589	*	RN7SL117P	100927	9.93155	1.62438	1.14547	1.41808	0.156166	0.999655	ENSG00000264192
19610	chr7	152827310	152827646	337	*	AC079809.2	14026	6.64979	1.62357	1.37213	1.18325	0.23671	0.999655	ENSG00000224104
5685	chr1	195135765	195136165	401	*	AL357932.1	39953	10.2782	1.62329	1.05693	1.53586	0.124573	0.999655	ENSG00000265108
17371	chr8	66092358	66092802	445	*	RPL31P41	24715	6.22778	1.62324	1.32895	1.22145	0.221916	0.999655	ENSG00000239261
12320	chr3	101809520	101810160	641	*	ZPLD1	7927	8.16279	1.62317	1.22611	1.32384	0.185557	0.999655	ENSG00000170044
8735	chr2	123428355	123428837	483	*	AC062020.2	394059	9.88147	1.62305	1.14296	1.42004	0.155595	0.999655	ENSG00000237856
8736	chr7	17518288	17518550	263	*	AC019117.2	17991	9.88147	1.62305	1.14296	1.42004	0.155595	0.999655	ENSG00000236039
2495	chr8	48079088	48079409	322	*	NDUFA5P12	2594	14.0931	1.62302	0.939136	1.72821	0.0839511	0.999655	ENSG00000248531
26348	chr1	157926637	157926879	243	*	RP11-451O13.1	31781	5.79531	1.62291	1.49959	1.08224	0.279147	0.999655	ENSG00000236957
42340	chr15	60678572	60678943	372	*	RP11-745A24.1	3626	3.23168	1.62269	1.81386	0.894605	0.370998	0.999655	ENSG00000240163
24735	chr1	158571291	158571623	333	*	OR10Z1	4605	5.12124	1.62267	1.46883	1.10474	0.269273	0.999655	ENSG00000198967
24736	chr11	106223045	106223267	223	*	RP11-680E19.2	42272	5.12124	1.62267	1.46883	1.10474	0.269273	0.999655	ENSG00000255065
24737	chr3	86202536	86202921	386	*	snoZ40	28169	5.12124	1.62267	1.46883	1.10474	0.269273	0.999655	ENSG00000201410
24738	chr4	109609979	109610191	213	*	RNU6-431P	36672	5.12124	1.62267	1.46883	1.10474	0.269273	0.999655	ENSG00000206601
514	chr13	102076274	102077746	1473	*	NALCN	7430	51.5063	1.62259	0.789261	2.05583	0.0397988	0.999655	ENSG00000102452
19169	chr1	170295206	170295421	216	*	RP11-297H3.4	41856	5.67451	1.6217	1.362	1.19068	0.233779	0.999655	ENSG00000224286
19170	chr12	96376585	96376881	297	*	HAL	13261	5.67451	1.6217	1.362	1.19068	0.233779	0.999655	ENSG00000084110
19171	chr7	115671940	115672183	244	*	TFEC	127766	5.67451	1.6217	1.362	1.19068	0.233779	0.999655	ENSG00000105967
19172	chrX	81626180	81626395	216	*	RP4-581F12.1	126977	5.67451	1.6217	1.362	1.19068	0.233779	0.999655	ENSG00000228041
17665	chr12	78350448	78350721	274	*	NAV3	125762	6.05107	1.62145	1.3326	1.21676	0.223695	0.999655	ENSG00000067798
17666	chr7	91282006	91282219	214	*	CTB-111F10.1	9178	6.05107	1.62145	1.3326	1.21676	0.223695	0.999655	ENSG00000223665
17667	chr8	65591215	65591442	228	*	RP11-1D12.1	55573	6.05107	1.62145	1.3326	1.21676	0.223695	0.999655	ENSG00000254330
15504	chr4	118218861	118219364	504	*	AC107399.1	47780	7.34774	1.62072	1.29095	1.25544	0.209318	0.999655	ENSG00000223605
1606	chr13	105144020	105144633	614	*	RPL7P45	322044	21.3915	1.62038	0.886019	1.82883	0.0674247	0.999655	ENSG00000225823
5165	chr4	119967397	119967901	505	*	RP11-21I10.2	23550	18.5664	1.62038	1.03802	1.56103	0.118518	0.999655	ENSG00000249356
29504	chr2	35232301	35232624	324	*	AC019064.1	7073	5.62906	1.62009	1.55832	1.03964	0.298509	0.999655	ENSG00000237320
13232	chr18	30544602	30544960	359	*	RP11-680N20.1	10562	6.9809	1.61939	1.24231	1.30353	0.192394	0.999655	ENSG00000263450
13848	chr5	75797842	75798162	321	*	CTD-2275D10.2	8102	8.51917	1.61898	1.25619	1.2888	0.197469	0.999655	ENSG00000250574
34768	chr15	84479146	84479409	264	*	RNU6-1339P	14295	4.16151	1.61891	1.65782	0.976527	0.328803	0.999655	ENSG00000200444
1330	chr7	15841215	15841543	329	*	AC006041.1	40441	17.8676	1.6185	0.864662	1.87183	0.0612302	0.999655	ENSG00000229379
20115	chr1	240868829	240869153	325	*	Y_RNA	7208	6.46336	1.61836	1.37649	1.17572	0.239709	0.999655	ENSG00000199241
36063	chrX	4946529	4946810	282	*	MTND6P12	140669	3.74922	1.61718	1.68377	0.960455	0.336826	0.999655	ENSG00000235039
15410	chr12	28946387	28947196	810	*	RP11-977P2.1	31567	8.32302	1.61703	1.28615	1.25727	0.208657	0.999655	ENSG00000256513
8393	chr6	20534490	20534754	265	*	CDKAL1	0	8.98154	1.61644	1.12947	1.43115	0.152387	0.999655	ENSG00000145996
29264	chr2	226679694	226679960	267	*	RP11-314B1.2	116463	4.79013	1.61631	1.54945	1.04315	0.296878	0.999655	ENSG00000273301
29265	chr4	82680718	82680936	219	*	RP11-112L18.1	25356	4.79013	1.61631	1.54945	1.04315	0.296878	0.999655	ENSG00000248282
7625	chr4	58278631	58279276	646	*	RP11-319E12.1	12761	10.258	1.61573	1.10844	1.45766	0.144934	0.999655	ENSG00000248505
25802	chr2	158518275	158518487	213	*	ACVR1C	32757	4.67905	1.61569	1.48211	1.09012	0.275659	0.999655	ENSG00000123612
25803	chr2	209849360	209849573	214	*	RNA5SP117	63971	4.67905	1.61569	1.48211	1.09012	0.275659	0.999655	ENSG00000202164
4751	chr4	143487101	143487608	508	*	RP11-223C24.1	0	11.8464	1.61486	1.02044	1.58252	0.113531	0.999655	ENSG00000249806
19282	chr4	82981284	82981685	402	*	RASGEF1B	15886	5.60888	1.61425	1.35804	1.18866	0.234575	0.999655	ENSG00000138670
30033	chr1	210656563	210656784	222	*	RP5-879K22.1	20206	4.30249	1.61412	1.5631	1.03264	0.301772	0.999655	ENSG00000270936
30034	chr10	58017140	58017384	245	*	ZWINT	103651	4.30249	1.61412	1.5631	1.03264	0.301772	0.999655	ENSG00000122952
30035	chr11	81362066	81362288	223	*	RP11-664H7.2	94598	4.30249	1.61412	1.5631	1.03264	0.301772	0.999655	ENSG00000255316
30036	chr15	71726246	71726596	351	*	AC108861.1	41229	4.30249	1.61412	1.5631	1.03264	0.301772	0.999655	ENSG00000252813
30037	chr3	144168817	144169159	343	*	RNA5SP144	262954	4.30249	1.61412	1.5631	1.03264	0.301772	0.999655	ENSG00000222778
30038	chr5	15566647	15566899	253	*	CTD-2350J17.1	40557	4.30249	1.61412	1.5631	1.03264	0.301772	0.999655	ENSG00000250250
30039	chr8	113950459	113950779	321	*	MIR2053	294736	4.30249	1.61412	1.5631	1.03264	0.301772	0.999655	ENSG00000238399
22451	chr12	41628764	41629038	275	*	PDZRN4	46513	5.23232	1.61399	1.41865	1.13769	0.255249	0.999655	ENSG00000165966
22452	chr3	28860006	28860248	243	*	AC097361.1	192484	5.23232	1.61399	1.41865	1.13769	0.255249	0.999655	ENSG00000238470
25069	chr12	16188267	16188537	271	*	RP11-674J14.3	62723	5.05561	1.61387	1.46684	1.10023	0.27123	0.999655	ENSG00000256134
13621	chr12	85094926	85095369	444	*	RP11-701B6.1	29548	7.35746	1.61387	1.24705	1.29415	0.195615	0.999655	ENSG00000257296
10181	chr3	143316277	143316788	512	*	RP11-501M7.1	22581	8.39837	1.61383	1.16842	1.38121	0.167215	0.999655	ENSG00000248374
20833	chr1	80197646	80197921	276	*	ADH5P2	210880	6.2375	1.61372	1.38658	1.16381	0.244501	0.999655	ENSG00000232676
20834	chr8	47336427	47336704	278	*	HSPA8P13	124006	6.2375	1.61372	1.38658	1.16381	0.244501	0.999655	ENSG00000253425
4938	chr10	130531940	130532660	721	*	RP11-442O18.2	178482	14.8513	1.61367	1.02614	1.57257	0.115818	0.999655	ENSG00000224190
10384	chr1	103160332	103160555	224	*	RP5-936J12.1	158842	8.42827	1.61365	1.17434	1.37409	0.169414	0.999655	ENSG00000230864
12075	chr7	113898513	113898860	348	*	RP11-95P9.1	38623	7.46854	1.61342	1.21326	1.32982	0.183578	0.999655	ENSG00000236580
5645	chr2	206617034	206617916	883	*	AC007362.3	10813	19.9482	1.61334	1.0493	1.53754	0.124162	0.999655	ENSG00000225216
15229	chr1	67788213	67788428	216	*	IL12RB2	15165	7.16733	1.61273	1.27945	1.26049	0.207491	0.999655	ENSG00000081985
15230	chr15	39335024	39335419	396	*	RP11-62C7.2	23589	7.16733	1.61273	1.27945	1.26049	0.207491	0.999655	ENSG00000259278
14895	chr1	98496360	98496807	448	*	MIR137HG	18611	7.49843	1.61245	1.27169	1.26795	0.204816	0.999655	ENSG00000225206
11341	chr11	87637704	87638159	456	*	RP11-665E10.3	8812	9.2373	1.61226	1.19474	1.34946	0.17719	0.999655	ENSG00000254794
11342	chr3	166831338	166831648	311	*	RP11-440K22.1	47784	9.2373	1.61226	1.19474	1.34946	0.17719	0.999655	ENSG00000220343
13339	chr1	219858571	219859292	722	*	AC096643.1	21851	8.82038	1.61175	1.23839	1.30149	0.193092	0.999655	ENSG00000252240
10808	chr6	117819144	117819516	373	*	RNU6-253P	40142	7.98608	1.61032	1.18232	1.362	0.173198	0.999655	ENSG00000207461
15024	chr4	42628515	42628968	454	*	ATP8A1	30153	7.05625	1.61005	1.27247	1.26529	0.205766	0.999655	ENSG00000124406
29439	chrX	6968360	6968676	317	*	RP13-926M18.1	60989	6.4529	1.60866	1.54579	1.04067	0.298028	0.999655	ENSG00000237490
18360	chr12	40567570	40567868	299	*	AC079630.2	17528	6.09652	1.60848	1.33629	1.20369	0.228708	0.999655	ENSG00000223914
18361	chr12	82102944	82103280	337	*	PPFIA2	50051	6.09652	1.60848	1.33629	1.20369	0.228708	0.999655	ENSG00000139220
18362	chrX	151020675	151020942	268	*	MAGEA4	60038	6.09652	1.60848	1.33629	1.20369	0.228708	0.999655	ENSG00000147381
5533	chr7	84480460	84480895	436	*	AC093716.1	2890	10.7099	1.60694	1.0418	1.54246	0.122961	0.999655	ENSG00000235243
2296	chr4	123761194	123761596	403	*	RP11-170N16.2	0	17.1077	1.60688	0.919301	1.74794	0.0804752	0.999655	ENSG00000240775
25214	chr3	154509937	154510179	243	*	RP11-439C8.1	68626	5.72968	1.60679	1.46299	1.09829	0.272077	0.999655	ENSG00000243969
25215	chr7	127253085	127253304	220	*	PAX4	2677	5.72968	1.60679	1.46299	1.09829	0.272077	0.999655	ENSG00000106331
523	chr3	1290670	1292174	1505	*	AC026214.2	143957	44.3227	1.60671	0.78354	2.05057	0.0403085	0.999655	ENSG00000232563
1350	chr13	107869153	107870176	1024	*	AL445204.1	95771	24.9326	1.60656	0.860328	1.86739	0.0618476	0.999655	ENSG00000221316
16454	chr18	21781665	21782010	346	*	RNU6-435P	16253	6.47308	1.60638	1.29749	1.23806	0.215694	0.999655	ENSG00000206766
16455	chr7	97011723	97012114	392	*	AC007316.3	54715	6.47308	1.60638	1.29749	1.23806	0.215694	0.999655	ENSG00000226046
6741	chr7	119627574	119628065	492	*	U1	18089	10.2677	1.60599	1.0778	1.49007	0.136206	0.999655	ENSG00000271739
22904	chr1	69255806	69256072	267	*	RP11-424D14.1	265508	5.16669	1.60582	1.42035	1.13058	0.258234	0.999655	ENSG00000223883
12137	chr5	58003519	58003865	347	*	RP11-479O16.1	109060	7.54389	1.60572	1.20897	1.32817	0.184121	0.999655	ENSG00000248475
12138	chr7	117737880	117738274	395	*	NAA38	85811	7.54389	1.60572	1.20897	1.32817	0.184121	0.999655	ENSG00000128534
4914	chr10	16425912	16426390	479	*	snoU13	14367	11.5287	1.60489	1.02005	1.57335	0.115639	0.999655	ENSG00000238552
16397	chr1	247005137	247005380	244	*	SNORA25	8305	6.61406	1.60473	1.29561	1.23859	0.215497	0.999655	ENSG00000252011
6073	chr12	97159943	97160358	416	*	EEF1A1P33	136117	10.5989	1.60472	1.05628	1.51922	0.128706	0.999655	ENSG00000258846
6770	chr1	96510722	96511139	418	*	RP11-147C23.1	107264	11.182	1.60436	1.07769	1.4887	0.136565	0.999655	ENSG00000237435
7954	chr1	196027235	196027738	504	*	RP11-476B1.1	2464	9.33792	1.60373	1.10852	1.44673	0.147973	0.999655	ENSG00000227421
29587	chr1	108216765	108217056	292	*	AL591042.1	101821	4.23686	1.60313	1.54368	1.03851	0.299033	0.999655	ENSG00000265536
29588	chr2	72580329	72580552	224	*	AC006461.2	64414	4.23686	1.60313	1.54368	1.03851	0.299033	0.999655	ENSG00000228568
20685	chr18	70135476	70135711	236	*	HNRNPA1P11	149790	6.50297	1.60261	1.37438	1.16607	0.243588	0.999655	ENSG00000264315
20686	chr5	13045779	13046141	363	*	RP11-419C19.2	12780	6.50297	1.60261	1.37438	1.16607	0.243588	0.999655	ENSG00000248457
10266	chr7	135861906	135862302	397	*	Y_RNA	47076	8.297	1.60238	1.16256	1.37832	0.168105	0.999655	ENSG00000206705
20591	chr1	184591124	184591440	317	*	GS1-115G20.2	55478	5.91981	1.60223	1.37238	1.16748	0.243017	0.999655	ENSG00000232036
20592	chr11	23628365	23628629	265	*	RP11-713P14.1	86496	5.91981	1.60223	1.37238	1.16748	0.243017	0.999655	ENSG00000240881
20593	chr14	48717299	48717603	305	*	RP11-2G1.3	70993	5.91981	1.60223	1.37238	1.16748	0.243017	0.999655	ENSG00000270359
15109	chr13	61190724	61191008	285	*	RNA5SP31	2981	9.44316	1.60197	1.26814	1.26324	0.206502	0.999655	ENSG00000223076
16495	chr1	178764333	178764672	340	*	SNORA63	41425	6.84964	1.60171	1.29432	1.2375	0.215903	0.999655	ENSG00000201791
26869	chr2	58598677	58599008	332	*	AC007092.1	55925	4.98998	1.60169	1.48942	1.07537	0.282207	0.999655	ENSG00000233723
103597	chr1	237097197	237097653	457	*	RPL35P1	46983	4.47169	1.60164	4.28065	0.374158	0.708287	0.999655	ENSG00000237991
20125	chr16	35033102	35033431	330	*	HMGN2P41	4219	6.06078	1.60155	1.36251	1.17544	0.239817	0.999655	ENSG00000261620
20126	chr18	31974283	31974674	392	*	DTNA	98579	6.06078	1.60155	1.36251	1.17544	0.239817	0.999655	ENSG00000134769
20127	chr7	53160815	53161036	222	*	POM121L12	57465	6.06078	1.60155	1.36251	1.17544	0.239817	0.999655	ENSG00000221900
9705	chr1	185411731	185412051	321	*	CTA-277P6.1	6759	8.40809	1.60145	1.14875	1.39408	0.163293	0.999655	ENSG00000270920
9706	chr7	82758445	82758845	401	*	PCLO	33400	8.40809	1.60145	1.14875	1.39408	0.163293	0.999655	ENSG00000186472
13672	chr7	114582260	114582760	501	*	MDFIC	20050	7.77947	1.60142	1.23844	1.29309	0.195979	0.999655	ENSG00000135272
6144	chr12	59213658	59213957	300	*	RP11-767I20.1	38128	10.6742	1.60069	1.05594	1.51589	0.129547	0.999655	ENSG00000257259
39978	chr13	104591268	104591484	217	*	ATP6V1G1P7	493949	3.30703	1.60064	1.74287	0.918397	0.358411	0.999655	ENSG00000230474
19338	chr1	113875510	113875749	240	*	MAGI3	57621	6.17187	1.60048	1.34735	1.18787	0.234884	0.999655	ENSG00000081026
9630	chr7	85927446	85927717	272	*	SOCS5P1	80396	8.92562	1.59992	1.1456	1.39658	0.16254	0.999655	ENSG00000236610
9631	chr9	18347834	18348312	479	*	RP11-570H19.2	13905	8.92562	1.59992	1.1456	1.39658	0.16254	0.999655	ENSG00000227167
8653	chr3	77848068	77848528	461	*	RNU6-217P	12466	8.78464	1.59965	1.12506	1.42183	0.155076	0.999655	ENSG00000206891
26466	chr11	36848660	36848932	273	*	CTD-2119L1.1	130792	5.24204	1.59949	1.48025	1.08055	0.279897	0.999655	ENSG00000254498
26467	chr7	68178046	68178374	329	*	RNA5SP231	10660	5.24204	1.59949	1.48025	1.08055	0.279897	0.999655	ENSG00000222428
8226	chr7	141222853	141223160	308	*	RP11-744I24.3	9869	9.41326	1.59924	1.11288	1.43703	0.150709	0.999655	ENSG00000261797
12071	chr8	88112146	88112477	332	*	CNBD1	233475	7.47826	1.59913	1.20241	1.32993	0.183541	0.999655	ENSG00000176571
32755	chr4	173168465	173168762	298	*	RP11-485C11.1	132875	4.65887	1.59901	1.59909	0.999948	0.317336	0.999655	ENSG00000248637
32756	chr5	14531251	14531541	291	*	FAM105A	50342	4.65887	1.59901	1.59909	0.999948	0.317336	0.999655	ENSG00000145569
24697	chr11	81299429	81299706	278	*	RP11-664H7.2	31961	5.10106	1.5984	1.44596	1.10543	0.268975	0.999655	ENSG00000255316
24698	chr11	82464225	82464519	295	*	FAM181B	19318	5.10106	1.5984	1.44596	1.10543	0.268975	0.999655	ENSG00000182103
24699	chr6	147069486	147069970	485	*	KATNBL1P6	54989	5.10106	1.5984	1.44596	1.10543	0.268975	0.999655	ENSG00000228283
5956	chr1	98868550	98868822	273	*	AL160056.1	29608	12.1216	1.59762	1.04779	1.52476	0.12732	0.999655	ENSG00000221777
4219	chr4	98900330	98900844	515	*	RPL5P12	45696	12.5137	1.59759	0.990841	1.61236	0.106884	0.999655	ENSG00000242697
13060	chr7	21631636	21632028	393	*	DNAH11	48802	8.04124	1.59716	1.22161	1.30742	0.19107	0.999655	ENSG00000105877
1317	chr7	91248168	91248987	820	*	CTB-111F10.1	23839	17.6446	1.59691	0.852065	1.87416	0.0609086	0.999655	ENSG00000223665
4175	chr15	35306316	35306865	550	*	RP11-463I20.2	5645	12.026	1.5969	0.989028	1.61462	0.106393	0.999655	ENSG00000259587
15728	chr1	175174772	175175009	238	*	RP5-1114G22.2	786	6.54843	1.59671	1.27607	1.25127	0.210836	0.999655	ENSG00000230687
29964	chr3	163368133	163368463	331	*	AC092962.1	4705	5.13095	1.5966	1.54438	1.03381	0.301225	0.999655	ENSG00000266757
14732	chr1	73176236	73176730	495	*	RNU6-1246P	6721	7.5536	1.59566	1.25546	1.27097	0.20374	0.999655	ENSG00000212366
6004	chr5	41433703	41434226	524	*	PLCXD3	76503	11.1417	1.59506	1.04825	1.52163	0.128101	0.999655	ENSG00000182836
13125	chr4	49224059	49224516	458	*	RP11-1281K21.3	9417	7.90027	1.59501	1.22135	1.30594	0.191572	0.999655	ENSG00000249079
17328	chr4	29658692	29659047	356	*	EEF1A1P21	91331	7.11141	1.59481	1.30455	1.2225	0.221519	0.999655	ENSG00000249542
17329	chr5	161869684	161870130	447	*	RP11-96G10.1	15332	7.11141	1.59481	1.30455	1.2225	0.221519	0.999655	ENSG00000254173
17330	chrX	10883008	10883474	467	*	MID1	31234	7.11141	1.59481	1.30455	1.2225	0.221519	0.999655	ENSG00000101871
3472	chr2	200051134	200051649	516	*	RNU7-147P	4132	13.3324	1.59464	0.962767	1.65631	0.0976596	0.999655	ENSG00000238698
21482	chr3	137765200	137765421	222	*	RP11-461M2.2	41235	5.61859	1.59412	1.38258	1.153	0.248909	0.999655	ENSG00000272609
21483	chr8	107397808	107398094	287	*	OXR1	115334	5.61859	1.59412	1.38258	1.153	0.248909	0.999655	ENSG00000164830
21484	chrX	8564221	8564520	300	*	VCX3B	131349	5.61859	1.59412	1.38258	1.153	0.248909	0.999655	ENSG00000205642
6291	chr7	155716245	155716611	367	*	AC021218.2	38714	10.1664	1.59386	1.05636	1.50883	0.131343	0.999655	ENSG00000204876
10082	chr5	51311112	51311846	735	*	CTD-2203A3.1	7246	9.20666	1.59366	1.15164	1.38381	0.166416	0.999655	ENSG00000248789
14275	chr1	193732763	193733069	307	*	RPL23AP22	6365	7.30154	1.59364	1.2436	1.28147	0.200028	0.999655	ENSG00000237213
4768	chr19	31704943	31705287	345	*	CTC-439O9.3	46520	12.4481	1.59341	1.00716	1.58208	0.113631	0.999655	ENSG00000267777
37954	chr11	82166743	82167140	398	*	SNORD112	115981	4.59324	1.59322	1.69577	0.939522	0.347463	0.999655	ENSG00000252592
12553	chr7	122632925	122633196	272	*	TAS2R16	2557	7.41263	1.59316	1.2087	1.31808	0.187478	0.999655	ENSG00000128519
69	chr2	199297970	199299139	1170	*	AC005235.1	58148	37.9774	1.59285	0.665146	2.39474	0.016632	0.999655	ENSG00000236653
32	chr10	68700656	68701726	1071	*	LRRTM3	14891	50.8587	1.59234	0.625645	2.54512	0.0109241	0.999655	ENSG00000198739
11802	chr6	121761192	121761529	338	*	GJA1	4353	7.78918	1.59191	1.19045	1.33724	0.181146	0.999655	ENSG00000152661
30716	chr2	78657924	78658171	248	*	RP11-601H16.1	6804	4.68876	1.59109	1.55403	1.02385	0.305907	0.999655	ENSG00000270470
30717	chr21	10906284	10906580	297	*	SLC25A15P4	7201	4.68876	1.59109	1.55403	1.02385	0.305907	0.999655	ENSG00000223925
18922	chr8	79326605	79326862	258	*	RNU6-1220P	15747	6.10624	1.59099	1.33147	1.19492	0.23212	0.999655	ENSG00000252935
24960	chr8	111554266	111554493	228	*	CTD-2544L4.1	13143	6.94516	1.59065	1.44397	1.10158	0.270643	0.999655	ENSG00000253107
5431	chr12	31780620	31780922	303	*	AK4P3	11246	11.0306	1.59057	1.02729	1.54832	0.121546	0.999655	ENSG00000233381
28235	chr1	70307149	70307415	267	*	RN7SL538P	37859	5.03543	1.59007	1.50525	1.05635	0.290809	0.999655	ENSG00000240692
28236	chr7	5210859	5211165	307	*	RNU6-215P	8526	5.03543	1.59007	1.50525	1.05635	0.290809	0.999655	ENSG00000202039
11497	chr10	15831859	15832465	607	*	ITGA8	69734	8.74891	1.58979	1.18152	1.34555	0.178449	0.999655	ENSG00000077943
10340	chr8	110038233	110038520	288	*	RP11-1084E5.1	37125	8.4178	1.58967	1.15568	1.37552	0.16897	0.999655	ENSG00000253796
27542	chr10	52903108	52903332	225	*	RP11-96B5.3	74794	5.06532	1.58955	1.49151	1.06573	0.286544	0.999655	ENSG00000223502
6100	chr12	63550267	63550668	402	*	AVPR1A	5544	10.7294	1.58912	1.04677	1.51812	0.128985	0.999655	ENSG00000166148
11058	chr18	30573423	30573686	264	*	RP11-680N20.1	39383	8.30672	1.58912	1.17246	1.35537	0.175298	0.999655	ENSG00000263450
12644	chr11	72492969	72493184	216	*	MIR4692	1390	7.97561	1.58861	1.20758	1.31552	0.188334	0.999655	ENSG00000265064
17451	chr6	62790448	62790779	332	*	KHDRBS2	205352	7.00033	1.58796	1.30137	1.22022	0.222383	0.999655	ENSG00000112232
19573	chr9	30230215	30230539	325	*	snoU13	51639	5.92952	1.58736	1.34122	1.18352	0.236602	0.999655	ENSG00000239155
26063	chr2	200804730	200805151	422	*	C2orf47	14888	5.59842	1.58647	1.45978	1.08679	0.277131	0.999655	ENSG00000162972
2279	chr8	33166963	33167655	693	*	RNU6-528P	28729	16.1965	1.58613	0.906843	1.74906	0.0802799	0.999655	ENSG00000252735
20947	chr18	68277346	68277581	236	*	GTSCR1	40398	5.55296	1.58606	1.36535	1.16165	0.245378	0.999655	ENSG00000263417
20948	chr8	54038349	54038669	321	*	RP11-162D9.1	36229	5.55296	1.58606	1.36535	1.16165	0.245378	0.999655	ENSG00000250494
24886	chr10	92278347	92278711	365	*	RP11-15K3.1	21850	5.17641	1.58567	1.43771	1.10292	0.270064	0.999655	ENSG00000236373
24887	chr3	102851119	102851380	262	*	RNU1-43P	27423	5.17641	1.58567	1.43771	1.10292	0.270064	0.999655	ENSG00000201922
24888	chr7	50066515	50066754	240	*	C7orf72	68877	5.17641	1.58567	1.43771	1.10292	0.270064	0.999655	ENSG00000164500
24889	chrX	135310215	135310448	234	*	MAP7D3	28192	5.17641	1.58567	1.43771	1.10292	0.270064	0.999655	ENSG00000129680
23387	chr2	14638665	14638975	311	*	LINC00276	97577	6.29636	1.58563	1.41046	1.12419	0.260931	0.999655	ENSG00000230448
27667	chr3	27211321	27211584	264	*	MINOS1P3	44924	5.67376	1.58512	1.4903	1.06363	0.287498	0.999655	ENSG00000224237
14615	chr6	139139109	139139587	479	*	RP3-509I19.1	4296	10.0701	1.58512	1.24456	1.27364	0.202792	0.999655	ENSG00000225415
2447	chr2	209460376	209460759	384	*	AC019185.3	78742	14.7239	1.58485	0.91463	1.73277	0.0831362	0.999655	ENSG00000232409
11683	chr10	82142527	82142912	386	*	FAM213A	24672	7.86453	1.58462	1.18149	1.34121	0.179853	0.999655	ENSG00000122378
11684	chr4	113909303	113909820	518	*	RP11-650J17.2	45886	7.86453	1.58462	1.18149	1.34121	0.179853	0.999655	ENSG00000249373
11685	chr8	134662186	134662468	283	*	SNORA40	5217	7.86453	1.58462	1.18149	1.34121	0.179853	0.999655	ENSG00000212273
15680	chr6	85954369	85954636	268	*	RP1-161C16.1	12409	7.37689	1.5846	1.26551	1.25214	0.210517	0.999655	ENSG00000216902
15500	chr1	116445981	116446435	455	*	RP11-12L8.2	12682	7.23591	1.58448	1.26194	1.25559	0.209266	0.999655	ENSG00000271143
34176	chr1	220796270	220796548	279	*	HDAC1P2	2533	4.1056	1.58447	1.61119	0.983417	0.325402	0.999655	ENSG00000233012
34177	chr3	104909348	104909616	269	*	ALCAM	176136	4.1056	1.58447	1.61119	0.983417	0.325402	0.999655	ENSG00000170017
1637	chr7	108238000	108239110	1111	*	AC005487.2	0	18.3119	1.58424	0.867761	1.82567	0.0679002	0.999655	ENSG00000225647
132	chrY	8490168	8491211	1044	*	LINC00279	15123	37.2936	1.58407	0.690139	2.29529	0.0217163	0.999655	ENSG00000232348
19369	chr3	174981791	174982293	503	*	NAALADL2-AS2	6591	6.04061	1.58357	1.33378	1.18728	0.235116	0.999655	ENSG00000226779
10953	chr2	14800309	14800525	217	*	AC011897.1	25093	8.24109	1.58355	1.16558	1.3586	0.174274	0.999655	ENSG00000265629
16288	chr18	67434454	67434875	422	*	RP11-543H23.2	42242	7.04578	1.58349	1.2759	1.24108	0.214576	0.999655	ENSG00000266840
16289	chr5	119187762	119187989	228	*	CTC-507E12.1	171869	7.04578	1.58349	1.2759	1.24108	0.214576	0.999655	ENSG00000234259
16959	chr8	91477583	91477903	321	*	AF070718.1	1978	6.41716	1.58319	1.28772	1.22945	0.218901	0.999655	ENSG00000265157
4413	chr8	80288910	80289483	574	*	RP11-1114I9.1	78957	12.4877	1.58298	0.989399	1.59994	0.109611	0.999655	ENSG00000253659
18897	chr3	154064015	154064369	355	*	DDX50P2	8218	6.55814	1.58278	1.32397	1.19548	0.2319	0.999655	ENSG00000240048
17094	chr2	225104892	225105134	243	*	AC104802.1	618	7.81908	1.58241	1.28941	1.22723	0.219736	0.999655	ENSG00000211987
9140	chr3	160522612	160522894	283	*	PPM1L	49221	8.72873	1.5824	1.12271	1.40945	0.158701	0.999655	ENSG00000163590
31075	chr11	49276924	49277150	227	*	FOLH1	46701	5.50751	1.58228	1.55125	1.02	0.307729	0.999655	ENSG00000086205
31076	chr11	105359665	105360044	380	*	RP11-94P11.4	42379	5.50751	1.58228	1.55125	1.02	0.307729	0.999655	ENSG00000254998
7992	chr9	3027352	3027808	457	*	CARM1P1	25599	13.181	1.58184	1.09449	1.44527	0.148382	0.999655	ENSG00000227835
73	chrY	23974975	23975947	973	*	AC007322.1	41530	39.9608	1.5818	0.661898	2.38979	0.0168579	0.999655	ENSG00000229725
3268	chr3	114566719	114567603	885	*	ZBTB20-AS3	24357	18.2261	1.58176	0.946922	1.67042	0.0948359	0.999655	ENSG00000239946
738	chr4	42752269	42754090	1822	*	RP11-109E24.1	44144	45.5284	1.58148	0.793214	1.99376	0.0461787	0.999655	ENSG00000251517
16496	chr14	81373243	81373648	406	*	TSHR	47684	6.79372	1.58143	1.27796	1.23746	0.215915	0.999655	ENSG00000165409
3283	chr17	21837388	21837755	368	*	RP11-1109M24.12	4768	13.3519	1.58138	0.947242	1.66946	0.0950269	0.999655	ENSG00000264562
6544	chr6	143608541	143609154	614	*	RP1-95L4.2	11536	10.5527	1.58129	1.05594	1.49751	0.13426	0.999655	ENSG00000217495
12218	chr6	63460576	63461302	727	*	AL121931.1	23746	8.42752	1.58101	1.19253	1.32576	0.184919	0.999655	ENSG00000264410
34268	chr12	73185771	73186058	288	*	AC131213.1	1345	4.24657	1.58092	1.60969	0.982129	0.326036	0.999655	ENSG00000216084
34269	chr2	116599467	116599689	223	*	AC017040.1	373834	4.24657	1.58092	1.60969	0.982129	0.326036	0.999655	ENSG00000230391
41755	chr10	55744822	55745035	214	*	RP11-449J3.3	218661	3.80439	1.58083	1.75752	0.89947	0.368403	0.999655	ENSG00000233805
41756	chr14	80840412	80840642	231	*	DIO2	13457	3.80439	1.58083	1.75752	0.89947	0.368403	0.999655	ENSG00000211448
41757	chr2	163742615	163742905	291	*	KCNH7	47374	3.80439	1.58083	1.75752	0.89947	0.368403	0.999655	ENSG00000184611
28581	chr12	90494673	90494894	222	*	RP11-567C2.1	6621	4.62313	1.58079	1.50299	1.05177	0.292907	0.999655	ENSG00000257194
28582	chr13	103000444	103000758	315	*	FGF14-AS1	19130	4.62313	1.58079	1.50299	1.05177	0.292907	0.999655	ENSG00000234445
[truncated: 148,022 more rows]
