# Supplementary material for: Multipronged SMAD pathway targeting by lipophilic poly(β-amino ester) miR-590-3p nanomiRs inhibits mesenchymal glioblastoma growth and prolongs survival
Source: Signal Transduct Target Ther. 2025 Apr 30;10:145. doi: 10.1038/s41392-025-02223-w (PMC12041600; doi:10.1038/s41392-025-02223-w)
Supplement: Supplementary file 6 — Dataset 3 [file 41392_2025_2223_MOESM6_ESM.xlsx]

## Sheet: diff_result_OS_vs_Ctrl
gene_id	gene_name	baseMean	log2FoldChange	lfcSE	stat	pvalue	padj	TPM.A1A_Ctrl	TPM.A1B_Ctrl	TPM.A1A_O_S	TPM.A1B_O_S
ENSG00000036549.12	ZZZ3	3185.26	-0.0744381	0.323519	-0.230089	0.818023	0.923483	30.0934	30.4271	22.6656	36.2078
ENSG00000074755.14	ZZEF1	6018.64	0.139467	0.237096	0.588228	0.556379	0.781847	25.6705	27.1991	29.2957	30.565
ENSG00000159840.15	ZYX	32578.8	0.696226	0.232218	2.99816	0.00271619	0.0213286	419.644	352.915	680.014	604.062
ENSG00000162378.12	ZYG11B	5155.53	0.492927	0.23107	2.13324	0.0329049	0.135044	17.3931	17.0361	24.551	25.2071
ENSG00000203995.9	ZYG11A	7.6512	-0.0988	2.2729	-0.0434686	0.965328	0.986263	0.048423	0.06516	0	0.106879
ENSG00000070476.14	ZXDC	2611.36	0.249081	0.245886	1.01299	0.311063	0.577438	25.8608	27.048	33.408	31.2792
ENSG00000198455.4	ZXDB	2990.79	0.571594	0.241772	2.36418	0.0180699	0.0884452	12.4271	12.9224	19.6677	19.068
ENSG00000198205.6	ZXDA	779.286	-0.572591	0.3052	-1.87612	0.060639	0.205753	6.72214	7.34194	4.51053	5.2
ENSG00000122952.16	ZWINT	1713.99	-0.766591	0.319045	-2.40277	0.0162713	0.0819042	49.0645	30.8904	25.9257	22.1412
ENSG00000174442.11	ZWILCH	2093.16	0.128615	0.334578	0.384411	0.700674	0.866925	27.2293	17.2691	21.1624	28.4031
ENSG00000086827.8	ZW10	1404.83	-0.407033	0.275094	-1.47961	0.138977	0.352437	19.134	15.6081	14.4764	12.414
ENSG00000153975.9	ZUFSP	1255.81	0.554632	0.320438	1.73086	0.0834774	0.254796	21.4243	14.1509	24.7313	28.6071
ENSG00000272589.1	ZSWIM8-AS1	104.284	2.61194	0.766717	3.40666	0.00065764	0.00686825	1.01383	0.252518	3.53926	4.29968
ENSG00000214655.10	ZSWIM8	7676.23	0.301658	0.313729	0.961524	0.336289	0.60421	86.0509	60.2635	75.5762	108.403
ENSG00000214941.7	ZSWIM7	975.145	0.0278094	0.279772	0.0994001	0.920821	0.968667	31.3205	29.4077	34.2279	29.4413
ENSG00000130449.5	ZSWIM6	8439.59	0.315144	0.235765	1.33669	0.181325	0.416491	46.6262	38.5521	56.1946	52.4586
ENSG00000162415.6	ZSWIM5	49.9846	0.348579	0.831653	0.41914	0.675114	0.853751	0.241408	0.226222	0.433379	0.186428
ENSG00000132003.9	ZSWIM4	3527.74	-0.940352	0.292342	-3.21662	0.00129711	0.0118682	31.8753	43.1891	21.4627	18.9434
ENSG00000132801.6	ZSWIM3	279.017	-0.280225	0.412964	-0.678569	0.497411	0.740425	3.95184	2.92865	3.33325	2.49571
ENSG00000168612.4	ZSWIM1	975.281	-0.198546	0.300878	-0.659888	0.509325	0.749751	11.3637	11.9973	11.8642	9.11553
ENSG00000137185.11	ZSCAN9	603.134	-0.695863	0.435931	-1.59627	0.110429	0.30449	18.9644	8.71258	8.20573	9.15607
ENSG00000204532.6	ZSCAN5CP	0.776186	-2.73798	4.83972	-0.565732	0.571576	NA	0.046785	0	0	0
ENSG00000131848.9	ZSCAN5A	111.62	-0.972346	0.671114	-1.44885	0.147379	0.365533	5.08038	1.93582	1.89048	1.7304
ENSG00000140987.19	ZSCAN32	940.384	-0.355336	0.291882	-1.2174	0.223453	0.472362	17.5973	14.234	12.1234	13.3309
ENSG00000235109.7	ZSCAN31	120.796	-1.60526	0.651	-2.46583	0.0136696	0.0723819	2.30674	1.32692	0.85495	0.379276
ENSG00000186814.12	ZSCAN30	1792.32	-0.0192847	0.323664	-0.0595826	0.952488	0.981433	24.7125	16.3099	18.068	23.2036
ENSG00000140265.12	ZSCAN29	2826.32	-0.390261	0.289681	-1.34721	0.177913	0.411319	40.2514	27.2376	25.3258	27.2721
ENSG00000197062.11	ZSCAN26	581.107	-0.498951	0.404177	-1.23449	0.217021	0.46402	12.0936	6.31321	6.94408	6.32585
ENSG00000197037.10	ZSCAN25	1505.1	0.215413	0.371808	0.579365	0.562343	0.785586	9.5276	16.6354	17.0742	14.4047
ENSG00000187987.9	ZSCAN23	264.261	-0.87732	0.397973	-2.20447	0.0274914	0.119414	4.98712	4.85846	3.07794	2.44116
ENSG00000182318.5	ZSCAN22	739.239	-0.676939	0.340704	-1.98689	0.046935	0.172379	7.16191	5.09885	4.49361	3.36994
ENSG00000166529.14	ZSCAN21	1020.96	0.130223	0.290465	0.448327	0.653918	0.841372	18.8678	19.5218	19.707	23.4085
ENSG00000121903.14	ZSCAN20	563.984	-0.2795	0.334879	-0.83463	0.403926	0.665975	5.03105	5.18402	4.97197	3.71019
ENSG00000176371.13	ZSCAN2	487.338	-1.21463	0.403234	-3.01223	0.00259335	0.020518	9.16369	12.0208	3.72296	5.65891
ENSG00000121413.12	ZSCAN18	4849.31	0.35356	0.275119	1.28512	0.198752	0.440039	73.3946	51.418	78.3025	84.6555
ENSG00000269293.2	ZSCAN16-AS1	406.037	1.41204	0.344901	4.09405	4.23912e-05	0.000670316	4.38162	4.49264	11.4395	12.7634
ENSG00000196812.4	ZSCAN16	332.763	-1.18035	0.408951	-2.88628	0.00389824	0.028028	13.2737	8.4457	5.27224	4.53417
ENSG00000219891.2	ZSCAN12P1	11.6163	-1.61452	1.50992	-1.06928	0.284944	0.548724	0.630204	0.722813	0.160667	0.29462
ENSG00000158691.14	ZSCAN12	968.835	-0.729924	0.304458	-2.39745	0.0165095	0.0827956	10.6397	7.73044	5.94719	5.3872
ENSG00000130182.7	ZSCAN10	8.71653	-0.317033	2.33275	-0.135905	0.891896	0.956112	0	0.247754	0.111443	0.092609
ENSG00000152467.9	ZSCAN1	101.003	5.4882	1.01359	5.41459	6.14306e-08	1.94409e-06	0	0.327758	8.72818	6.43034
ENSG00000169249.12	ZRSR2	2328.12	0.450831	0.259348	1.73833	0.0821535	0.251995	41.5151	42.418	54.6316	63.1248
ENSG00000212643.2	ZRSR1	33.8905	-0.20867	1.15455	-0.180737	0.856574	0.941537	0.871841	0.478261	1.03881	0.177212
ENSG00000121988.17	ZRANB3	994.831	-0.272456	0.278688	-0.977637	0.328254	0.595765	9.92406	9.927	9.01633	7.89601
ENSG00000229956.10	ZRANB2-AS2	11.2627	-2.10125	1.90485	-1.1031	0.269982	0.530545	0.810937	0.783757	0	0.361411
ENSG00000235079.1	ZRANB2-AS1	6.09845	0.116737	3.18578	0.036643	0.97077	0.988927	0.607849	0	0.674515	0
ENSG00000132485.12	ZRANB2	12703.4	0.703455	0.328491	2.14148	0.0322356	0.133216	140.039	83.4439	159.222	211.395
ENSG00000019995.6	ZRANB1	2224.51	-0.424942	0.249789	-1.70121	0.0889043	0.265115	14.2543	14.3796	10.5984	11.3022
ENSG00000109917.10	ZPR1	3630.08	-0.220549	0.241316	-0.913944	0.360746	0.627879	20.9258	21.914	18.5694	19.2281
ENSG00000188372.14	ZP3	752.816	0.895522	0.487551	1.83678	0.0662429	0.217768	6.30501	16.1494	22.8526	20.6138
ENSG00000149506.10	ZP1	0.602827	-2.37057	4.85555	-0.488218	0.625395	NA	0	0.032614	0	0
ENSG00000177993.3	ZNRF3-AS1	1.00565	3.81047	4.85336	0.78512	0.432383	NA	0	0	0	0.063992
ENSG00000183579.15	ZNRF3	3430.36	-0.456096	0.240677	-1.89505	0.0580856	0.199685	19.0349	17.3527	14.4663	12.7784
ENSG00000225264.3	ZNRF2P2	118.222	-1.42613	0.627942	-2.27112	0.0231395	0.105902	6.89774	9.76983	2.18558	4.17828
ENSG00000237004.3	ZNRF2P1	548.203	0.204606	0.433247	0.472263	0.636739	0.831719	24.6182	46.2223	39.2299	45.2707
ENSG00000180233.10	ZNRF2	3059.62	0.618148	0.24861	2.48642	0.0129036	0.0694108	23.5005	20.1126	32.7576	35.8269
ENSG00000186187.11	ZNRF1	2484.97	-0.47551	0.304762	-1.56027	0.118696	0.318909	36.5607	44.6509	35.2151	25.1299
ENSG00000273767.1	ZNRD1-AS1_2	0.789978	-2.76215	4.83881	-0.570833	0.568113	NA	0.49176	0.541276	0	0
ENSG00000204623.8	ZNRD1-AS1	587.103	0.184334	0.439156	0.419745	0.674671	0.853443	4.60068	2.11882	4.36519	3.44304
ENSG00000066379.14	ZNRD1	1049.07	-0.0412384	0.272182	-0.15151	0.879573	0.950217	40.6775	39.5316	39.0067	41.0158
ENSG00000117174.10	ZNHIT6	1520.15	0.739474	0.296437	2.49455	0.0126119	0.0682944	13.9361	9.62069	20.9511	19.2854
ENSG00000273611.4	ZNHIT3	1906.47	0.521685	0.292418	1.78404	0.0744169	0.235313	48.3309	33.0979	62.2364	57.315
ENSG00000174276.6	ZNHIT2	733.739	-0.665248	0.333461	-1.99498	0.0460451	0.169978	25.8186	17.2528	13.9918	13.7306
ENSG00000106400.11	ZNHIT1	7784.88	0.107211	0.226653	0.47302	0.636199	0.831342	159.869	155.564	172.796	176.125
ENSG00000277967.1	ZNFX1-AS1_3	1.55237	-3.73735	4.81232	-0.776622	0.437382	NA	2.18794	0.028811	0.114483	0.112148
ENSG00000277830.1	ZNFX1-AS1_1	0.592516	0.935932	4.96062	0.188672	0.85035	NA	0.119156	0.002379	0.145828	0.00185
ENSG00000124201.14	ZNFX1	5187.32	-1.48906	0.285873	-5.20883	1.9004e-07	5.45927e-06	41.5837	27.4587	13.0797	12.0646
ENSG00000184635.13	ZNF93	827.103	-0.342463	0.345726	-0.990559	0.321901	0.58808	21.0338	13.6872	12.6218	15.2988
ENSG00000269421.1	ZNF92P3	9.78988	1.83011	1.68786	1.08428	0.27824	0.541659	0.187212	0.101859	0.216026	0.803865
ENSG00000146757.13	ZNF92	2931.13	0.209899	0.286419	0.732838	0.463657	0.714863	32.3249	22.6565	30.3419	34.6173
ENSG00000167232.13	ZNF91	2883.17	0.376065	0.261845	1.43621	0.150942	0.370645	22.2858	25.7776	34.0637	30.2105
ENSG00000241738.1	ZNF90P1	5.37873	1.24256	3.23022	0.384667	0.700484	0.866842	0	0.099282	0	0.244642
ENSG00000213988.9	ZNF90	177.528	-1.50283	0.540687	-2.77949	0.00544445	0.0365486	4.55524	4.07231	1.03368	2.06955
ENSG00000214029.4	ZNF891	1618.52	-0.272168	0.330346	-0.823888	0.410003	0.671791	4.42996	2.73438	3.36852	2.70071
ENSG00000159904.11	ZNF890P	49.9244	-0.237983	0.771603	-0.308427	0.757757	0.893859	1.1915	1.67073	1.2359	1.28687
ENSG00000213793.4	ZNF888	18.4466	0.299944	1.17578	0.255102	0.798644	0.915068	1.04022	0.843837	1.03885	1.31979
ENSG00000267500.1	ZNF887P	239.857	0.0428145	0.454286	0.0942455	0.924914	0.970271	6.56705	3.96258	5.12465	5.89935
ENSG00000228623.3	ZNF883	1066.68	-0.72914	0.274121	-2.65992	0.00781595	0.0478883	18.7058	17.0364	10.643	11.4545
ENSG00000221923.8	ZNF880	566.119	-1.32301	0.433274	-3.05352	0.00226172	0.0184387	19.4144	19.784	5.29159	10.6517
ENSG00000234284.6	ZNF879	228.051	-1.77682	0.5719	-3.10688	0.00189075	0.0159975	5.72569	2.9799	1.79924	0.825816
ENSG00000257446.3	ZNF878	100.86	0.289927	0.695293	0.416985	0.676689	0.854639	0.915194	2.29183	2.17109	1.92234
ENSG00000198155.5	ZNF876P	94.9262	2.05394	0.762512	2.69365	0.00706738	0.0447815	0.278154	0.933172	2.96214	2.36565
ENSG00000261221.3	ZNF865	3770.84	-0.354655	0.252659	-1.40369	0.160412	0.384851	31.8801	33.7224	28.8599	23.9755
ENSG00000106479.10	ZNF862	7211.39	0.403909	0.279727	1.44394	0.148756	0.367606	43.9812	57.7291	74.6604	64.27
ENSG00000197385.5	ZNF860	27.9723	-1.53269	1.98246	-0.773124	0.439449	0.695409	1.07204	0	0.332616	0.040939
ENSG00000236609.3	ZNF853	6495.44	-0.609549	0.279392	-2.1817	0.0291319	0.124466	54.2588	71.6717	45.0205	40.1809
ENSG00000178917.14	ZNF852	212.468	-1.23533	0.556859	-2.21839	0.0265285	0.116484	5.27392	4.12033	2.93318	1.20784
ENSG00000267041.5	ZNF850	860.301	0.113784	0.301722	0.377115	0.706088	0.869205	4.2121	3.2017	3.99052	4.21938
ENSG00000105750.14	ZNF85	447.522	-0.469188	0.381717	-1.22915	0.219015	0.466607	11.8166	9.31494	9.46235	6.24576
ENSG00000196605.7	ZNF846	256.241	0.106447	0.391779	0.271701	0.785852	0.909575	5.67821	5.50802	6.65415	5.73072
ENSG00000213799.10	ZNF845	573.473	-0.0171614	0.31374	-0.0546995	0.956378	0.982257	5.07308	4.26705	4.57693	4.87703
ENSG00000223547.9	ZNF844	970.4	-0.632965	0.374328	-1.69093	0.0908493	0.269206	4.90158	6.77841	4.79726	3.01431
ENSG00000176723.9	ZNF843	97.4515	0.623869	0.610165	1.02246	0.306563	0.573075	0.875364	0.533437	0.954009	1.24786
ENSG00000197608.11	ZNF841	1406.3	0.0395493	0.280122	0.141186	0.887723	0.954048	16.5193	16.9399	19.7746	15.6132
ENSG00000184617.10	ZNF840P	23.0613	2.68094	1.64411	1.63063	0.102968	0.292154	0.196738	0	0.716351	0.549289
ENSG00000198040.10	ZNF84	6145.15	0.146749	0.25953	0.565442	0.571773	0.790417	59.56	44.6637	56.5102	61.5067
ENSG00000022976.15	ZNF839	1246.44	0.469158	0.270365	1.73528	0.0826916	0.252972	14.9866	13.1303	21.337	18.6113
ENSG00000152475.6	ZNF837	471.882	-0.615991	0.328801	-1.87344	0.0610071	0.206667	8.56623	9.00561	6.20834	5.59743
ENSG00000196267.12	ZNF836	880.912	1.47537	0.362851	4.06605	4.78164e-05	0.000743851	11.4986	16.7002	35.0382	45.7013
ENSG00000127903.13	ZNF835	823.942	-0.793932	0.358073	-2.21724	0.0266069	0.116687	8.55354	12.7291	6.94781	5.74332
ENSG00000267343.2	ZNF833P	15.0892	0.298138	2.56854	0.116073	0.907595	0.962436	0.565467	0	0	0.67802
ENSG00000198783.5	ZNF830	1675.52	-0.529416	0.255963	-2.06834	0.0386085	0.150763	28.0492	26.9601	20.7661	18.4241
ENSG00000167766.18	ZNF83	5908.98	0.785319	0.22888	3.43113	0.000601062	0.00637857	54.4353	53.5414	98.2851	92.9503
ENSG00000185869.13	ZNF829	885.949	0.017408	0.286146	0.0608358	0.95149	0.981261	6.87279	5.70353	6.46804	6.57917
ENSG00000151612.15	ZNF827	3226.66	-1.02793	0.346373	-2.9677	0.00300041	0.0229809	38.3693	20.7752	13.6528	15.8762
ENSG00000231205.11	ZNF826P	1.59388	4.44248	4.82918	0.919925	0.357612	NA	0	0	0.142524	0
ENSG00000197933.12	ZNF823	248.993	0.116867	0.428298	0.272863	0.784958	0.909086	3.24175	3.30289	3.01171	4.25021
ENSG00000102984.14	ZNF821	922.346	-0.46642	0.312783	-1.49119	0.135911	0.347415	19.1972	22.9806	17.5068	13.9988
ENSG00000269001.1	ZNF818P	13.2962	1.03857	1.36106	0.763064	0.445425	0.700154	0.6445	0.627235	1.57548	1.13908
ENSG00000221874.4	ZNF816-ZNF321P	12.7035	7.44857	2.21054	3.36956	0.000752874	0.00767159	0	0	0.725607	0.551246
ENSG00000180257.13	ZNF816	565.633	-0.131974	0.311511	-0.423658	0.671815	0.851982	9.95282	9.74187	8.84424	9.58928
ENSG00000235944.7	ZNF815P	361.185	-0.00527182	0.348717	-0.0151178	0.987938	0.995645	10.7008	10.2627	11.3044	10.1858
ENSG00000204514.9	ZNF814	1556.48	-0.143809	0.304344	-0.472521	0.636555	0.831666	31.4429	21.3034	26.2708	22.5729
ENSG00000198346.10	ZNF813	299.4	-0.452086	0.422909	-1.06899	0.285074	0.54892	3.4059	2.55319	2.6483	1.78969
ENSG00000197779.13	ZNF81	1361.43	-0.625214	0.28494	-2.19419	0.0282214	0.121759	11.9415	9.3632	7.7238	6.44714
ENSG00000198482.10	ZNF808	250.848	0.892635	0.401512	2.22319	0.0262032	0.11554	2.60088	2.7408	5.56924	4.63158
ENSG00000248830.1	ZNF807	3.88093	-5.05898	4.25102	-1.19006	0.234022	NA	0.286952	0	0	0
ENSG00000018607.6	ZNF806	0.803769	-2.78596	4.83793	-0.575858	0.564711	NA	0	0.054777	0	0
ENSG00000204524.6	ZNF805	577.064	0.289451	0.387706	0.746572	0.455322	0.708193	6.39069	9.28554	8.44813	11.2874
ENSG00000182348.6	ZNF804B	4.02261	5.79823	4.13098	1.4036	0.160439	NA	0	0	0	0.109548
ENSG00000170396.7	ZNF804A	611.154	-5.76574	0.469954	-12.2687	1.33317e-34	6.02255e-32	9.46376	6.693	0.087738	0.199441
ENSG00000048405.9	ZNF800	3333.78	0.589516	0.375238	1.57105	0.116172	0.314252	58.0813	27.203	66.6462	63.9561
ENSG00000174255.6	ZNF80	1.3066	-0.63943	4.75695	-0.13442	0.89307	NA	0	0.039326	0	0.025663
ENSG00000278129.1	ZNF8	7181.61	-0.284274	0.242871	-1.17047	0.24181	0.496177	25.6172	28.0048	21.7537	23.5194
ENSG00000196466.10	ZNF799	439.406	-0.54498	0.407342	-1.33789	0.180931	0.416056	6.02901	4.72364	2.86836	4.64155
ENSG00000266916.5	ZNF793-AS1	2.2984	-4.30381	4.0282	-1.06842	0.285331	NA	0.296186	0.172947	0	0
ENSG00000188227.12	ZNF793	52.404	0.091272	0.82881	0.110124	0.912311	0.96456	0.268122	0.586953	0.520471	0.421278
ENSG00000180884.9	ZNF792	486.976	-0.136169	0.424147	-0.321042	0.748179	0.889152	3.24076	5.76231	4.17478	4.3024
ENSG00000173875.13	ZNF791	2740.96	1.10341	0.317819	3.47182	0.000516952	0.00565798	14.9671	8.89979	26.029	26.289
ENSG00000267254.5	ZNF790-AS1	159.792	0.832604	0.462166	1.80153	0.0716198	0.229446	5.62334	5.2536	10.5502	9.33528
ENSG00000197863.8	ZNF790	382.996	-0.351132	0.390474	-0.899246	0.368522	0.634325	7.63181	5.14805	5.77205	4.511
ENSG00000196152.10	ZNF79	248.176	-1.61108	0.406072	-3.96747	7.264e-05	0.00106868	5.70471	5.08306	1.98467	1.65266
ENSG00000198556.13	ZNF789	975.265	0.2538	0.316346	0.802285	0.422388	0.681757	25.414	18.1482	29.4137	23.8168
ENSG00000214189.8	ZNF788	1086.4	-0.886909	0.27262	-3.25328	0.00114082	0.0107367	12.8906	11.8794	6.64464	7.08978
ENSG00000142409.5	ZNF787	5026.61	-0.341073	0.261857	-1.30251	0.192741	0.432044	81.8834	99.6563	76.8971	70.8406
ENSG00000197362.13	ZNF786	856.369	-0.516563	0.459207	-1.1249	0.260631	0.518628	15.5003	6.29145	9.01897	6.49769
ENSG00000197162.9	ZNF785	903.333	0.596128	0.308302	1.93359	0.0531639	0.188148	6.80285	8.36564	11.3471	12.2675
ENSG00000179922.5	ZNF784	623.086	-0.211694	0.336747	-0.628644	0.529582	0.763663	9.19261	11.9033	9.80309	8.98933
ENSG00000204946.9	ZNF783	3006.09	0.415115	0.263487	1.57547	0.115148	0.312613	21.2072	23.2413	33.6929	27.3699
ENSG00000196597.11	ZNF782	218.034	-0.635575	0.738816	-0.860261	0.389645	0.654351	6.52827	3.18457	5.38908	1.14773
ENSG00000196381.10	ZNF781	66.5179	-0.706631	0.805993	-0.876721	0.380638	0.646012	1.57523	1.97014	1.70715	0.585503
ENSG00000128000.15	ZNF780B	614.143	-1.94396	0.558287	-3.48201	0.00049767	0.00550229	9.76496	3.76302	1.08959	2.46574
ENSG00000197782.14	ZNF780A	692.789	-0.896103	0.3875	-2.31253	0.0207488	0.0980777	9.69223	6.08127	5.25112	3.4499
ENSG00000170100.13	ZNF778	939.59	-0.649389	0.356987	-1.81908	0.0688989	0.223761	7.24137	4.55478	3.31112	4.34898
ENSG00000196453.7	ZNF777	2401.99	-0.790817	0.245453	-3.22187	0.00127355	0.0116944	29.3869	29.1248	18.1943	16.5742
ENSG00000152443.12	ZNF776	2343.41	0.293632	0.302937	0.969284	0.332404	0.599612	23.3178	17.9596	21.8803	29.8166
ENSG00000196456.9	ZNF775	2616.69	0.0788971	0.37057	0.212907	0.831399	0.929519	29.1774	53.9337	45.8528	45.1015
ENSG00000196391.10	ZNF774	624.836	-0.163341	0.4419	-0.369633	0.711656	0.871841	4.02849	7.70758	6.35681	4.54575
ENSG00000152439.12	ZNF773	504.872	0.685196	0.379229	1.80681	0.0707917	0.227853	5.12994	7.6425	10.9869	10.2299
ENSG00000197128.11	ZNF772	1581.8	-0.615659	0.323436	-1.9035	0.0569759	0.197096	23.8941	14.6241	13.2788	12.3916
ENSG00000179965.11	ZNF771	809.117	-0.422572	0.37828	-1.11709	0.263957	0.522897	16.7395	9.24162	10.8543	8.94939
ENSG00000198146.4	ZNF770	7183.4	-0.280588	0.239859	-1.16981	0.242079	0.496345	49.9286	41.0894	37.3436	39.4127
ENSG00000175691.8	ZNF77	754.843	0.0750038	0.361027	0.207751	0.835423	0.931044	10.022	13.6773	10.9988	14.681
ENSG00000169957.9	ZNF768	6652.31	-0.52609	0.232877	-2.25909	0.0238779	0.108453	112.18	99.5777	79.639	71.3377
ENSG00000133624.13	ZNF767P	2601.69	0.988586	0.330407	2.99202	0.00277136	0.0216512	24.9298	14.3014	37.9781	41.3636
ENSG00000196214.10	ZNF766	1965.94	0.335524	0.266075	1.26101	0.207304	0.451211	12.4437	9.92808	13.8604	15.0535
ENSG00000196417.12	ZNF765	738.764	-0.242311	0.339619	-0.713479	0.475549	0.725095	7.71901	5.76515	5.01808	6.62125
ENSG00000169951.9	ZNF764	1701.86	-0.108588	0.273219	-0.397439	0.691044	0.862758	24.5905	23.2706	25.6287	20.0281
ENSG00000197054.11	ZNF763	17.6004	-2.57465	2.4638	-1.04499	0.296027	0.562048	1.32032	0	0	0.207396
ENSG00000160336.14	ZNF761	987.092	0.241634	0.310754	0.777574	0.43682	0.693584	10.7987	8.67403	13.5688	10.1164
ENSG00000065029.14	ZNF76	4574.42	0.0289263	0.279296	0.103569	0.917512	0.966466	86.6224	58.7867	77.4647	74.187
ENSG00000186376.14	ZNF75D	1534.38	0.211641	0.289931	0.729971	0.465408	0.716727	12.6738	9.89837	15.0352	11.7808
ENSG00000162086.14	ZNF75A	608.391	-0.993029	0.312114	-3.18162	0.00146455	0.0131138	24.1837	21.9449	12.9794	10.8583
ENSG00000141579.6	ZNF750	48.6058	0.994189	0.800249	1.24235	0.214107	0.460323	0.20658	0.333586	0.510559	0.594768
ENSG00000186230.6	ZNF749	1164.57	0.449766	0.289048	1.55602	0.119702	0.320491	25.268	19.2784	33.1161	29.2298
ENSG00000169955.7	ZNF747	585.511	2.374	0.418357	5.67458	1.39027e-08	5.00474e-07	1.33219	2.36824	11.0895	8.75718
ENSG00000181220.15	ZNF746	4230.77	-0.205114	0.248214	-0.826361	0.4086	0.670398	35.5423	39.16	35.3206	31.4056
ENSG00000139651.10	ZNF740	4512.23	-0.241143	0.266431	-0.905088	0.365419	0.631716	26.8721	26.4457	20.2785	25.9838
ENSG00000185252.17	ZNF74	1467.55	0.687763	0.42522	1.61743	0.105785	0.296406	11.3771	10.7634	25.925	10.914
ENSG00000172687.13	ZNF738	2383.76	0.590377	0.424954	1.38927	0.16475	0.391025	47.6701	19.6364	44.7488	58.0113
ENSG00000237440.8	ZNF737	626.069	-0.706161	0.315436	-2.23868	0.0251768	0.112388	13.0803	12.1211	8.84918	7.05754
ENSG00000234444.9	ZNF736	5544.77	0.412621	0.294395	1.40159	0.161038	0.385271	40.9515	26.7436	42.9136	49.0489
ENSG00000197990.6	ZNF734P	1.00565	3.81047	4.85336	0.78512	0.432383	NA	0	0	0	0.082678
ENSG00000186777.11	ZNF732	4.39597	1.14811	2.76938	0.414574	0.678454	NA	0.045245	0.031817	0	0.1735
ENSG00000183850.13	ZNF730	415.243	-0.918203	0.388246	-2.36501	0.0180297	0.0884452	9.24808	11.5288	6.66165	4.72114
ENSG00000214652.5	ZNF727	120.789	-10.0186	1.56205	-6.41375	1.41979e-10	7.18915e-09	3.82864	5.07458	0	0
ENSG00000213967.10	ZNF726	631.189	0.248351	0.469203	0.529304	0.596595	0.806266	17.5896	7.35465	12.6774	17.3558
ENSG00000196081.9	ZNF724P	978.537	-0.245167	0.302162	-0.811378	0.417148	0.677929	12.7733	13.9827	10.4152	12.7527
ENSG00000182903.15	ZNF721	3206.82	0.186665	0.272965	0.68384	0.494076	0.738409	32.5753	35.2168	35.1409	44.1062
ENSG00000197302.10	ZNF720	727.469	0.319996	0.448656	0.713234	0.475701	0.725136	14.0467	5.93509	14.0903	11.2968
ENSG00000250312.6	ZNF718	345.58	1.82226	0.455145	4.00368	6.23651e-05	0.000939719	2.18508	1.12899	5.23751	6.66427
ENSG00000227124.8	ZNF717	799.244	1.21374	0.308154	3.93873	8.19154e-05	0.00118844	8.62995	9.61899	20.0095	23.4767
ENSG00000160352.15	ZNF714	1451.36	-0.399571	0.349213	-1.14421	0.252538	0.508542	22.2166	12.3174	13.3725	13.3235
ENSG00000178665.14	ZNF713	1658.5	-1.10839	0.338564	-3.2738	0.00106111	0.0101481	17.0691	26.1023	11.2737	9.44592
ENSG00000147180.16	ZNF711	5154.66	-0.980372	0.318975	-3.07351	0.00211559	0.0175013	69.8864	40.3544	27.9095	29.0649
ENSG00000140548.9	ZNF710	4908.04	0.500687	0.257779	1.94231	0.0520998	0.185608	29.5739	35.3239	49.0739	45.5305
ENSG00000197951.8	ZNF71	2036.15	-0.55835	0.253561	-2.20204	0.0276628	0.120023	15.3402	15.7101	11.4935	10.202
ENSG00000242852.6	ZNF709	625.968	-0.107129	0.324995	-0.329633	0.741678	0.886048	4.64971	4.36814	3.76932	4.79831
ENSG00000182141.9	ZNF708	643.403	-1.22923	0.355493	-3.45781	0.000544581	0.00589596	15.1099	9.56054	5.60124	5.15302
ENSG00000181135.15	ZNF707	270.09	-0.503843	0.486685	-1.03526	0.30055	0.566271	10.9202	10.398	10.5568	5.10332
ENSG00000120963.11	ZNF706	4423.66	0.609833	0.238537	2.55656	0.0105714	0.0600062	47.2084	47.0936	70.9184	76.8663
ENSG00000214534.4	ZNF705E	30.8631	2.97973	1.12401	2.65097	0.00802604	0.0489288	0.07101	0.07058	0.248966	0.89557
ENSG00000164684.13	ZNF704	7772.83	0.670448	0.274441	2.44295	0.0145676	0.0757785	17.009	21.884	34.2612	29.6191
ENSG00000183779.6	ZNF703	4855.11	1.49008	0.326153	4.56865	4.90874e-06	0.000101337	18.328	28.6793	74.292	62.3716
ENSG00000242779.6	ZNF702P	1.84529	4.65737	4.52225	1.02988	0.303067	NA	0	0	0.104827	0.016128
ENSG00000167562.11	ZNF701	469.5	-0.426114	0.401855	-1.06037	0.288978	0.553752	6.77692	4.41997	3.48858	4.99201
ENSG00000196757.7	ZNF700	1613.54	-0.159591	0.260931	-0.611621	0.540788	0.772426	19.4842	16.5041	17.3168	15.7427
ENSG00000187792.4	ZNF70	1433.54	-0.534079	0.256938	-2.07863	0.0376516	0.148359	7.74987	7.47536	5.50001	5.30392
ENSG00000147789.15	ZNF7	1928.37	-0.276725	0.329625	-0.839515	0.401181	0.663947	26.5033	31.3262	19.5976	29.4402
ENSG00000196110.7	ZNF699	578.68	0.381944	0.381212	1.00192	0.316382	0.582292	5.41916	8.5062	9.44742	9.29648
ENSG00000143067.4	ZNF697	1255.25	-0.776545	0.319853	-2.42782	0.01519	0.0780119	8.10783	11.3377	5.85225	5.85967
ENSG00000185730.7	ZNF696	230.57	-1.15546	0.462117	-2.50037	0.0124063	0.0674442	11.9855	8.4956	3.83679	5.51082
ENSG00000197472.14	ZNF695	345.629	-0.864569	0.354737	-2.43721	0.0148009	0.0767496	9.42509	8.76661	5.34543	4.93244
ENSG00000171163.15	ZNF692	2917.8	0.441029	0.245695	1.79503	0.0726492	0.231567	61.3939	65.3282	91.4409	85.5503
ENSG00000164011.17	ZNF691	671.088	-0.123651	0.3265	-0.378716	0.704899	0.868737	13.0536	16.2036	14.7947	12.9165
ENSG00000198429.9	ZNF69	183.037	-1.7498	0.536241	-3.26309	0.00110204	0.0104744	6.9026	4.06008	2.09151	1.27901
ENSG00000156853.11	ZNF689	1461.87	-0.752188	0.307025	-2.44993	0.0142886	0.0747572	16.9858	16.064	12.05	8.16656
ENSG00000229809.8	ZNF688	348.753	-0.65319	0.405096	-1.61243	0.106868	0.298296	9.06915	5.71008	5.19611	4.43539
ENSG00000143373.17	ZNF687	7164.85	-0.089429	0.275752	-0.324309	0.745704	0.887939	43.1619	54.8621	51.8011	43.2947
ENSG00000117010.15	ZNF684	209.932	0.194457	0.519102	0.374603	0.707956	0.870363	5.12856	2.97286	3.59024	5.80301
ENSG00000197124.11	ZNF682	311.979	0.0992306	0.400934	0.247498	0.804523	0.917685	4.95724	3.44584	5.11259	4.11932
ENSG00000196172.9	ZNF681	541.299	-0.787558	0.551363	-1.42838	0.153181	0.374128	5.2233	1.52928	2.14834	1.81788
ENSG00000228014.1	ZNF680P1	0.776186	-2.73798	4.83972	-0.565732	0.571576	NA	0.065518	0	0	0
ENSG00000173041.11	ZNF680	2565.72	0.416729	0.266771	1.56212	0.118259	0.318104	30.7058	22.9517	37.6269	35.7088
ENSG00000197123.9	ZNF679	1.00565	3.81047	4.85336	0.78512	0.432383	NA	0	0	0	0.080937
ENSG00000181450.17	ZNF678	382.172	-0.948687	0.345495	-2.74588	0.00603487	0.0394321	5.91104	5.49121	2.92752	3.13291
ENSG00000197928.10	ZNF677	1144.46	0.33826	0.274586	1.23189	0.217989	0.46527	16.9106	16.1364	20.1785	22.6687
ENSG00000197372.9	ZNF675	1128.79	-0.18868	0.320964	-0.587855	0.55663	0.782012	20.7053	13.5985	14.6531	16.0708
ENSG00000230844.2	ZNF674-AS1	1047.82	0.688132	0.410362	1.67689	0.0935637	0.274756	16.6711	7.58047	19.151	20.568
ENSG00000251192.7	ZNF674	599.558	-0.199243	0.399305	-0.498975	0.617797	0.819804	7.61703	5.49709	4.38291	7.25186
ENSG00000171161.12	ZNF672	2660.3	-1.60397	0.418253	-3.83494	0.000125594	0.00171319	72.4289	29.1035	17.4304	16.4994
ENSG00000083814.12	ZNF671	23.5901	0.760721	1.1104	0.685085	0.49329	0.737886	0.225917	0.237386	0.242742	0.540326
ENSG00000135747.11	ZNF670-ZNF695	22.1398	-1.83716	1.20609	-1.52324	0.127698	0.333308	0.389094	1.06287	0.203436	0.206349
ENSG00000277462.1	ZNF670	873.525	-0.552082	0.281446	-1.96159	0.0498097	0.179813	17.2505	15.1628	11.5132	11.1689
ENSG00000188295.14	ZNF669	967.414	-0.726103	0.283999	-2.55671	0.0105667	0.0600062	22.2657	21.7868	14.8919	12.4944
ENSG00000167394.12	ZNF668	1472.24	-0.352444	0.276795	-1.2733	0.20291	0.445521	19.5897	18.7281	17.3088	13.5908
ENSG00000166770.10	ZNF667-AS1	1399.3	0.327353	0.367193	0.891502	0.37266	0.638115	52.3252	28.0736	46.7597	55.8995
ENSG00000198046.11	ZNF667	1995.21	-0.10028	0.250507	-0.400306	0.688931	0.861419	17.2776	17.7835	17.3392	16.3033
ENSG00000197497.10	ZNF665	196.437	-0.00437286	0.652903	-0.00669757	0.994656	0.998209	4.4853	3.64607	1.8258	6.33142
ENSG00000179195.15	ZNF664	13187.1	0.353816	0.44032	0.803543	0.421661	0.681109	168.868	59.3036	138.924	156.498
ENSG00000215452.3	ZNF663P	26.6096	0.170613	1.30152	0.131087	0.895707	0.957285	0.647168	0.071399	0.497285	0.31722
ENSG00000182983.14	ZNF662	1.00565	3.81047	4.85336	0.78512	0.432383	NA	0	0	0	0.039675
ENSG00000144792.9	ZNF660	714.806	-1.22798	0.460806	-2.66485	0.00770223	0.0475105	8.48828	3.42023	2.40654	2.74958
ENSG00000160229.11	ZNF66	27.5246	-3.00746	1.21791	-2.46935	0.0135358	0.0718884	1.61326	0.8108	0.272245	0.072681
ENSG00000198416.9	ZNF658B	58.0682	-2.01651	0.732577	-2.75262	0.005912	0.0388828	0.868182	0.846749	0.199983	0.23875
ENSG00000274349.4	ZNF658	219.014	-1.36368	0.42417	-3.21493	0.00130475	0.0119144	3.16031	2.61266	1.23278	1.07123
ENSG00000197343.10	ZNF655	5349.61	-0.104669	0.255139	-0.410242	0.681628	0.857628	65.406	53.5253	62.5083	50.9957
ENSG00000175105.5	ZNF654	1171.74	0.304422	0.275024	1.10689	0.26834	0.528445	7.22908	5.92743	8.19806	8.44831
ENSG00000161914.9	ZNF653	537.419	-0.489046	0.35318	-1.38469	0.166147	0.392912	12.8108	8.98178	7.28852	8.55896
ENSG00000198740.8	ZNF652	1914.1	-0.10072	0.29594	-0.340338	0.733602	0.882208	17.6628	18.7258	14.8219	20.0259
ENSG00000268095.1	ZNF649-AS1	2.16993	-0.189576	4.31166	-0.0439682	0.96493	NA	0.264842	0	0	0.219047
ENSG00000198093.10	ZNF649	1126.01	-1.04444	0.315373	-3.31174	0.000927164	0.0090975	19.7815	13.8486	9.24784	7.46183
ENSG00000179930.5	ZNF648	11.1738	-0.8043	2.02148	-0.397877	0.690721	0.862649	0.081575	0.159249	0	0.139028
ENSG00000167395.10	ZNF646	2982.47	-0.681181	0.278517	-2.44575	0.0144553	0.0753645	19.365	23.302	15.1728	12.2849
ENSG00000175809.5	ZNF645	0.776186	-2.73798	4.83972	-0.565732	0.571576	NA	0.065321	0	0	0
ENSG00000122482.20	ZNF644	2421.8	0.800515	0.248359	3.22322	0.0012676	0.0116491	18.2658	16.5038	29.7843	32.3164
ENSG00000167528.12	ZNF641	195.65	-1.39782	0.568537	-2.45863	0.013947	0.0734623	2.24014	4.2054	0.948257	1.58506
ENSG00000121864.9	ZNF639	3147.16	0.204765	0.242372	0.844838	0.398201	0.661677	48.1562	48.4221	60.5202	53.9506
ENSG00000281195.1	ZNF638-IT1	61.391	1.02071	0.719277	1.41908	0.155875	0.37818	0.853616	0.714514	1.27822	1.96488
ENSG00000075292.18	ZNF638	5586.62	0.100808	0.232101	0.434329	0.66405	0.847639	67.1901	58.4893	70.4488	67.8084
ENSG00000277541.1	ZNF630-AS1	1.94047	-4.05915	4.80682	-0.844456	0.398415	NA	0.643249	0	0	0
ENSG00000221994.10	ZNF630	401.039	-1.66632	0.366389	-4.54794	5.41734e-06	0.000110549	9.14923	6.60553	2.51328	2.56538
ENSG00000102870.5	ZNF629	7315.49	-0.762794	0.248604	-3.06831	0.00215272	0.0177511	46.3548	47.5745	31.585	25.3977
ENSG00000197483.9	ZNF628	339.28	-1.01107	0.481834	-2.09838	0.0358715	0.143206	10.0781	14.7166	4.49461	8.18347
ENSG00000198551.9	ZNF627	1105.9	-0.844514	0.296473	-2.84854	0.00439203	0.0308124	18.7613	13.736	9.16317	9.35372
ENSG00000188171.15	ZNF626	127.001	-0.729812	0.517532	-1.41018	0.158487	0.382053	3.23464	2.59731	1.85486	1.74036
ENSG00000213297.8	ZNF625-ZNF20	2.60315	1.42144	3.39596	0.418567	0.675532	NA	0.028979	0.010377	0	0.104274
ENSG00000257591.5	ZNF625	269.965	-0.78084	0.410114	-1.90396	0.0569157	0.196999	7.06663	8.53853	4.27755	5.05183
ENSG00000197566.9	ZNF624	434.077	-0.538781	0.415517	-1.29665	0.19475	0.434972	5.49603	3.78016	4.08123	2.49164
ENSG00000183309.11	ZNF623	4393.67	-0.726223	0.251769	-2.88449	0.00392053	0.0281496	37.2598	42.0451	23.7824	25.5301
ENSG00000173545.4	ZNF622	2120.45	-0.473792	0.322736	-1.46805	0.14209	0.357109	36.3258	53.3707	31.3367	35.3192
ENSG00000172888.11	ZNF621	5502.13	0.328456	0.241672	1.35909	0.174117	0.405281	37.6423	31.8997	47.8825	41.724
ENSG00000177842.11	ZNF620	1254.33	-0.679668	0.278929	-2.43671	0.0148216	0.0768051	20.7968	19.7202	14.4477	11.574
ENSG00000177873.12	ZNF619	415.816	-0.0744899	0.393714	-0.189198	0.849938	0.938774	7.3349	10.8933	8.91792	8.96865
ENSG00000157657.14	ZNF618	1723.95	-5.75561	0.35635	-16.1516	1.10736e-58	1.9625e-55	18.1613	12.652	0.243976	0.350178
ENSG00000204611.6	ZNF616	1347.71	-0.52763	0.278786	-1.8926	0.0584112	0.200378	13.7559	14.3415	11.099	8.97698
ENSG00000197619.13	ZNF615	610.221	-0.538295	0.351285	-1.53236	0.125434	0.330172	10.4838	8.157	5.5425	7.56089
ENSG00000142556.18	ZNF614	1651.54	-0.921795	0.257532	-3.57934	0.000344459	0.00401823	17.1323	14.7654	8.56939	8.69293
ENSG00000176024.16	ZNF613	254.234	-1.21011	0.413847	-2.92406	0.00345498	0.0256524	4.59278	4.68624	2.38492	1.75468
ENSG00000213020.8	ZNF611	467.047	-0.618177	0.425029	-1.45443	0.145826	0.363202	7.34681	3.72379	3.74178	3.59799
ENSG00000167554.14	ZNF610	511.213	-0.473512	0.358981	-1.31905	0.187154	0.4241	10.1315	7.07083	7.06894	5.64019
ENSG00000180357.9	ZNF609	9036.35	-0.289654	0.233861	-1.23857	0.215503	0.462083	36.3448	39.0797	31.7136	31.7526
ENSG00000168916.15	ZNF608	8216.72	0.565362	0.226534	2.4957	0.0125708	0.0681777	62.1604	60.4165	91.9747	94.2925
ENSG00000198182.12	ZNF607	1708.77	-0.160157	0.254416	-0.629505	0.529018	0.763159	15.2165	14.7246	14.5288	13.0201
ENSG00000166704.11	ZNF606	1130.37	-0.420718	0.275585	-1.52664	0.126851	0.331876	16.7181	13.9013	12.2234	11.2387
ENSG00000196458.10	ZNF605	2658.77	-0.215889	0.27322	-0.790163	0.429433	0.68711	16.5369	12.2452	12.0929	13.2496
ENSG00000189190.8	ZNF600	125.443	-0.218402	0.563213	-0.387779	0.69818	0.866355	1.61926	1.50636	1.02174	1.7228
ENSG00000153896.17	ZNF599	553.934	-0.171074	0.382724	-0.446991	0.654882	0.842095	9.6456	5.71482	7.63197	6.29639
ENSG00000167962.12	ZNF598	6900.16	0.0764849	0.231254	0.33074	0.740841	0.885695	70.884	72.4523	80.8058	74.6209
ENSG00000167981.5	ZNF597	526.835	-0.624983	0.354802	-1.7615	0.0781544	0.243226	3.13004	4.0488	2.23279	2.55918
ENSG00000172748.12	ZNF596	209.342	-0.493767	0.542516	-0.910143	0.362747	0.629049	12.4262	5.41188	6.30909	6.57728
ENSG00000272602.5	ZNF595	502.128	1.85893	0.448421	4.14551	3.3906e-05	0.000557574	1.80175	3.61191	9.93314	10.4352
ENSG00000180626.9	ZNF594	347.842	-0.813056	0.573372	-1.41803	0.156183	0.37845	6.2197	1.98506	2.81147	1.94138
ENSG00000142684.7	ZNF593	1510.79	0.0968544	0.258038	0.375349	0.707401	0.869959	24.6901	24.0268	28.1896	25.3785
ENSG00000166716.9	ZNF592	3686.86	-0.0430252	0.273919	-0.157073	0.875188	0.948593	12.8659	16.3568	15.0642	14.1851
ENSG00000164048.13	ZNF589	1048.23	0.340519	0.347298	0.980483	0.326848	0.593962	13.519	20.7277	22.0987	22.7079
ENSG00000223965.2	ZNF587P1	1.59388	4.44248	4.82918	0.919925	0.357612	NA	0	0	0.148693	0
ENSG00000269343.6	ZNF587B	739.309	-0.547529	0.337165	-1.62392	0.104393	0.294306	13.6243	10.0467	9.55031	7.07422
ENSG00000198466.11	ZNF587	4037.54	0.206311	0.245322	0.84098	0.400359	0.663393	40.9635	43.565	48.1022	52.129
ENSG00000083828.15	ZNF586	572.627	-0.485682	0.322518	-1.50591	0.132091	0.340581	12.9432	10.1632	8.2049	8.69494
ENSG00000245680.9	ZNF585B	1461.75	-0.595087	0.330873	-1.79854	0.0720918	0.230364	19.3065	11.719	9.97865	10.9663
ENSG00000196967.10	ZNF585A	1619.32	0.106594	0.320064	0.333041	0.739104	0.88518	13.3887	18.9962	19.4724	16.5666
ENSG00000171574.17	ZNF584	853.58	-0.0942953	0.440027	-0.214294	0.830317	0.928896	19.6484	27.4768	31.1075	14.6979
ENSG00000198440.9	ZNF583	112.246	-0.759541	0.60495	-1.25554	0.209281	0.453715	2.43173	3.33283	2.25385	1.29431
ENSG00000267454.5	ZNF582-AS1	200.388	-0.0456704	0.49307	-0.0926246	0.926202	0.970692	4.6411	5.24206	3.67151	6.12897
ENSG00000018869.16	ZNF582	175.018	-0.759944	0.571769	-1.32911	0.183812	0.419493	5.26118	3.18301	1.7115	3.35106
ENSG00000171425.9	ZNF581	2155.89	0.393883	0.326352	1.20693	0.22746	0.477577	35.3726	53.7322	58.6117	62.3432
ENSG00000213015.8	ZNF580	2787.17	0.491634	0.338404	1.4528	0.146278	0.36388	61.48	46.0199	97.3254	57.9052
ENSG00000218891.4	ZNF579	2980.49	-0.0323568	0.327959	-0.0986611	0.921407	0.968889	37.6736	46.5624	52.176	32.9665
ENSG00000258405.9	ZNF578	107.184	-1.50717	0.565475	-2.66531	0.00769176	0.0475091	2.35646	2.9626	1.01631	0.934441
ENSG00000161551.12	ZNF577	519.572	-0.507017	0.344085	-1.47352	0.14061	0.354704	12.1463	13.9513	10.6587	8.27531
ENSG00000124444.15	ZNF576	896.084	-0.417388	0.30073	-1.38792	0.165163	0.391521	17.9527	17.5738	15.4843	11.9055
ENSG00000176472.10	ZNF575	39.3429	-1.70238	1.27912	-1.3309	0.183221	0.419272	1.72483	0.235751	0.090192	0.502153
ENSG00000105732.11	ZNF574	2427.57	-0.474407	0.272062	-1.74374	0.0812037	0.250132	26.5211	31.5888	23.0536	20.0769
ENSG00000189144.13	ZNF573	328.365	-0.50065	0.381129	-1.3136	0.188981	0.426531	9.98064	7.20141	6.2266	6.20686
ENSG00000180938.5	ZNF572	258.637	-0.385845	0.487497	-0.791482	0.428663	0.687058	3.64775	1.95248	2.59872	1.78734
ENSG00000267470.5	ZNF571-AS1	75.3973	0.769376	0.82496	0.932623	0.351015	0.618558	1.14629	3.76132	3.56303	5.16516
ENSG00000180479.13	ZNF571	847.671	0.694038	0.36236	1.91533	0.055451	0.193789	7.28128	11.3396	16.6465	14.5182
ENSG00000171827.10	ZNF570	695.675	-0.562448	0.348172	-1.61543	0.106217	0.296947	5.85808	7.52396	4.09625	5.21763
ENSG00000171970.12	ZNF57	507.331	-0.226498	0.487316	-0.464786	0.642084	0.834904	5.78501	11.7771	6.0549	9.45209
ENSG00000196437.10	ZNF569	790.889	-0.3321	0.317468	-1.04609	0.29552	0.561663	9.7905	12.3841	9.28764	8.87532
ENSG00000198453.12	ZNF568	659.531	0.0502622	0.35072	0.143312	0.886044	0.95345	6.09179	8.48216	7.41967	8.14427
ENSG00000189042.13	ZNF567	1009.4	0.386271	0.316042	1.22221	0.221627	0.469783	13.2609	9.82346	13.7542	17.0802
ENSG00000186017.14	ZNF566	1132.15	-0.409732	0.28459	-1.43973	0.149945	0.369197	17.7271	15.1773	14.014	11.4093
ENSG00000196357.11	ZNF565	238.039	-0.449582	0.433197	-1.03782	0.299353	0.564812	5.87207	3.89886	3.60539	3.69929
ENSG00000249709.7	ZNF564	461.681	-0.565294	0.333423	-1.69543	0.089994	0.267256	6.74271	5.43452	4.28844	4.14406
ENSG00000188868.13	ZNF563	118.023	0.223946	0.620768	0.360757	0.718281	0.874638	2.2903	1.14933	2.49613	1.58458
ENSG00000171466.9	ZNF562	4097.37	-0.436007	0.242036	-1.80141	0.0716375	0.229449	24.4843	21.4313	16.6261	18.1546
ENSG00000267106.5	ZNF561-AS1	122.976	-1.27689	0.61268	-2.08411	0.0371501	0.147087	6.80395	3.0715	2.01478	2.13523
ENSG00000171469.10	ZNF561	2596.53	-1.06067	0.304604	-3.48213	0.000497439	0.00550229	48.5189	34.0854	23.3293	17.265
ENSG00000270011.6	ZNF559-ZNF177	273.012	-0.246736	0.432162	-0.570934	0.568044	0.788526	8.39472	7.07367	5.2819	8.0037
ENSG00000188321.13	ZNF559	766.217	-0.559927	0.408016	-1.37232	0.169965	0.399141	15.5997	11.278	6.56568	11.9972
ENSG00000167785.8	ZNF558	2860.85	-0.217318	0.243281	-0.893281	0.371706	0.637323	39.4341	36.8041	35.8064	31.5984
ENSG00000130544.11	ZNF557	706.696	-1.04007	0.302318	-3.44032	0.000581025	0.00620595	5.68228	6.23614	3.00803	2.95997
ENSG00000172000.7	ZNF556	6.03015	-0.976916	3.14805	-0.310324	0.756314	0.893343	0	0.073612	0	0.038585
ENSG00000186300.11	ZNF555	2254.38	0.248957	0.411048	0.605664	0.544738	0.775071	6.12133	12.0592	9.31768	13.0344
ENSG00000172006.11	ZNF554	510.543	-0.703417	0.482314	-1.45842	0.144724	0.36156	3.98403	8.79813	4.63891	3.54325
ENSG00000178935.5	ZNF552	299.96	-0.351762	0.461944	-0.761481	0.44637	0.701064	6.7947	4.65258	3.41845	5.72618
ENSG00000204519.10	ZNF551	451.768	-1.00293	0.808528	-1.24044	0.214812	0.461106	3.9822	8.86857	0.702284	5.87032
ENSG00000251369.8	ZNF550	1667.26	0.358441	0.300931	1.1911	0.233613	0.485846	13.9061	14.8423	16.0417	21.762
ENSG00000121406.8	ZNF549	939.162	-0.686818	0.298754	-2.29894	0.0215084	0.100331	9.85923	7.93757	5.23282	6.07049
ENSG00000188785.11	ZNF548	3066.95	0.256268	0.354447	0.723006	0.469676	0.720143	35.4378	61.9385	59.4826	60.8945
ENSG00000152433.14	ZNF547	189.179	0.0341391	0.503393	0.067818	0.945931	0.978508	4.25059	2.29049	3.59783	3.22976
ENSG00000187187.13	ZNF546	154.466	0.186711	0.541489	0.34481	0.730237	0.880512	2.6054	2.05866	1.95232	3.39351
ENSG00000198131.13	ZNF544	564.459	4.88903	0.357211	13.6867	1.21971e-42	9.68997e-40	0.596121	0.535679	14.9376	19.3946
ENSG00000178229.7	ZNF543	725.139	-0.472087	0.319346	-1.47829	0.139329	0.352825	6.3827	7.88555	5.5511	5.06169
ENSG00000240225.10	ZNF542P	42.0061	0.160195	0.883555	0.181307	0.856126	0.9413	0.331218	0.39105	0.572585	0.257712
ENSG00000118156.12	ZNF541	23.3702	1.23876	1.11425	1.11175	0.266247	0.525852	0.060429	0.124356	0.230801	0.218976
ENSG00000171817.16	ZNF540	44.825	-0.19491	0.903681	-0.215685	0.829233	0.928403	0.743817	0.310801	0.333755	0.592038
ENSG00000198633.10	ZNF534	1.78184	0.392402	4.62194	0.0849	0.932341	NA	0.047566	0	0	0.05372
ENSG00000074657.13	ZNF532	13487.5	-0.870559	0.264027	-3.29724	0.000976403	0.00949571	186.56	167.596	85.9657	112.393
ENSG00000183647.10	ZNF530	465.153	0.00124464	0.423904	0.00293613	0.997657	0.999129	11.6537	10.8469	8.11253	14.8735
ENSG00000233527.8	ZNF529-AS1	188.672	0.561877	0.441377	1.27301	0.203015	0.445589	4.76935	5.23709	8.15272	7.05976
ENSG00000186020.12	ZNF529	3392.08	0.159342	0.244086	0.652814	0.513876	0.753053	30.4402	27.9195	31.6736	35.146
ENSG00000269834.5	ZNF528-AS1	763.304	0.539526	0.308482	1.74897	0.0802962	0.248081	11.8524	9.36884	14.7634	16.7781
ENSG00000167555.13	ZNF528	1314.3	0.0670355	0.370401	0.180981	0.856382	0.941371	21.8872	11.8775	15.9984	19.9735
ENSG00000189164.14	ZNF527	409.568	-0.173139	0.391242	-0.442536	0.658101	0.844074	4.7363	6.39352	5.81319	4.40795
ENSG00000167625.10	ZNF526	1854.07	0.0555587	0.30025	0.185041	0.853197	0.940422	12.1504	16.4143	15.1732	15.4474
ENSG00000203326.10	ZNF525	540.211	0.603799	0.31585	1.91166	0.0559194	0.194831	5.06777	5.12377	7.64095	8.25228
ENSG00000171443.6	ZNF524	677.709	-0.69482	0.337253	-2.06023	0.0393763	0.152719	29.5664	36.241	23.7016	18.3473
ENSG00000198795.10	ZNF521	7.33237	-1.60805	1.81757	-0.884722	0.376306	0.641489	0.253837	0.163592	0.042309	0.098849
ENSG00000175322.11	ZNF519	1337.58	-0.183817	0.309913	-0.593126	0.553097	0.779471	14.6122	9.69379	10.6935	11.1625
ENSG00000178163.7	ZNF518B	1510.21	-0.205479	0.294372	-0.698026	0.485161	0.732296	8.42652	10.4448	9.16639	7.71913
ENSG00000177853.14	ZNF518A	1552.34	0.494729	0.267556	1.84907	0.0644479	0.214008	6.07118	5.21781	7.66998	8.62128
ENSG00000197363.9	ZNF517	893.053	-0.75771	0.38665	-1.95968	0.0500336	0.180363	17.427	17.3398	13.9628	7.31953
ENSG00000101493.10	ZNF516	8420.02	1.04801	0.232189	4.51362	6.37319e-06	0.000127348	29.939	30.5945	62.3637	66.2275
ENSG00000144026.11	ZNF514	2215.52	-0.0675272	0.331758	-0.203543	0.83871	0.932671	21.965	17.052	23.7363	14.5249
ENSG00000163795.13	ZNF513	2045.39	-0.488676	0.2706	-1.8059	0.0709347	0.228135	41.4457	31.4224	27.7825	25.4064
ENSG00000196700.7	ZNF512B	4424.62	-0.143429	0.253059	-0.566782	0.570862	0.790106	27.6126	21.322	23.5162	21.8703
ENSG00000243943.9	ZNF512	4642.78	0.821745	0.239615	3.42945	0.000604812	0.00640362	30.9907	32.8573	56.8993	59.1237
ENSG00000198546.14	ZNF511	1808.17	-0.136701	0.267261	-0.51149	0.609008	0.8147	37.2058	35.274	37.6569	30.1607
ENSG00000081386.12	ZNF510	1984.98	-0.573655	0.257677	-2.22625	0.0259972	0.114962	16.1125	15.2201	11.776	9.8713
ENSG00000168813.16	ZNF507	3325.01	-0.153954	0.302788	-0.508454	0.611135	0.815543	20.519	12.8573	15.1521	15.468
ENSG00000081665.13	ZNF506	1052.65	0.32033	0.283504	1.1299	0.25852	0.515786	13.2832	10.9462	14.7748	16.203
ENSG00000237149.5	ZNF503-AS2	4.51646	-2.08939	2.62206	-0.796851	0.425538	NA	0.103385	0.16915	0	0.0626
ENSG00000165655.15	ZNF503	87.7422	0.785698	0.99368	0.790696	0.429122	0.687081	0.118581	1.04994	0.858593	1.25035
ENSG00000196653.11	ZNF502	429.717	0.271146	0.524052	0.517403	0.604875	0.811794	6.85088	2.36187	5.9564	5.30975
ENSG00000186446.11	ZNF501	266.896	0.823616	0.418776	1.96672	0.0492154	0.17817	2.65361	3.60832	5.9938	5.5051
ENSG00000103199.13	ZNF500	1391.11	0.155395	0.286991	0.541462	0.588189	0.800761	9.0095	10.9817	11.9616	10.9977
ENSG00000174586.10	ZNF497	556.818	-1.77757	3.22145	-0.551794	0.58109	0.795657	11.1112	7.14292	0	5.37057
ENSG00000162714.12	ZNF496	10200.6	-0.167043	0.460413	-0.362812	0.716745	0.874242	41.6369	100.178	83.5451	48.1851
ENSG00000196268.11	ZNF493	690.472	-0.378511	0.39603	-0.955763	0.339192	0.606891	13.7633	7.39191	9.32233	7.31153
ENSG00000177599.12	ZNF491	132.509	0.141814	0.543709	0.260828	0.794225	0.913182	2.65118	2.79823	3.88449	2.34856
ENSG00000188033.9	ZNF490	517.651	-0.730208	0.335205	-2.17839	0.0293769	0.12522	5.7679	5.56329	3.99794	3.05446
ENSG00000243660.9	ZNF487	120.068	1.27605	0.61386	2.07874	0.0376416	0.148358	3.18511	1.59246	4.85249	6.95834
ENSG00000256229.7	ZNF486	7.54128	-0.122496	1.74348	-0.0702598	0.943987	0.977813	0.077406	0.050651	0.053711	0.066108
ENSG00000198298.12	ZNF485	273.481	-0.83027	0.393336	-2.11084	0.0347859	0.139915	7.10562	5.6251	3.54636	3.77229
ENSG00000127081.13	ZNF484	730.281	-0.20083	0.312289	-0.64309	0.520166	0.757804	7.42877	8.5377	6.71025	7.56506
ENSG00000173258.12	ZNF483	584.797	1.27304	0.493145	2.58146	0.00983822	0.0569219	1.96539	4.9059	8.5475	8.7033
ENSG00000198464.13	ZNF480	1190.63	-1.61209	0.37127	-4.34211	1.41122e-05	0.000259274	16.3962	8.98324	4.78024	3.70859
ENSG00000180035.10	ZNF48	737.331	-0.663639	0.398908	-1.66364	0.0961844	0.279602	10.5813	13.9552	10.2208	5.8147
ENSG00000164185.4	ZNF474	4.20707	0.690172	2.82244	0.24453	0.80682	NA	0	0.098955	0.104933	0.061192
ENSG00000142528.15	ZNF473	1890.18	-0.658538	0.260017	-2.53267	0.0113196	0.0631766	17.4686	15.3283	11.5455	9.80113
ENSG00000196263.7	ZNF471	1050.92	-0.109475	0.269166	-0.406718	0.684215	0.85896	11.4873	10.862	10.8207	10.4604
ENSG00000197016.11	ZNF470	1218.85	-0.263394	0.414227	-0.63587	0.524861	0.760695	15.192	6.67856	9.69287	8.83409
ENSG00000225614.2	ZNF469	2369.72	-7.03763	0.503441	-13.9791	2.09247e-44	2.00869e-41	12.3506	9.73667	0.031144	0.133714
ENSG00000204604.9	ZNF468	1063.51	-0.737397	0.319633	-2.30701	0.0210544	0.0989312	13.3028	12.8398	6.65976	9.41097
ENSG00000181444.12	ZNF467	1352.71	-1.92535	0.46288	-4.15949	3.18952e-05	0.000529038	16.565	40.6863	7.18343	8.46323
ENSG00000148143.12	ZNF462	3166.27	-0.268401	0.274628	-0.977327	0.328407	0.595856	13.7704	15.0726	14.0486	10.641
ENSG00000197808.11	ZNF461	416.677	0.0392617	0.364498	0.107714	0.914222	0.965473	5.82809	7.15936	7.56636	6.20571
ENSG00000197714.8	ZNF460	1283.73	0.721917	0.367409	1.96489	0.0494275	0.178685	8.23846	12.2435	14.3225	20.4998
ENSG00000178187.7	ZNF454	153.754	1.51739	0.587958	2.58077	0.00985789	0.0569927	0.701477	1.45431	3.64952	2.77479
ENSG00000112200.16	ZNF451	5406.78	0.735398	0.2303	3.19322	0.00140697	0.0127081	37.8724	34.3625	61.2046	62.1806
ENSG00000124459.11	ZNF45	658.03	-0.922533	0.373887	-2.46741	0.0136093	0.0721622	14.5996	9.30911	7.52867	5.40346
ENSG00000173275.12	ZNF449	2633.89	0.9248	0.249668	3.70412	0.000212123	0.002672	19.5727	16.7661	34.0336	36.6484
ENSG00000083838.15	ZNF446	960.501	-0.0659112	0.314397	-0.209643	0.833946	0.930516	13.764	11.8279	14.6792	10.4666
ENSG00000185219.16	ZNF445	8097.64	0.0877475	0.249221	0.352087	0.724773	0.877782	16.4267	18.7705	18.4733	20.0108
ENSG00000167685.14	ZNF444	3705.52	-0.307411	0.341862	-0.899225	0.368533	0.634325	51.3589	79.9965	47.6846	61.8447
ENSG00000180855.15	ZNF443	588.276	-0.551692	0.304592	-1.81125	0.0701027	0.226318	8.28688	8.05945	5.78477	5.67058
ENSG00000198342.9	ZNF442	229.369	-0.102642	0.685025	-0.149837	0.880893	0.951063	1.0011	2.42777	0.850452	2.44782
ENSG00000197044.10	ZNF441	482.486	-0.48159	0.394615	-1.2204	0.222312	0.470726	5.71971	5.46746	3.10979	5.09003
ENSG00000171295.12	ZNF440	923.335	-0.737638	0.288966	-2.55268	0.0106896	0.0605385	11.6236	10.3963	7.42302	6.14662
ENSG00000197857.13	ZNF44	512.514	0.0178359	0.314597	0.0566943	0.954789	0.98187	7.08604	6.55649	7.25673	6.91215
ENSG00000171291.8	ZNF439	631.719	-0.928068	0.365726	-2.53761	0.0111613	0.06252	12.7236	8.24829	4.97753	6.24787
ENSG00000183621.15	ZNF438	565.957	-0.296226	0.307048	-0.964755	0.334667	0.602281	7.47818	7.05423	6.21014	5.95604
ENSG00000249087.6	ZNF436-AS1	1290.8	2.11244	0.272983	7.73834	1.00726e-14	8.50042e-13	10.6123	10.1121	50.2176	41.9912
ENSG00000125945.14	ZNF436	2675.13	-0.518397	0.281162	-1.84376	0.0652177	0.215338	22.436	28.0015	19.6035	16.733
ENSG00000197647.11	ZNF433	265.759	-0.450418	0.387844	-1.16134	0.245505	0.500282	6.57181	5.59822	4.47132	4.66982
ENSG00000256087.6	ZNF432	1431.23	-0.556655	0.342625	-1.62467	0.104232	0.294037	22.5177	15.877	10.7524	15.8645
ENSG00000196705.8	ZNF431	1864.12	0.131512	0.263077	0.499899	0.617146	0.819368	7.02767	7.80915	8.77385	7.96612
ENSG00000118620.12	ZNF430	952.338	0.41149	0.294358	1.39792	0.162136	0.386813	8.27735	6.38745	10.5481	9.4545
ENSG00000198521.11	ZNF43	1629.94	-0.944259	0.481502	-1.96107	0.0498711	0.17995	31.1295	11.4825	14.2079	8.34055
ENSG00000197013.9	ZNF429	833.149	-0.578088	0.327165	-1.76696	0.0772347	0.241164	21.5611	14.7862	13.5164	11.4123
ENSG00000131116.11	ZNF428	6609.77	-0.613841	0.238113	-2.57794	0.00993922	0.0573334	199.893	164.247	121.597	122.224
ENSG00000130818.10	ZNF426	2087.53	-0.556639	0.268291	-2.07476	0.0380091	0.149072	13.6994	10.8103	8.0893	8.95672
ENSG00000204947.8	ZNF425	353.275	-1.58365	0.506585	-3.12613	0.00177121	0.0152264	7.6914	5.05513	3.06042	1.32819
ENSG00000102935.11	ZNF423	3.95128	-5.06645	3.50144	-1.44696	0.147908	NA	0.006274	0.1066	0	0
ENSG00000197050.10	ZNF420	724.661	-0.239689	0.337469	-0.710253	0.477547	0.726248	7.96837	10.0989	7.10652	8.63159
ENSG00000105136.19	ZNF419	884.408	-0.286894	0.363742	-0.78873	0.43027	0.687742	13.158	9.93187	7.51335	11.7867
ENSG00000196724.12	ZNF418	534.545	-0.0719391	0.40276	-0.178615	0.85824	0.941821	9.01343	15.0594	11.4939	12.1685
ENSG00000173480.10	ZNF417	2013.96	0.0624753	0.354231	0.176369	0.860004	0.942384	21.4549	35.7555	28.9158	32.8204
ENSG00000083817.8	ZNF416	574.186	-0.855021	0.320214	-2.67015	0.00758166	0.0470692	8.94822	8.98312	5.63627	4.57575
ENSG00000170954.11	ZNF415	70.0452	0.212198	0.713205	0.297528	0.766064	0.898646	0.861238	1.26947	0.968441	1.5616
ENSG00000133250.13	ZNF414	1544.06	-0.217394	0.275384	-0.789422	0.429865	0.68742	36.5342	42.3385	36.6243	33.2584
ENSG00000119725.17	ZNF410	2483.18	-0.168746	0.254647	-0.662668	0.507543	0.748179	44.3774	39.8163	41.972	34.984
ENSG00000147124.12	ZNF41	1591.53	-1.13577	0.26629	-4.26515	1.99771e-05	0.000349205	19.3465	16.2678	8.87771	7.75505
ENSG00000175213.2	ZNF408	919.082	-0.783322	0.281819	-2.77952	0.00544386	0.0365486	17.1332	15.4848	10.3403	9.13418
ENSG00000215421.9	ZNF407	1300.4	-0.738024	0.278754	-2.64758	0.00810695	0.0493203	7.87025	6.39627	4.72233	4.0519
ENSG00000176222.8	ZNF404	294.614	-0.668164	0.447267	-1.49388	0.135207	0.346076	9.42835	5.73219	4.13565	5.58282
ENSG00000197024.8	ZNF398	3977.68	-0.546685	0.270581	-2.02041	0.0433405	0.163531	30.079	34.1249	25.4427	19.8721
ENSG00000186812.12	ZNF397	3930.51	-0.0649675	0.255272	-0.254503	0.799107	0.915314	30.3258	35.4061	32.3436	32.3507
ENSG00000186496.10	ZNF396	204.129	0.419603	0.450307	0.931815	0.351432	0.619035	2.34887	2.95443	4.08162	3.25339
ENSG00000186918.13	ZNF395	7749.67	0.689064	0.236862	2.90914	0.0036242	0.0266087	71.9703	59.62	113.283	104.251
ENSG00000160908.14	ZNF394	1150.21	0.0825601	0.278015	0.296962	0.766495	0.898646	16.5675	18.0331	19.9826	17.7563
ENSG00000124613.8	ZNF391	517.848	-1.81721	0.401022	-4.53145	5.85789e-06	0.000117972	5.9857	8.74007	2.55013	1.78516
ENSG00000151789.10	ZNF385D	117.108	-6.99165	0.991957	-7.04834	1.81069e-12	1.1919e-10	0.75248	1.16328	0	0.011854
ENSG00000187595.14	ZNF385C	73.5949	1.41611	0.695805	2.0352	0.0418304	0.159426	0.667103	0.424461	1.15082	1.80713
ENSG00000161642.17	ZNF385A	1276.93	-0.408526	0.277203	-1.47374	0.140551	0.354704	19.6716	22.1173	16.995	15.4399
ENSG00000126746.17	ZNF384	4765	0.164284	0.271875	0.604261	0.54567	0.775741	71.7827	88.8461	87.4376	97.8987
ENSG00000188283.11	ZNF383	378.302	-0.171352	0.413516	-0.414377	0.678598	0.855767	5.68423	7.56908	4.98602	7.06661
ENSG00000161298.16	ZNF382	1330.17	-0.321239	0.300346	-1.06957	0.284815	0.548721	11.324	12.3315	11.2771	8.25786
ENSG00000151963.4	ZNF37CP	0.803769	-2.78596	4.83793	-0.575858	0.564711	NA	0	0.400523	0	0
ENSG00000234420.7	ZNF37BP	4102.2	-1.50054	0.310915	-4.82621	1.39154e-06	3.30173e-05	27.7464	22.2736	11.1093	7.05974
ENSG00000075407.17	ZNF37A	1887.46	0.0236767	0.399652	0.0592434	0.952758	0.981441	23.3488	11.8773	22.438	14.179
ENSG00000165244.6	ZNF367	3205.52	0.951511	0.293504	3.2419	0.00118735	0.0110885	22.483	14.963	35.0264	38.9166
ENSG00000178175.11	ZNF366	5.55756	-1.35729	2.52384	-0.537786	0.590724	0.802033	0.051554	0.076115	0.053809	0
ENSG00000138311.15	ZNF365	328.905	0.176565	0.444767	0.396983	0.69138	0.8628	1.86888	2.94701	3.27102	2.36909
ENSG00000160094.14	ZNF362	3490.96	-0.148657	0.249939	-0.594774	0.551994	0.778812	49.7654	44.3312	47.6999	39.5081
ENSG00000198816.5	ZNF358	6521.44	-0.196533	0.316356	-0.621242	0.53444	0.767546	145.562	85.9897	112.435	93.938
ENSG00000177932.6	ZNF354C	2142.42	-0.261675	0.281687	-0.928957	0.352912	0.620288	15.7781	11.1737	11.7753	11.2239
ENSG00000178338.10	ZNF354B	1529.4	0.283243	0.307013	0.922575	0.356229	0.623265	30.5508	20.1696	33.0862	30.0288
ENSG00000169131.10	ZNF354A	1727.07	0.0744161	0.279481	0.266265	0.790035	0.911762	28.7689	21.2245	28.0481	25.853
ENSG00000269235.1	ZNF350-AS1	21.7048	-1.52983	1.17773	-1.29896	0.193956	0.433757	1.55369	1.72342	0.823458	0.33287
ENSG00000256683.6	ZNF350	400.133	-0.336871	0.406569	-0.828572	0.407347	0.669391	8.77386	5.30597	5.13009	6.21268
ENSG00000169981.10	ZNF35	352.829	-0.381712	0.379187	-1.00666	0.314099	0.580299	5.29211	6.0195	3.96001	4.94557
ENSG00000197937.12	ZNF347	1167.31	-0.0992422	0.268056	-0.37023	0.711211	0.871817	7.9924	6.96287	7.33765	6.9878
ENSG00000251666.1	ZNF346-IT1	47.8332	0.506362	0.892773	0.567179	0.570593	0.789874	2.34114	1.00833	1.56746	3.17159
ENSG00000113761.11	ZNF346	971.961	-0.395829	0.282922	-1.39908	0.161789	0.386279	21.0897	17.5047	14.7086	15.3246
ENSG00000251247.9	ZNF345	255.476	0.0619453	0.455865	0.135885	0.891912	0.956112	5.08423	3.01097	3.85221	4.77316
ENSG00000088876.11	ZNF343	1106.68	-0.425274	0.322247	-1.31971	0.18693	0.423803	16.2977	11.8454	12.3796	9.10028
ENSG00000131061.13	ZNF341	639.228	-0.565547	0.376862	-1.50067	0.13344	0.343078	5.61036	7.77464	5.51983	3.84327
ENSG00000196378.11	ZNF34	156.774	0.164308	0.493578	0.332892	0.739215	0.885222	2.44446	3.14167	2.95024	3.47608
ENSG00000225192.1	ZNF33BP1	4.59256	0.166134	2.26876	0.0732268	0.941626	0.976775	0.054102	0.086895	0.026594	0.138308
ENSG00000196693.14	ZNF33B	933.356	-1.18156	0.509315	-2.31989	0.0203467	0.0965932	14.4331	5.30129	3.20804	5.58686
ENSG00000235197.1	ZNF33AP1	0.776186	-2.73798	4.83972	-0.565732	0.571576	NA	0.048715	0	0	0
ENSG00000189180.15	ZNF33A	2318.59	0.317652	0.364549	0.871355	0.38356	0.648862	16.6743	8.4381	17.1882	14.7205
ENSG00000213742.6	ZNF337-AS1	347.571	0.878947	0.385392	2.28066	0.0225686	0.104033	2.62377	1.87224	4.68489	3.79702
ENSG00000130684.13	ZNF337	3069.99	0.393145	0.254309	1.54593	0.122121	0.324477	23.0055	25.3894	31.3379	34.0042
ENSG00000198026.7	ZNF335	3134.2	-0.463727	0.236627	-1.95974	0.0500262	0.180363	27.6198	26.3703	20.069	20.1336
ENSG00000198185.11	ZNF334	961.295	0.220393	0.301714	0.730469	0.465103	0.716393	10.1461	7.58527	11.3259	9.82522
ENSG00000160961.11	ZNF333	893.514	-0.722849	0.327846	-2.20484	0.0274654	0.119327	16.8259	21.8575	11.0863	13.0353
ENSG00000130844.16	ZNF331	2141.52	0.321899	0.267146	1.20495	0.228221	0.478695	16.7735	19.6337	23.1136	23.7211
ENSG00000109445.10	ZNF330	2551.51	0.217337	0.260985	0.832758	0.404981	0.667122	46.2179	51.9538	56.124	61.234
ENSG00000223910.1	ZNF32-AS3	6.18878	-2.30031	2.3978	-0.959341	0.337387	0.605202	0.071458	0.251286	0	0.065646
ENSG00000230565.1	ZNF32-AS2	118.191	-0.201405	0.555389	-0.362638	0.716875	0.874242	5.32844	3.41715	4.27186	3.50254
ENSG00000226245.1	ZNF32-AS1	14.2069	-1.69556	1.41834	-1.19546	0.231908	0.484016	2.01309	1.14206	0.728855	0.311923
ENSG00000181894.14	ZNF329	1009.19	0.182135	0.318307	0.5722	0.567186	0.788047	14.5709	9.8232	13.6108	14.685
ENSG00000162664.16	ZNF326	5141.29	0.426992	0.343783	1.24204	0.214222	0.460396	35.1102	19.1421	33.3776	40.8577
ENSG00000249471.7	ZNF324B	419.011	-0.0164796	0.424954	-0.0387797	0.969066	0.988065	6.71345	8.92981	6.13178	9.75065
ENSG00000083812.11	ZNF324	1439.98	-1.04319	0.480808	-2.16967	0.030032	0.127236	18.6315	15.7792	4.45607	12.5678
ENSG00000188801.9	ZNF322P1	269.212	-0.228335	0.382079	-0.597612	0.550099	0.777839	7.88676	7.08269	6.56707	6.54212
ENSG00000181315.10	ZNF322	2537.33	-0.161451	0.282924	-0.570654	0.568234	0.788743	21.0115	14.5761	16.739	15.8078
ENSG00000213801.4	ZNF321P	318.107	0.442487	0.662179	0.668229	0.503987	0.745555	2.93746	12.1705	11.9667	9.45587
ENSG00000182986.12	ZNF320	1768.92	0.0831441	0.270686	0.307161	0.758721	0.894492	27.6225	21.1526	27.0347	25.8826
ENSG00000169740.13	ZNF32	978.016	-0.636911	0.384137	-1.65803	0.097311	0.281609	43.3763	23.123	24.6492	19.015
ENSG00000166188.2	ZNF319	1150.8	-0.209648	0.310402	-0.675406	0.499418	0.741789	12.3592	8.74641	10.2938	8.41247
ENSG00000171467.15	ZNF318	5528.56	-0.264163	0.245579	-1.07568	0.282073	0.545694	26.4681	20.9505	20.7646	19.6869
ENSG00000130803.14	ZNF317	2682.4	-0.220539	0.254694	-0.865897	0.386547	0.651634	24.9628	25.0781	24.1905	20.0007
ENSG00000205903.6	ZNF316	17905.3	0.0337108	0.25008	0.1348	0.89277	0.956383	100.573	120.601	119.136	114.146
ENSG00000197935.6	ZNF311	7.54683	-0.165299	2.40523	-0.0687247	0.945209	0.978287	0.170543	0	0.068084	0.083798
ENSG00000270876.1	ZNF30-AS1	3.1255	-1.58406	3.87711	-0.408567	0.682857	NA	0.48126	0	0.151682	0
ENSG00000131845.14	ZNF304	1649.51	-0.435741	0.271453	-1.60521	0.108447	0.300931	14.4562	15.0731	10.3291	12.0814
ENSG00000089335.20	ZNF302	1297.72	0.687784	0.261218	2.63299	0.0084637	0.0508727	14.763	13.3602	23.7564	22.7467
ENSG00000145908.12	ZNF300	2573.2	-1.29632	0.302807	-4.28102	1.86036e-05	0.000329953	35.6906	24.1639	13.9463	11.0029
ENSG00000168661.14	ZNF30	239.425	-0.848779	0.492565	-1.72318	0.0848557	0.257575	2.99029	5.36534	2.48359	2.33304
ENSG00000166526.16	ZNF3	2634.19	0.092954	0.384277	0.241893	0.808863	0.91954	34.095	39.4256	54.5898	26.5356
ENSG00000108452.1	ZNF29P	4.92234	-1.68712	2.19057	-0.770175	0.441196	0.696977	1.006	1.68512	0.445709	0.518385
ENSG00000170684.8	ZNF296	211.106	2.37644	0.436425	5.44524	5.1735e-08	1.66237e-06	1.39338	1.03934	6.48071	6.49558
ENSG00000237232.7	ZNF295-AS1	32.5907	0.60726	0.906659	0.669778	0.503	0.744673	0.802613	0.880188	1.3646	1.28443
ENSG00000188994.12	ZNF292	6096.35	-0.508388	0.279979	-1.8158	0.0694004	0.224883	24.5624	23.42	14.5175	20.0412
ENSG00000141040.14	ZNF287	495.276	-0.206481	0.326373	-0.632652	0.526961	0.761982	8.0933	7.64264	6.54233	7.43945
ENSG00000249459.8	ZNF286B	947.186	-0.583576	0.287201	-2.03194	0.0421597	0.160204	19.5512	16.9024	11.6995	13.1978
ENSG00000187607.15	ZNF286A	1697.06	0.12309	0.273981	0.449264	0.653241	0.841117	26.1704	24.9891	32.2151	25.0891
ENSG00000176761.7	ZNF285B	61.7127	0.532574	0.722839	0.736781	0.461255	0.712829	0.886441	0.899153	0.982924	1.63619
ENSG00000267508.5	ZNF285	429.655	-1.76324	0.380168	-4.63805	3.51713e-06	7.573e-05	4.04258	5.14104	1.59704	1.20112
ENSG00000186026.6	ZNF284	1172.75	-0.093058	0.284822	-0.326723	0.743877	0.887024	8.02927	9.22852	8.05094	8.59336
ENSG00000167637.16	ZNF283	773.256	-0.277134	0.351173	-0.789166	0.430015	0.687517	14.2871	9.7858	11.8613	8.52584
ENSG00000170265.11	ZNF282	7161.23	-0.124141	0.3074	-0.403841	0.68633	0.860209	51.7398	77.6579	63.0158	59.7043
ENSG00000162702.7	ZNF281	2109.33	0.383877	0.25815	1.48703	0.137007	0.349054	14.6996	11.8179	18.1965	17.2692
ENSG00000137871.19	ZNF280D	2056.09	0.185016	0.320312	0.577612	0.563526	0.785868	27.4364	17.0487	28.3354	23.3568
ENSG00000056277.15	ZNF280C	2701.8	0.0279309	0.273377	0.10217	0.918622	0.967061	22.7332	17.2713	19.403	22.3046
ENSG00000275004.3	ZNF280B	895.496	-0.0976383	0.325988	-0.299515	0.764547	0.897648	4.34225	5.88866	5.10414	4.7666
ENSG00000198538.10	ZNF28	1039.54	-0.43198	0.314933	-1.37166	0.17017	0.399444	12.9819	11.4047	10.9701	7.63367
ENSG00000198839.9	ZNF277	1984.76	0.797055	0.270597	2.94554	0.00322387	0.0242745	27.8596	29.7237	57.1396	45.9155
ENSG00000158805.11	ZNF276	2236.16	0.0908992	0.273168	0.332759	0.739316	0.885227	32.071	25.7413	35.0705	28.1244
ENSG00000063587.13	ZNF275	6025.88	-0.614262	0.239235	-2.56761	0.0102403	0.0587851	34.9335	38.2223	24.976	24.1989
ENSG00000171606.17	ZNF274	1622.68	-0.355593	0.331533	-1.07257	0.283463	0.547373	25.4285	21.7646	14.7439	22.9572
ENSG00000198039.11	ZNF273	1693.83	0.262768	0.342574	0.76704	0.443058	0.698022	23.6614	13.3058	22.0575	23.1421
ENSG00000257267.2	ZNF271P	1678.04	-0.847172	0.302917	-2.79672	0.00516248	0.0350334	15.6014	10.8336	8.29408	6.75902
ENSG00000090612.20	ZNF268	835.534	-0.578612	0.286421	-2.02015	0.0433681	0.163533	5.08187	4.85876	3.64559	3.1969
ENSG00000185947.14	ZNF267	803.348	0.698765	0.389662	1.79326	0.0729317	0.232114	4.88968	8.55133	11.5248	11.1109
ENSG00000174652.17	ZNF266	2338.57	0.331148	0.290054	1.14168	0.253588	0.509731	32.6815	22.2698	34.3517	36.2345
ENSG00000083844.10	ZNF264	1221.3	1.79021	0.289227	6.18962	6.03086e-10	2.80131e-08	3.86013	3.48908	11.7383	14.3352
ENSG00000006194.9	ZNF263	2171.44	0.278876	0.303742	0.918134	0.358549	0.625424	27.7007	38.6349	41.7895	41.2839
ENSG00000254004.6	ZNF260	1197.8	0.647422	0.529454	1.22281	0.221402	0.469646	8.39986	4.8852	5.20849	15.8548
ENSG00000198393.7	ZNF26	1449.69	-0.966062	0.27751	-3.48118	0.000499218	0.00551101	11.6586	12.191	6.97189	5.60886
ENSG00000219565.2	ZNF259P1	2.47598	-0.450897	3.37389	-0.133643	0.893685	NA	0.035861	0.019585	0.041956	0
ENSG00000152454.3	ZNF256	960.048	0.0938957	0.38591	0.24331	0.807765	0.918941	10.235	16.8254	12.9163	16.8904
ENSG00000213096.9	ZNF254	2030.89	-0.463583	0.26197	-1.76961	0.0767928	0.240384	20.2157	19.7808	16.448	13.397
ENSG00000256771.2	ZNF253	1156.92	-1.04468	0.349079	-2.99269	0.00276534	0.0216189	12.7708	19.7124	8.67782	7.61497
ENSG00000255559.1	ZNF252P-AS1	23.9289	-1.00738	1.27312	-0.791265	0.42879	0.687081	0.47383	0.150045	0.063686	0.242343
ENSG00000196922.10	ZNF252P	1648.62	-1.16565	0.34218	-3.40653	0.000657942	0.0068683	28.1383	17.731	12.257	8.6744
ENSG00000198169.8	ZNF251	1498.85	0.103397	0.312588	0.330776	0.740813	0.885695	25.7641	16.5374	23.5432	22.8771
ENSG00000196150.13	ZNF250	1652.24	0.0873328	0.291114	0.299995	0.764181	0.897578	21.7762	27.6958	26.4571	27.6833
ENSG00000175395.15	ZNF25	2032.15	-0.213394	0.257501	-0.828711	0.407268	0.669309	17.7487	16.7005	16.6421	13.916
ENSG00000198105.11	ZNF248	1226.38	-0.608931	0.285452	-2.13322	0.0329066	0.135044	18.4836	14.2227	11.6129	10.3604
ENSG00000172466.15	ZNF24	13072.7	-0.182692	0.226503	-0.806576	0.419911	0.679846	73.4673	65.0596	61.5716	63.5961
ENSG00000196793.13	ZNF239	125.885	-0.901511	0.542682	-1.66121	0.0966706	0.280399	2.94024	1.94144	1.22498	1.43871
ENSG00000130856.15	ZNF236	2291.06	0.0507601	0.24393	0.208093	0.835157	0.930994	12.636	11.5221	13.238	12.4553
ENSG00000159917.14	ZNF235	258.947	-1.82894	0.617847	-2.96019	0.00307454	0.0234318	6.73233	4.99843	0.777938	2.58937
ENSG00000263002.7	ZNF234	1422.63	-0.604192	0.273746	-2.20713	0.0273051	0.118913	17.4907	19.1993	11.8431	12.9659
ENSG00000159915.12	ZNF233	30.9181	-0.772375	0.943407	-0.818708	0.412953	0.674753	0.570851	0.418999	0.280584	0.316166
ENSG00000167840.13	ZNF232	859.082	-0.5173	0.286797	-1.80372	0.0712758	0.22884	20.3523	18.4315	14.9263	12.916
ENSG00000159882.12	ZNF230	420.897	-0.016983	0.346884	-0.0489588	0.960952	0.984115	4.64043	3.58755	4.11735	4.20181
ENSG00000167377.17	ZNF23	937.481	0.0232987	0.343329	0.0678611	0.945896	0.978508	10.752	9.73706	13.2373	8.23385
ENSG00000278318.4	ZNF229	547.526	-1.84005	0.321295	-5.72698	1.02236e-08	3.79907e-07	6.00079	5.00774	1.63463	1.51743
ENSG00000131115.15	ZNF227	1721.84	-0.504407	0.295216	-1.7086	0.0875245	0.26246	29.0559	35.1688	21.0516	25.4865
ENSG00000167380.16	ZNF226	1498.36	0.484997	0.321227	1.50982	0.131088	0.339116	31.7976	19.8376	35.8379	37.8764
ENSG00000256294.7	ZNF225	643.949	-0.336685	0.310518	-1.08427	0.278247	0.541659	7.14363	7.2504	5.43356	6.25955
ENSG00000267680.5	ZNF224	1475.24	-0.317305	0.284785	-1.11419	0.265196	0.524496	25.8348	19.2825	19.7079	17.4036
ENSG00000178386.12	ZNF223	255.604	-0.365801	0.414553	-0.882398	0.377561	0.64263	7.05593	6.17114	6.10931	4.49101
ENSG00000159885.13	ZNF222	382.479	-0.449404	0.356028	-1.26227	0.206851	0.450672	9.26598	10.1183	7.94988	6.68897
ENSG00000159905.14	ZNF221	394.8	-1.27074	0.403087	-3.15252	0.00161866	0.0141432	9.2715	7.33911	4.36309	2.73166
ENSG00000165512.4	ZNF22	3672.35	-0.250631	0.30459	-0.822848	0.410594	0.672378	60.5018	37.3403	42.4943	41.4593
ENSG00000165804.15	ZNF219	8751.88	-0.245632	0.258551	-0.950033	0.342095	0.60963	135.915	104.008	113.095	94.3075
ENSG00000171940.13	ZNF217	18829.2	-0.33657	0.306808	-1.09701	0.272639	0.533845	103.487	156.502	112.036	100.869
ENSG00000263072.6	ZNF213-AS1	508.197	0.204018	0.366088	0.557293	0.577327	0.793665	17.1003	10.93	17.2949	15.7174
ENSG00000085644.13	ZNF213	1431.55	-0.288237	0.334449	-0.861826	0.388783	0.653657	20.7787	12.2611	13.7569	13.8359
ENSG00000170260.8	ZNF212	2529.07	-0.132839	0.271326	-0.489594	0.624421	0.823846	27.4772	33.5803	28.6699	28.7089
ENSG00000121417.13	ZNF211	1092.69	-0.546891	0.278044	-1.96693	0.0491917	0.178127	20.7994	19.1941	13.1453	14.9106
ENSG00000010244.16	ZNF207	13755.7	0.000635694	0.35741	0.00177861	0.998581	0.999532	137.43	68.3005	96.1876	113.09
ENSG00000122386.10	ZNF205	1124.96	-0.271449	0.387549	-0.700424	0.483663	0.731223	14.6622	25.4614	15.2961	19.0563
ENSG00000204789.4	ZNF204P	28.1323	-0.0160869	1.06538	-0.0150997	0.987953	0.995645	0.206972	0.521072	0.429603	0.317467
ENSG00000166261.10	ZNF202	1213	-0.716044	0.279114	-2.56541	0.0103053	0.0590019	16.6193	13.4515	9.99511	8.78502
ENSG00000010539.11	ZNF200	666.779	-0.911354	0.329216	-2.76825	0.00563574	0.0375591	11.9383	8.60938	6.01154	5.18554
ENSG00000132010.15	ZNF20	373.895	-0.495182	0.355897	-1.39136	0.164115	0.390102	8.43092	7.86524	6.57705	5.32574
ENSG00000275111.4	ZNF2	538.09	-0.737007	0.39858	-1.84908	0.064446	0.214008	6.35249	9.59943	4.26847	5.59933
ENSG00000233509.2	ZNF197-AS1	8.11526	0.224375	1.69531	0.13235	0.894707	0.957016	0.3553	0.391693	0.371365	0.542871
ENSG00000186448.14	ZNF197	2498.54	-0.515398	0.265683	-1.9399	0.0523921	0.186246	30.5046	33.244	25.3042	20.6399
ENSG00000005801.16	ZNF195	2100.39	-0.255711	0.398196	-0.642174	0.52076	0.757909	62.0395	29.074	45.0954	32.7326
ENSG00000218016.2	ZNF192P2	2.35614	-4.3389	3.99516	-1.08604	0.277462	NA	0.142532	0.070263	0	0
ENSG00000226314.7	ZNF192P1	126.478	0.532369	0.53706	0.991266	0.321556	0.587916	2.6488	3.52846	5.13546	4.11376
ENSG00000157429.15	ZNF19	125.026	-0.821717	0.556823	-1.47572	0.140018	0.354025	3.53085	2.10944	1.72384	1.53017
ENSG00000136870.10	ZNF189	1231.53	-1.01346	0.294106	-3.44589	0.000569187	0.00611067	18.4911	15.0646	9.62424	7.46127
ENSG00000147394.18	ZNF185	253.893	-0.447324	0.466206	-0.959498	0.337308	0.60519	2.216	3.37006	2.47118	1.78179
ENSG00000096654.15	ZNF184	873.31	-0.36736	0.278768	-1.3178	0.187571	0.424712	10.496	9.84853	8.19895	7.98816
ENSG00000147118.10	ZNF182	1842.71	-0.196393	0.271624	-0.723031	0.469661	0.720143	17.3851	18.6822	14.8759	17.4482
ENSG00000197841.14	ZNF181	384.382	-0.830147	0.39057	-2.12547	0.0335473	0.136569	8.87583	8.35965	3.99581	5.84817
ENSG00000167384.10	ZNF180	775.554	-0.384626	0.356561	-1.07871	0.280717	0.544437	10.1435	9.68998	9.75085	5.92359
ENSG00000154957.13	ZNF18	415.746	-0.261794	0.441175	-0.593401	0.552913	0.779319	4.83363	8.4717	6.46601	5.0362
ENSG00000188629.11	ZNF177	60.6091	-0.876329	1.367	-0.641058	0.521485	0.758156	1.47644	2.41036	2.22037	0.028736
ENSG00000105497.7	ZNF175	1073.78	0.363811	0.303222	1.19982	0.230211	0.481378	6.26921	6.63541	7.46271	9.5755
ENSG00000103343.12	ZNF174	1043.1	-0.0773165	0.27883	-0.277289	0.781558	0.907622	18.6055	17.1364	16.3601	18.3724
ENSG00000186272.12	ZNF17	383.212	-0.0965134	0.401588	-0.240329	0.810075	0.920062	4.92843	6.62076	6.49304	4.70325
ENSG00000175787.16	ZNF169	473.421	0.623205	0.364835	1.70818	0.0876024	0.262529	7.98978	5.46566	11.6707	9.5611
ENSG00000197279.3	ZNF165	58.8213	0.421356	0.711303	0.592372	0.553601	0.779589	0.697272	0.778345	1.17115	0.867724
ENSG00000170949.17	ZNF160	2123.65	0.469321	0.249705	1.8795	0.0601759	0.204801	18.3394	19.0719	27.404	25.8725
ENSG00000170631.14	ZNF16	556.353	-0.250666	0.313615	-0.799279	0.424129	0.682606	8.06569	8.49052	7.07232	7.24195
ENSG00000147117.7	ZNF157	292.537	0.634084	0.401033	1.58113	0.113849	0.310081	2.64949	3.47166	4.99872	4.80192
ENSG00000204920.10	ZNF155	743.369	-0.476013	0.442352	-1.0761	0.281885	0.545559	7.88671	16.6667	9.6285	8.71399
ENSG00000179909.15	ZNF154	45.7872	0.0538207	0.788801	0.0682311	0.945602	0.978363	0.259084	0.234158	0.224896	0.29275
ENSG00000163848.18	ZNF148	3428.76	0.109351	0.240246	0.455163	0.648992	0.83882	12.709	11.3706	14.073	12.5981
ENSG00000167635.11	ZNF146	7049.19	0.0622353	1.24529	0.0499766	0.960141	0.983959	20.3593	103.042	102.427	33.2934
ENSG00000166478.9	ZNF143	1114.8	-1.4235	0.304575	-4.67373	2.95776e-06	6.49607e-05	25.7587	32.6933	11.0297	11.4224
ENSG00000115568.15	ZNF142	2919.26	-0.833633	0.242352	-3.43976	0.000582226	0.0062159	25.413	26.3488	15.1862	14.6781
ENSG00000131127.13	ZNF141	455.125	2.9215	0.46361	6.30164	2.94511e-10	1.42847e-08	0.979986	2.02304	12.8746	10.7314
ENSG00000196387.9	ZNF140	837.107	-0.522082	0.361147	-1.44562	0.148283	0.366855	16.782	13.779	8.40553	13.3253
ENSG00000105708.8	ZNF14	506.657	-0.481864	0.3899	-1.23587	0.216509	0.463582	7.89348	4.63595	5.00233	4.17664
ENSG00000197008.9	ZNF138	1146.86	-0.261924	0.396847	-0.660014	0.509245	0.749749	17.4582	20.4618	11.1734	21.2274
ENSG00000123870.10	ZNF137P	157.078	0.361839	0.609783	0.593389	0.552921	0.779319	4.04278	1.87252	2.78363	4.91676
ENSG00000196646.11	ZNF136	349.458	0.603023	0.455996	1.32243	0.186025	0.422499	3.37717	1.93868	5.06253	3.19218
ENSG00000176293.19	ZNF135	31.5041	-8.07898	1.81386	-4.45401	8.42802e-06	0.000162352	1.00829	0.533975	0	0
ENSG00000213762.10	ZNF134	1855.4	-0.454627	0.273278	-1.66361	0.096191	0.279602	17.4157	18.9001	12.5096	14.7212
ENSG00000125846.15	ZNF133	1324.77	-0.410283	0.338855	-1.21079	0.225975	0.4755	18.4504	23.5691	19.5997	13.0978
ENSG00000131849.10	ZNF132	529.894	-0.688207	0.338275	-2.03446	0.0419051	0.1595	8.64626	6.31963	4.94706	4.55506
ENSG00000172262.11	ZNF131	1374.79	-0.342083	0.421519	-0.811548	0.417051	0.677863	33.0377	14.1577	17.3297	20.4516
ENSG00000196418.12	ZNF124	690.722	-1.16701	0.456725	-2.55516	0.0106139	0.0602154	25.8295	11.4056	10.0904	6.82469
ENSG00000197961.11	ZNF121	14347	-0.000827839	0.409596	-0.00202111	0.998387	0.999429	47.7418	107.876	77.3886	84.0515
ENSG00000164631.18	ZNF12	4691.34	0.658647	0.238111	2.76614	0.00567241	0.0377271	26.9552	22.5987	40.7399	39.4631
ENSG00000152926.14	ZNF117	3346.6	-0.383197	0.399175	-0.959973	0.337069	0.60491	25.9051	11.3604	16.1977	12.8922
ENSG00000178150.8	ZNF114	22.1257	3.1898	1.19977	2.65867	0.00784502	0.047993	0.064328	0.122598	0.907081	0.76325
ENSG00000062370.16	ZNF112	238.195	-1.09758	0.626294	-1.7525	0.0796884	0.246866	4.58744	1.31276	1.49423	1.29567
ENSG00000196247.11	ZNF107	1828.19	0.234126	0.329624	0.710281	0.47753	0.726248	7.86947	11.9087	12.7728	11.2858
ENSG00000103994.16	ZNF106	6697.36	-0.331001	0.231412	-1.43036	0.152615	0.373126	37.276	33.9155	30.6605	27.4601
ENSG00000234473.1	ZNF101P2	3.13233	-4.74981	3.60154	-1.31883	0.187227	NA	0.242203	0.077486	0	0
ENSG00000181896.11	ZNF101	922.305	-0.345556	0.292183	-1.18267	0.236941	0.490114	7.77378	8.52773	7.11338	6.10501
ENSG00000197020.10	ZNF100	1164.97	-0.260967	0.318083	-0.820438	0.411967	0.674002	10.7209	7.02019	7.92567	7.22205
ENSG00000256223.5	ZNF10	400.175	-0.334699	0.402738	-0.831058	0.405941	0.667843	6.58418	9.97908	6.97104	6.60762
ENSG00000101040.19	ZMYND8	8448.5	-0.991171	0.237982	-4.1649	3.11491e-05	0.000517781	74.2833	73.2504	41.494	34.8478
ENSG00000258917.1	ZMYND19P1	1.84529	4.65737	4.52225	1.02988	0.303067	NA	0.006304	0	0.261867	0.046734
ENSG00000165724.5	ZMYND19	6010.59	-0.0936301	0.245289	-0.381713	0.702674	0.867906	137.005	147.001	129.384	144.142
ENSG00000141497.13	ZMYND15	106.413	-0.690551	0.672144	-1.02739	0.304239	0.570655	2.36718	1.60049	1.8144	0.742917
ENSG00000066185.12	ZMYND12	2.62731	-0.991492	3.22337	-0.307595	0.75839	NA	0.0559	0.087459	0	0.070262
ENSG00000015171.18	ZMYND11	3112.17	-1.43203	0.381951	-3.74927	0.000177353	0.00230199	58.165	28.956	19.3674	13.5993
ENSG00000004838.13	ZMYND10	180.816	1.28868	0.465763	2.76681	0.00566073	0.0376712	2.10268	1.46007	4.29347	4.65362
ENSG00000243749.1	ZMYM6NB	610.754	0.640095	0.335927	1.90546	0.0567205	0.196492	18.4873	13.8135	28.8058	22.8387
ENSG00000163867.16	ZMYM6	1667.27	0.67602	0.273171	2.47472	0.0133342	0.0710962	11.7635	9.20018	16.4625	17.8217
ENSG00000132950.18	ZMYM5	1109	0.0167298	0.312365	0.0535584	0.957287	0.982709	16.0061	12.7823	12.8355	16.9087
ENSG00000227409.1	ZMYM4-AS1	1.93927	1.99447	3.66532	0.544145	0.586342	NA	0.134228	0.00988	0.18632	0.239282
ENSG00000146463.11	ZMYM4	8636.49	-0.191511	0.266581	-0.718396	0.472513	0.722666	55.1342	39.4969	40.5384	44.1687
ENSG00000147130.14	ZMYM3	28924.9	0.308952	0.219486	1.40761	0.159246	0.383226	161.012	154.03	203.42	197.425
ENSG00000121741.16	ZMYM2	10485.5	-0.634118	0.229088	-2.76801	0.00564	0.0375766	74.3978	77.1342	49.7735	50.5893
ENSG00000197056.9	ZMYM1	1803.34	0.513442	0.27947	1.8372	0.0661806	0.217664	15.6046	11.8289	18.8777	21.169
ENSG00000084073.8	ZMPSTE24	4082.2	-0.587057	0.25499	-2.30227	0.0213199	0.0997341	61.2875	46.9608	37.8781	35.9134
ENSG00000122515.14	ZMIZ2	20598.3	0.500732	0.273728	1.8293	0.0673542	0.220442	243.209	163.547	304.464	283.946
ENSG00000224596.7	ZMIZ1-AS1	18.7265	-0.640915	1.25975	-0.508766	0.610917	0.815543	0.441856	0.164343	0.257889	0.139076
ENSG00000108175.16	ZMIZ1	10363.9	-0.408905	0.231212	-1.76853	0.0769726	0.24062	49.7675	49.2169	40.885	35.7778
ENSG00000100319.12	ZMAT5	1381.62	-0.147515	0.269308	-0.547755	0.58386	0.797446	46.1026	50.8719	45.2112	44.8604
ENSG00000165061.14	ZMAT4	31.8248	8.77475	1.79715	4.88259	1.04699e-06	2.56068e-05	0	0	1.16277	0.833968
ENSG00000172667.10	ZMAT3	2698.83	0.153581	0.343034	0.447714	0.65436	0.841659	7.93459	12.9322	11.2731	12.7104
ENSG00000146007.10	ZMAT2	4017.66	-0.597646	0.23679	-2.52395	0.0116045	0.0642527	93.0235	95.9619	65.7788	62.6455
ENSG00000166432.14	ZMAT1	40.5099	1.22939	0.896638	1.37111	0.170342	0.399644	0.217158	0.101328	0.314746	0.44215
ENSG00000198315.10	ZKSCAN8	7089.93	0.50462	0.237087	2.12842	0.0333024	0.136112	28.7671	26.5203	37.9186	42.5237
ENSG00000196345.12	ZKSCAN7	238.335	-1.50222	0.453235	-3.31443	0.0009183	0.0090259	4.5453	3.71575	1.84488	1.15109
ENSG00000196652.11	ZKSCAN5	2791.33	-0.634409	0.27439	-2.31207	0.020774	0.0981367	26.8322	19.2307	15.6433	14.7236
ENSG00000187626.8	ZKSCAN4	601.028	-0.248499	0.302735	-0.820848	0.411733	0.673906	8.87013	8.2216	7.59754	7.18871
ENSG00000189298.13	ZKSCAN3	605.904	-0.0100388	0.325851	-0.0308079	0.975423	0.990765	4.60161	3.39255	4.217	3.91027
ENSG00000155592.15	ZKSCAN2	1439.36	-0.561027	0.25932	-2.16345	0.0305063	0.128419	7.91571	7.9839	5.70904	5.37289
ENSG00000106261.16	ZKSCAN1	6349.05	-0.429438	0.465634	-0.922265	0.35639	0.623501	61.6896	19.6178	31.5665	29.6084
ENSG00000269793.5	ZIM2-AS1	208.01	-0.588957	0.505567	-1.16494	0.244042	0.49858	4.6044	3.97462	3.92882	2.00578
ENSG00000269699.5	ZIM2	253.08	-2.388	0.43823	-5.4492	5.05974e-08	1.63037e-06	8.82596	5.95554	1.41106	1.46413
ENSG00000171649.11	ZIK1	1632.45	-0.641443	0.271234	-2.36491	0.0180346	0.0884452	23.729	18.8918	13.448	14.5309
ENSG00000139800.8	ZIC5	47.7593	9.35698	1.72774	5.41574	6.10356e-08	1.93425e-06	0	0	0.91072	0.410093
ENSG00000174963.17	ZIC4	1149.83	0.979366	0.543509	1.80193	0.0715564	0.229385	8.29145	9.95642	29.3728	8.02668
ENSG00000043355.10	ZIC2	149.389	4.33995	0.740366	5.8619	4.57607e-09	1.80837e-07	0.066525	0.241713	4.34424	2.23669
ENSG00000152977.9	ZIC1	4313.42	0.928159	0.234706	3.95456	7.66766e-05	0.00112233	41.8436	38.3227	76.3657	80.1267
ENSG00000174306.21	ZHX3	1871.42	-0.659542	0.293038	-2.2507	0.0244043	0.110008	16.8474	20.8304	13.6201	10.999
ENSG00000178764.7	ZHX2	1220.17	-0.09521	0.280171	-0.339829	0.733986	0.882399	9.86206	7.80528	8.93333	8.02013
ENSG00000259305.6	ZHX1-C8orf76	212.29	0.292608	0.515507	0.567613	0.570298	0.789787	6.80874	4.01824	8.61511	5.03636
ENSG00000165156.14	ZHX1	1457.09	0.21687	0.291714	0.743432	0.45722	0.709113	14.8974	18.8338	20.5868	19.8506
ENSG00000138658.15	ZGRF1	3203.99	1.09343	0.341874	3.19834	0.00138219	0.0125273	23.8847	14.0166	35.3895	46.9566
ENSG00000197114.11	ZGPAT	1285.65	0.117281	0.3761	0.311835	0.755166	0.892768	23.7284	17.6122	16.6485	29.0605
ENSG00000220201.7	ZGLP1	195.202	-0.874891	0.513645	-1.7033	0.088512	0.26432	6.8451	3.56015	3.2185	2.60208
ENSG00000162078.11	ZG16B	3.27803	1.26318	3.03525	0.41617	0.677286	NA	0	0.116936	0.140388	0.152621
ENSG00000174992.7	ZG16	1.35833	-3.5448	4.81625	-0.736009	0.461725	NA	0.051723	0	0	0
ENSG00000157077.14	ZFYVE9	2662.46	0.340653	0.240954	1.41377	0.157429	0.380309	15.2067	14.5063	20.1295	18.5329
ENSG00000159733.13	ZFYVE28	807.07	0.0694215	0.428861	0.161874	0.871405	0.947275	6.22867	12.5971	10.9874	9.51286
ENSG00000155256.17	ZFYVE27	2567.65	0.126269	0.269811	0.46799	0.639791	0.833795	36.0736	32.9393	34.2385	42.9207
ENSG00000072121.15	ZFYVE26	3261.53	-0.575923	0.24467	-2.35387	0.018579	0.0900572	17.1265	14.2333	10.9879	10.5789
ENSG00000100711.13	ZFYVE21	3375.68	0.418774	0.26941	1.55441	0.120086	0.321117	53.7073	58.1219	68.6633	84.8625
ENSG00000166140.17	ZFYVE19	1239.59	0.427435	0.273142	1.56488	0.11761	0.316878	23.5166	20.8776	28.8028	32.3816
ENSG00000039319.16	ZFYVE16	3149.53	-0.347225	0.302711	-1.14705	0.251359	0.507188	30.5269	19.4291	21.3957	18.7363
ENSG00000165861.13	ZFYVE1	1907.74	-0.0146439	0.296936	-0.0493168	0.960667	0.983989	16.6835	15.9856	13.9067	19.2246
ENSG00000067646.11	ZFY	292.871	-1.00362	0.551509	-1.81977	0.0687948	0.223549	5.6301	2.22087	2.4503	1.54327
ENSG00000234230.1	ZFX-AS1	16.2266	-2.08234	1.3547	-1.53712	0.124264	0.328286	1.17844	2.70808	0.486117	0.469721
ENSG00000005889.15	ZFX	4076.29	-0.411739	0.276503	-1.48909	0.136463	0.348239	33.8801	23.4014	22.3151	21.7111
ENSG00000105278.10	ZFR2	212.278	-7.57124	0.69792	-10.8483	2.03186e-27	5.08827e-25	5.32516	7.06321	0.043188	0.026667
ENSG00000056097.15	ZFR	12640.6	-0.352892	0.227147	-1.55359	0.120283	0.321403	105.805	93.6012	78.5401	81.5739
ENSG00000251003.7	ZFPM2-AS1	376.77	6.52397	2.40081	2.71741	0.00657951	0.042334	0	0.662082	39.0321	25.8449
ENSG00000169946.13	ZFPM2	46.5953	9.32569	1.69206	5.51143	3.55921e-08	1.18842e-06	0	0	1.36989	1.51713
ENSG00000179588.8	ZFPM1	1066.69	0.518427	0.439615	1.17928	0.238288	0.491489	3.42763	7.23397	9.2131	6.67347
ENSG00000162300.11	ZFPL1	2390.37	0.775272	0.31433	2.46643	0.0136467	0.072309	40.9161	59.1537	83.979	92.7631
ENSG00000189420.8	ZFP92	26.6023	-3.22524	1.35564	-2.37914	0.0173533	0.0860717	0.06501	0.412041	0.033757	0.020774
ENSG00000186660.14	ZFP91	11648.7	-0.251878	0.225045	-1.11923	0.26304	0.52171	80.024	70.959	65.6473	64.4319
ENSG00000184939.15	ZFP90	2094.18	0.206363	0.246715	0.836441	0.402907	0.66537	20.1754	18.3134	23.6021	21.975
ENSG00000181007.8	ZFP82	371.37	-5.8445	0.568384	-10.2827	8.43623e-25	1.58018e-22	7.65506	7.33478	0.05019	0.20231
ENSG00000187801.14	ZFP69B	199.322	-0.0163668	0.440814	-0.0371285	0.970383	0.988751	3.42018	2.50491	3.02752	2.98231
ENSG00000187815.9	ZFP69	228.245	-6.45416	2.05494	-3.1408	0.00168487	0.0145931	5.75083	4.63102	0.134495	0
ENSG00000020256.19	ZFP64	2448.39	-0.14264	0.262626	-0.543128	0.587042	0.800122	28.3917	32.4046	30.0373	26.7088
ENSG00000196670.13	ZFP62	1172.53	-1.0492	0.374625	-2.80068	0.0050995	0.0346848	28.2892	15.0816	11.9024	9.50732
ENSG00000181638.17	ZFP41	1665.27	-0.779696	0.287216	-2.71467	0.00663424	0.0425976	27.2805	19.9811	15.1608	13.0356
ENSG00000136866.13	ZFP37	835.27	0.553075	0.296572	1.86489	0.0621966	0.209138	4.91101	5.61148	8.16673	7.73149
ENSG00000152518.6	ZFP36L2	8456.3	-0.910992	0.237286	-3.83922	0.000123427	0.00168962	100.758	85.2743	53.9639	47.5504
ENSG00000185650.9	ZFP36L1	9126.5	0.223703	0.245538	0.911072	0.362258	0.628807	81.0712	83.7715	91.1336	106.52
ENSG00000128016.5	ZFP36	1594.49	0.311719	0.266264	1.17071	0.241714	0.496177	24.1817	25.7044	30.3045	33.3357
ENSG00000120784.15	ZFP30	1742.31	-0.154765	0.256052	-0.604426	0.54556	0.775741	17.0448	14.8077	14.3676	14.9679
ENSG00000180787.5	ZFP3	19.0677	-1.04015	1.40104	-0.742413	0.457837	0.709594	0.057178	0.240415	0.11876	0.03565
ENSG00000196867.7	ZFP28	1751.25	0.270443	0.290333	0.931494	0.351598	0.619112	16.679	11.8018	16.847	18.2501
ENSG00000198939.7	ZFP2	67.7149	0.339203	0.682633	0.496904	0.619257	0.820819	0.901019	0.67263	0.853966	1.16654
ENSG00000142065.13	ZFP14	889.722	0.290126	0.319959	0.906762	0.364533	0.630895	5.48248	3.85401	6.37721	5.32221
ENSG00000184517.11	ZFP1	968.92	-0.729489	0.295922	-2.46514	0.0136958	0.0724873	23.04	27.0813	16.1682	15.0036
ENSG00000253661.1	ZFHX4-AS1	456.804	-1.87498	0.434508	-4.31517	1.59483e-05	0.000288862	24.0132	15.3511	6.98812	4.03084
ENSG00000091656.15	ZFHX4	2828.03	-0.293803	0.313008	-0.938645	0.347913	0.615588	11.2978	8.76324	6.80605	9.91077
ENSG00000140836.14	ZFHX3	1076.74	0.468361	0.268705	1.74303	0.0813282	0.250363	2.05321	1.88414	2.8712	2.72478
ENSG00000136367.13	ZFHX2	847.365	-2.59375	0.347588	-7.46213	8.51362e-14	6.36835e-12	5.82882	4.6621	1.08831	0.705706
ENSG00000133858.15	ZFC3H1	6369.63	0.816235	0.27577	2.95984	0.003078	0.0234349	33.522	23.7455	48.0555	54.9718
ENSG00000248492.1	ZFAT-AS1	0.388093	-1.73912	4.89399	-0.355358	0.722321	NA	0.060514	0	0	0
ENSG00000066827.15	ZFAT	1128	-0.877645	0.405504	-2.16433	0.0304387	0.128228	10.9828	18.7528	10.2541	6.58173
ENSG00000177410.12	ZFAS1	6166.93	0.510253	0.291112	1.75277	0.079641	0.246788	145.807	195.617	231.292	269.874
ENSG00000086666.18	ZFAND6	3536.25	-0.156073	0.280924	-0.555572	0.578503	0.79424	77.6254	101.704	83.9786	82.0301
ENSG00000107372.12	ZFAND5	15175.6	0.247105	0.28817	0.857496	0.391171	0.655909	204.063	141.165	185.919	232.346
ENSG00000172671.19	ZFAND4	637.324	-1.13376	0.308296	-3.67751	0.00023552	0.00291572	12.0117	12.9434	6.06762	5.63337
ENSG00000156639.11	ZFAND3	9599.26	-0.405581	0.2251	-1.80178	0.0715806	0.229398	110.959	99.9245	82.9837	80.4047
ENSG00000158552.12	ZFAND2B	1468.08	0.643975	0.259284	2.48366	0.0130039	0.0697711	31.0908	32.0298	51.7529	49.6968
ENSG00000178381.11	ZFAND2A	830.811	0.750368	0.285422	2.62898	0.00856426	0.0513032	21.6621	22.3407	39.3846	36.7653
ENSG00000104231.10	ZFAND1	1400.96	1.13231	0.275225	4.11411	3.88677e-05	0.000623588	18.3604	21.1541	44.8723	44.2787
ENSG00000160445.10	ZER1	3730.88	-0.410042	0.283263	-1.44757	0.147739	0.366152	31.0086	41.0894	28.8021	27.1915
ENSG00000249506.3	ZEB2P1	1.59388	4.44248	4.82918	0.919925	0.357612	NA	0	0	0.22848	0
ENSG00000238057.8	ZEB2-AS1	100.936	-0.0155953	0.575141	-0.0271155	0.978368	0.991651	3.73001	2.58356	3.43712	2.92354
ENSG00000275372.1	ZEB2_AS1_1	4.64476	0.379065	2.4842	0.152591	0.878721	0.949873	0.181814	1.74571	2.32003	0.332384
ENSG00000169554.16	ZEB2	5491.27	-0.910503	0.269819	-3.3745	0.000739494	0.00756536	54.4844	47.6558	24.1611	31.4663
ENSG00000237036.4	ZEB1-AS1	607.495	0.331848	0.335612	0.988784	0.322769	0.589037	11.9769	9.45693	15.7772	11.9459
ENSG00000148516.21	ZEB1	4983.28	-0.913083	0.524479	-1.74093	0.0816951	0.251191	22.8885	70.7404	33.6611	18.3482
ENSG00000188706.12	ZDHHC9	8012.63	-0.209018	0.26094	-0.801021	0.42312	0.682049	77.5117	57.5787	56.7586	62.7467
ENSG00000133519.12	ZDHHC8P1	16.1796	-0.59693	1.29091	-0.462409	0.643788	0.835772	0.205569	0.364406	0.244247	0.160443
ENSG00000099904.15	ZDHHC8	8551.76	-0.370431	0.235922	-1.57014	0.116382	0.314639	112.563	92.8946	84.2018	78.7337
ENSG00000153786.12	ZDHHC7	3617.56	-0.172142	0.238214	-0.722632	0.469906	0.720351	38.5063	35.5898	35.6805	31.8762
ENSG00000023041.11	ZDHHC6	3005.57	-0.0447126	0.293202	-0.152498	0.878795	0.949873	66.031	43.7988	52.3518	56.3988
ENSG00000156599.10	ZDHHC5	4844.45	-0.589782	0.235325	-2.50624	0.0122022	0.0666178	40.1114	39.7665	28.8262	25.7518
ENSG00000238025.1	ZDHHC4P1	2.34235	-4.33062	4.07108	-1.06375	0.287441	NA	0.23807	0.043814	0	0
ENSG00000136247.14	ZDHHC4	5880.64	0.199906	0.231871	0.862143	0.388609	0.653515	130.387	133.937	160.204	151.984
ENSG00000163812.13	ZDHHC3	3313.27	-0.561882	0.277999	-2.02116	0.0432627	0.163291	44.3166	57.036	35.5489	35.221
ENSG00000174165.7	ZDHHC24	2290.99	0.534417	0.271707	1.96689	0.0491959	0.178127	13.7116	14.1686	18.561	22.8889
ENSG00000184307.13	ZDHHC23	1069.19	1.6565	0.429077	3.86063	0.000113097	0.00156683	2.43128	5.03942	13.8071	10.671
ENSG00000177108.5	ZDHHC22	1193.92	1.34032	0.561403	2.38745	0.0169659	0.0846491	2.56169	9.63266	15.285	16.9299
ENSG00000175893.11	ZDHHC21	2495.63	0.078198	0.394149	0.198397	0.842734	0.934821	13.1333	5.80808	10.368	9.9637
ENSG00000232380.1	ZDHHC20P4	0.401885	-1.78492	4.89061	-0.364968	0.715135	NA	0	0.047284	0	0
ENSG00000236953.1	ZDHHC20-IT1	4.52146	0.92058	2.2172	0.4152	0.677995	NA	0.322071	0.13454	0.313156	0.481794
ENSG00000180776.15	ZDHHC20	3888.67	0.181637	0.284684	0.638028	0.523455	0.759774	29.0872	20.7336	32.2184	25.6709
ENSG00000104219.12	ZDHHC2	1977.26	3.77268	0.280292	13.4598	2.69549e-41	1.94067e-38	1.21945	1.41371	20.2211	16.847
ENSG00000163958.13	ZDHHC19	1.60754	-3.7865	4.8114	-0.786986	0.43129	NA	0	0.262424	0	0
ENSG00000204160.11	ZDHHC18	3206.97	0.108288	0.416274	0.260137	0.794758	0.91328	25.7615	19.5703	35.3378	14.9579
ENSG00000186908.14	ZDHHC17	3281.34	-0.150126	0.26271	-0.571452	0.567693	0.78834	35.0282	26.1659	28.2424	28.2043
ENSG00000171307.18	ZDHHC16	1478.37	-0.331454	0.35708	-0.928234	0.353286	0.620756	49.6107	27.1929	33.9322	28.3403
ENSG00000102383.13	ZDHHC15	2148.57	-0.260102	0.290866	-0.894233	0.371197	0.636708	15.9629	10.8419	11.4297	11.4436
ENSG00000175048.16	ZDHHC14	2605.89	0.392582	0.291815	1.34531	0.178524	0.412167	18.4586	12.8103	23.0581	18.9718
ENSG00000177054.13	ZDHHC13	2669.47	0.668875	0.245521	2.72431	0.00644354	0.0416446	19.0087	16.1843	28.6094	28.7647
ENSG00000160446.18	ZDHHC12	1121.01	-0.222734	0.425999	-0.522852	0.601077	0.809254	45.1049	19.5569	31.5097	24.8931
ENSG00000206077.10	ZDHHC11B	77.8639	-2.30758	0.86713	-2.66117	0.007787	0.0477776	0.699004	2.64385	0.393746	0.316183
ENSG00000188818.12	ZDHHC11	159.24	-1.10481	0.483277	-2.28607	0.0222499	0.102894	3.38928	4.26099	1.82285	1.81835
ENSG00000159714.10	ZDHHC1	666.145	0.472241	0.311642	1.51533	0.129689	0.336856	11.277	10.0864	16.9419	13.5295
ENSG00000204186.7	ZDBF2	1184.58	-0.552336	0.267491	-2.06488	0.0389347	0.151574	4.57932	4.06119	2.98141	3.06244
ENSG00000206559.7	ZCWPW2	29.4167	-0.764538	1.12227	-0.68124	0.49572	0.739312	1.18878	0.293195	0.508512	0.366836
ENSG00000078487.17	ZCWPW1	239.286	-0.143378	0.413437	-0.346795	0.728745	0.879956	5.69708	5.72315	6.04509	4.63195
ENSG00000139168.7	ZCRB1	3129.26	-0.344625	0.238293	-1.44622	0.148114	0.366571	66.2454	61.565	53.9068	49.4884
ENSG00000131732.11	ZCCHC9	1018.4	-0.264358	0.284157	-0.930324	0.352203	0.619704	19.4354	17.806	14.7238	17.0513
ENSG00000033030.13	ZCCHC8	2406.55	0.30973	0.271817	1.13948	0.254503	0.510847	28.0218	26.6757	30.7339	38.7483
ENSG00000147905.17	ZCCHC7	2016.45	-0.317505	0.272629	-1.16461	0.244178	0.498725	24.4146	28.7022	21.1004	22.7558
ENSG00000083223.17	ZCCHC6	1708.01	0.1812	0.272279	0.665493	0.505735	0.746688	10.5445	12.2305	13.9131	12.6873
ENSG00000168228.14	ZCCHC4	1077.78	-0.271296	0.299776	-0.904994	0.365468	0.631755	18.78	13.5158	14.0844	13.2817
ENSG00000247315.3	ZCCHC3	4662.96	-0.0640364	0.238564	-0.268424	0.788373	0.910945	45.1824	43.1713	46.6575	40.2269
ENSG00000165424.6	ZCCHC24	6444.15	-1.36772	0.227456	-6.01312	1.81988e-09	7.75012e-08	61.8351	57.0677	23.7785	23.5136
ENSG00000141664.9	ZCCHC2	2146.84	-0.57326	0.353952	-1.6196	0.105318	0.295726	22.4329	12.3594	13.4798	10.3999
ENSG00000166707.10	ZCCHC18	807.183	0.907041	0.323974	2.79973	0.00511454	0.0347695	17.4213	11.8537	27.7402	28.373
ENSG00000121766.14	ZCCHC17	3511.29	0.0964701	0.243738	0.395794	0.692257	0.863463	88.3592	73.6305	87.9867	89.4857
ENSG00000140948.11	ZCCHC14	7371.19	-0.211909	0.252907	-0.837894	0.40209	0.664647	44.4413	38.3325	41.0423	32.3553
ENSG00000174460.3	ZCCHC12	550.062	-0.618306	0.40533	-1.52544	0.12715	0.332396	11.8396	6.86236	5.2577	7.12572
ENSG00000134744.13	ZCCHC11	6196.95	0.543476	0.244691	2.22107	0.0263465	0.11594	51.9924	43.9611	67.3921	75.8469
ENSG00000155329.11	ZCCHC10	680.14	-0.172245	0.419842	-0.410263	0.681613	0.857628	19.2755	10.9519	10.5949	16.6631
ENSG00000126970.15	ZC4H2	2118.22	-0.604702	0.578251	-1.04574	0.29568	0.561752	52.7001	15.6545	12.9227	32.3048
ENSG00000091732.15	ZC3HC1	2077.14	-0.54663	0.265928	-2.05555	0.0398254	0.153898	48.118	47.9042	37.6736	30.0077
ENSG00000146858.7	ZC3HAV1L	1938.96	0.494014	0.279187	1.76947	0.0768148	0.240388	32.9367	24.3672	44.0863	38.5853
ENSG00000105939.12	ZC3HAV1	8613.68	-0.503781	0.28402	-1.77375	0.0761044	0.238944	62.9845	41.0854	37.4309	37.5356
ENSG00000144161.12	ZC3H8	1120.49	0.696327	0.286724	2.42857	0.0151586	0.0778787	6.43	7.54753	11.8709	11.4666
ENSG00000100403.11	ZC3H7B	13441	-0.598345	0.223157	-2.68128	0.00733409	0.0459657	89.4146	81.3691	59.3598	56.4358
ENSG00000122299.11	ZC3H7A	3752.92	0.198986	0.302292	0.65826	0.510371	0.750554	55.2236	34.6625	51.0432	54.241
ENSG00000188177.13	ZC3H6	1264.04	0.858774	0.290527	2.95592	0.00311741	0.0236412	5.51654	5.90006	9.52754	11.7215
ENSG00000130749.9	ZC3H4	6132.35	-1.53547	0.267959	-5.73024	1.00289e-08	3.73272e-07	42.7725	52.1756	18.3292	15.4584
ENSG00000014164.6	ZC3H3	3022.24	-0.626055	0.277171	-2.25873	0.0239001	0.108457	31.1042	38.4017	21.9129	24.4594
ENSG00000158545.15	ZC3H18	7247.75	-0.248604	0.245168	-1.01402	0.310575	0.577156	86.6748	84.5035	67.8547	79.9583
ENSG00000065548.17	ZC3H15	4144.48	-0.308691	0.287866	-1.07234	0.283566	0.547432	78.791	68.0321	50.7356	70.516
ENSG00000100722.18	ZC3H14	3676.53	0.479714	0.237702	2.01813	0.0435775	0.164002	20.7873	19.0398	30.051	26.991
ENSG00000123200.16	ZC3H13	3081.12	-0.632421	0.237287	-2.66522	0.00769376	0.0475091	17.1816	15.6831	10.96	10.7994
ENSG00000178199.13	ZC3H12D	5.38501	-2.06152	2.49783	-0.825326	0.409187	0.670979	0.025701	0.067121	0	0.021901
ENSG00000149289.10	ZC3H12C	1694.29	0.0695501	0.401522	0.173216	0.862482	0.943521	8.65767	3.9287	7.43943	6.01277
ENSG00000102053.12	ZC3H12B	168.126	-0.309452	0.471033	-0.656965	0.511203	0.750908	0.974785	0.818602	0.855289	0.635891
ENSG00000163874.8	ZC3H12A	606.815	0.960373	0.378717	2.53586	0.0112172	0.0627112	4.72193	7.38333	12.8162	11.5209
ENSG00000215817.4	ZC3H11B	201.543	0.649347	0.426744	1.52163	0.128101	0.334049	1.91728	2.0805	3.23883	3.21183
ENSG00000058673.15	ZC3H11A	13302.4	0.0928997	0.245246	0.378802	0.704835	0.868737	103.333	113.766	111.95	126.085
ENSG00000135482.6	ZC3H10	614.018	-0.37539	0.416059	-0.902252	0.366923	0.633034	5.905	2.89832	3.67098	3.26016
ENSG00000119703.13	ZC2HC1C	41.5603	-2.97666	1.02883	-2.89325	0.00381274	0.0275712	1.15946	0.624259	0.196947	0.054692
ENSG00000104427.11	ZC2HC1A	87.9573	4.37945	0.722592	6.06075	1.35486e-09	5.90068e-08	0.137346	0.05798	2.12786	1.89558
ENSG00000213588.5	ZBTB9	678.782	0.667491	0.307276	2.17229	0.0298342	0.12674	7.03891	7.63509	12.885	11.1127
ENSG00000176261.15	ZBTB8OS	1149.87	0.0245691	0.322241	0.0762446	0.939224	0.975928	46.7217	33.5224	48.1566	35.5302
ENSG00000273274.1	ZBTB8B	2472.72	1.54344	0.387367	3.98444	6.76397e-05	0.00100539	2.05221	4.00974	8.73708	9.57172
ENSG00000160062.14	ZBTB8A	1889.74	0.298301	0.251422	1.18645	0.235443	0.488239	9.08827	9.31083	11.9847	11.287
ENSG00000184828.9	ZBTB7C	0.803769	-2.78596	4.83793	-0.575858	0.564711	NA	0	0.019635	0	0
ENSG00000160685.13	ZBTB7B	2474.53	-0.809491	0.34706	-2.33243	0.0196783	0.0939818	27.1567	45.4821	22.0368	20.8607
ENSG00000178951.8	ZBTB7A	6500.32	0.0243583	0.280366	0.0868803	0.930767	0.972751	37.4048	49.9773	45.0821	46.5813
ENSG00000186130.4	ZBTB6	1808.43	-0.0194397	0.259694	-0.0748562	0.940329	0.976436	13.1395	14.3744	13.9939	13.9353
ENSG00000168795.4	ZBTB5	4001.18	0.376133	0.241922	1.55477	0.120001	0.320954	24.6537	22.1838	29.6136	32.7168
ENSG00000168826.15	ZBTB49	246.084	-0.0640381	0.484174	-0.132263	0.894777	0.957045	4.04785	2.55592	4.04895	2.433
ENSG00000204859.11	ZBTB48	2268.43	0.143182	0.261446	0.547654	0.583929	0.797446	33.4743	37.9965	42.5524	38.7633
ENSG00000114853.13	ZBTB47	1485.04	-0.577964	0.307872	-1.87729	0.0604788	0.205421	12.9835	16.2254	11.4169	8.78712
ENSG00000130584.10	ZBTB46	928.826	-1.31369	0.368754	-3.56252	0.000367313	0.00424826	6.74335	10.744	3.38373	3.8759
ENSG00000226065.1	ZBTB45P2	5.14927	0.237589	2.60268	0.0912861	0.927265	0.971257	0.064809	0.126942	0	0.237199
ENSG00000225108.1	ZBTB45P1	2.34799	-1.03294	3.40372	-0.303474	0.761529	NA	0.034074	0.099666	0	0.06533
ENSG00000119574.12	ZBTB45	1793.32	-0.951831	0.301199	-3.16014	0.00157694	0.0138563	34.2184	32.1974	21.0546	14.3102
ENSG00000196323.11	ZBTB44	3272.8	0.420405	0.280204	1.50035	0.133523	0.343254	13.8151	12.7182	21.3769	15.1652
ENSG00000169155.9	ZBTB43	484.688	0.798644	0.338624	2.3585	0.0183492	0.0893275	3.72103	3.46333	7.2659	5.61464
ENSG00000179627.9	ZBTB42	1596.64	-1.18449	0.364039	-3.25375	0.00113894	0.0107277	15.992	26.8812	10.7233	8.82027
ENSG00000177888.7	ZBTB41	3344.32	0.981513	0.246323	3.98466	6.7576e-05	0.00100509	9.03768	7.644	16.2899	17.4573
ENSG00000237200.1	ZBTB40-IT1	12.5772	0.617289	1.42885	0.432016	0.66573	0.848696	0.758327	1.51267	1.60901	1.82821
ENSG00000184677.16	ZBTB40	2811.84	-0.143434	0.297081	-0.482813	0.629229	0.826971	12.9019	8.33984	9.91299	9.7301
ENSG00000174282.11	ZBTB4	10538.2	-0.668355	0.318061	-2.10134	0.0356107	0.142461	53.5423	82.4963	48.2857	40.2947
ENSG00000166860.2	ZBTB39	2932.93	-0.626864	0.250974	-2.49772	0.0124994	0.0678541	19.6047	16.3427	11.4751	12.3691
ENSG00000177311.10	ZBTB38	704.305	-0.602171	0.409603	-1.47013	0.141526	0.356483	15.2126	8.89921	6.32036	9.78298
ENSG00000185278.14	ZBTB37	4633	-0.51348	0.535248	-0.95933	0.337392	0.605202	9.80587	15.0781	3.9659	13.9177
ENSG00000177125.5	ZBTB34	1936.27	0.268326	0.278914	0.96204	0.336029	0.603883	9.16528	7.52336	9.24188	11.3132
ENSG00000177485.6	ZBTB33	10551.6	0.107431	0.23883	0.449824	0.652837	0.840826	64.43	58.247	63.0832	72.3928
ENSG00000011590.13	ZBTB32	20.5232	-2.31363	1.3454	-1.71966	0.0854937	0.258727	1.62295	0.377441	0.175191	0.247117
ENSG00000185670.7	ZBTB3	455.008	0.377515	0.334807	1.12756	0.259507	0.51724	7.10156	7.06137	10.3319	8.57621
ENSG00000171448.8	ZBTB26	1366.25	0.0257668	0.383996	0.0671018	0.946501	0.9786	14.1259	6.8557	10.8996	10.8376
ENSG00000089775.11	ZBTB25	2351.46	0.760115	0.249793	3.04298	0.00234244	0.0189493	9.12926	9.74461	16.8003	16.0774
ENSG00000112365.4	ZBTB24	1381.2	-0.250346	0.340576	-0.735068	0.462298	0.713771	10.6268	6.39037	6.66385	7.91115
ENSG00000236104.2	ZBTB22	3370.42	-0.275599	0.284109	-0.970047	0.332023	0.599467	37.836	48.883	39.7869	34.1724
ENSG00000173276.13	ZBTB21	4016.79	0.491462	0.287373	1.71019	0.087231	0.261989	22.4555	15.6333	25.0793	29.6041
ENSG00000242767.1	ZBTB20-AS4	2.55708	-4.45691	3.85979	-1.1547	0.248212	NA	0.293992	0.19486	0	0
ENSG00000241560.5	ZBTB20-AS1	2.1513	-4.20128	4.15083	-1.01216	0.311464	NA	0.17719	0.079071	0	0
ENSG00000181722.15	ZBTB20	192.587	-0.0324173	0.467321	-0.0693685	0.944696	0.978109	3.04603	4.04886	4.00699	3.17484
ENSG00000181472.4	ZBTB2	1779.84	-0.262337	0.278753	-0.941109	0.346649	0.614437	22.6051	16.5927	16.7239	16.717
ENSG00000179456.10	ZBTB18	7545.88	-0.56101	0.251301	-2.23243	0.0255868	0.11367	85.2678	64.7117	51.5892	52.4561
ENSG00000116809.11	ZBTB17	2910.73	-0.168585	0.242575	-0.694982	0.487066	0.733433	72.0572	73.1858	69.4505	63.4344
ENSG00000109906.13	ZBTB16	3.18776	5.44796	4.53421	1.20152	0.229548	NA	0	0	0.093106	0
ENSG00000198081.10	ZBTB14	1026.3	0.154651	0.339004	0.456191	0.648253	0.83827	11.052	16.172	16.5597	14.768
ENSG00000180610.10	ZBTB12P1	31.3029	0.59503	0.939962	0.633036	0.52671	0.76177	0.569103	0.801802	1.00246	1.13289
ENSG00000204366.3	ZBTB12	2621.7	-1.05638	0.272757	-3.87296	0.00010752	0.00149949	62.5391	54.9847	33.134	24.9611
ENSG00000256628.3	ZBTB11-AS1	211.062	-0.203087	0.556722	-0.364791	0.715267	0.873664	3.56352	1.60282	2.81419	1.76564
ENSG00000066422.4	ZBTB11	2984.14	0.12553	0.249124	0.503887	0.614341	0.817619	17.8886	15.6309	17.749	19.7185
ENSG00000205189.11	ZBTB10	3131.17	-0.546395	0.256908	-2.12681	0.0334356	0.136357	20.799	19.559	12.9011	15.4276
ENSG00000126804.13	ZBTB1	2570.63	0.334535	0.265874	1.25825	0.208302	0.452147	28.2254	33.6244	41.2325	39.1102
ENSG00000124256.14	ZBP1	23.7837	-3.06271	1.46234	-2.09438	0.0362257	0.144171	0.869952	0.098813	0.093578	0.030104
ENSG00000232040.2	ZBED9	46.1305	-3.33194	0.933431	-3.56957	0.00035757	0.0041439	0.721161	0.357321	0.042257	0.065013
ENSG00000221886.3	ZBED8	498.513	-0.389172	0.533984	-0.728808	0.466119	0.717075	9.43441	3.06584	5.41751	4.2621
ENSG00000188707.5	ZBED6CL	2.39765	0.973144	4.20694	0.231319	0.817067	NA	0	0.033131	0.070265	0
ENSG00000257315.1	ZBED6	3314.22	0.907659	0.249557	3.63708	0.000275748	0.00333313	18.3238	15.4479	34.8661	30.1446
ENSG00000247271.6	ZBED5-AS1	96.6961	0.611405	0.603441	1.0132	0.310966	0.577413	1.95839	2.64285	4.24377	3.00689
ENSG00000236287.7	ZBED5	2756.67	-0.0883193	0.339092	-0.260458	0.794511	0.913182	57.4682	31.4683	44.2541	41.0385
ENSG00000100426.6	ZBED4	5540.32	-1.01048	0.24154	-4.1835	2.8705e-05	0.000480621	34.3692	32.4289	18.584	15.5043
ENSG00000250802.6	ZBED3-AS1	155.31	-0.788225	0.474089	-1.66261	0.0963904	0.279853	5.31772	4.28649	2.93256	2.75641
ENSG00000132846.5	ZBED3	3005.93	0.0731354	0.261641	0.279526	0.779841	0.906564	16.5959	18.842	18.1527	20.1903
ENSG00000177494.5	ZBED2	0.796939	3.43023	4.87379	0.70381	0.481551	NA	0	0	0.044589	0
ENSG00000214717.10	ZBED1	2969.14	-0.192307	0.337952	-0.569037	0.569331	0.789219	25.7721	20.306	26.2287	15.2255
ENSG00000169064.12	ZBBX	62.7328	-5.66343	0.979796	-5.78022	7.46052e-09	2.84574e-07	2.14209	1.29969	0.019511	0.051462
ENSG00000189167.11	ZAR1L	6.34942	0.396648	1.90654	0.208046	0.835193	0.930994	0.157757	0.061924	0.131771	0.162184
ENSG00000182223.7	ZAR1	68.5434	1.73767	0.6712	2.5889	0.00962836	0.0559889	0.608528	0.735243	2.16488	2.4485
ENSG00000115085.13	ZAP70	11.9094	-1.37468	1.7186	-0.799883	0.423779	0.682405	0.340514	0.02969	0.062966	0.0775
ENSG00000146839.18	ZAN	0.796939	3.43023	4.87379	0.70381	0.481551	NA	0	0	0.010947	0
ENSG00000180011.6	ZADH2	7235.72	0.401356	0.251224	1.5976	0.110131	0.303979	26.6394	30.2358	41.6439	35.7542
ENSG00000186919.12	ZACN	71.2518	-0.512944	0.686699	-0.746972	0.455081	0.708052	1.56104	1.71167	1.47273	0.871722
ENSG00000276381.1	Z98750.1	22.8027	1.15198	1.08533	1.06141	0.288503	0.553165	8.76201	5.22889	14.8842	17.1386
ENSG00000281435.1	Z98744.1	2.401	-2.46231	3.5889	-0.686092	0.492655	NA	0.125526	1.61916	0.312903	0
ENSG00000236829.9	Z97634.3	58.43	-0.706732	0.820459	-0.861386	0.389025	0.653881	1.99117	1.69883	1.70967	0.627081
ENSG00000250238.1	Z95704.3	1.50848	4.38929	4.83084	0.908598	0.363562	NA	0	0	0	0.172615
ENSG00000281592.1	Z95116.1	0.649882	3.15441	4.89227	0.644774	0.519073	NA	0	0	0.262382	0.258354
ENSG00000280977.1	Z93930.1	6.309	2.79895	2.04227	1.37051	0.170529	0.399757	0.330741	0.793257	2.86702	4.46487
ENSG00000265106.1	Z93241.1	11.8206	1.71027	1.44186	1.18616	0.23556	0.488266	2.10367	1.94725	6.9016	6.34632
ENSG00000264878.1	Z85986.1	0.850825	1.69369	4.88912	0.34642	0.729027	NA	0	0.323913	0.686964	0.216536
ENSG00000260803.1	Z84812.4	4.18423	0.191002	2.98125	0.0640679	0.948916	NA	0.30525	0	0.321244	0.028066
ENSG00000233903.2	Z83851.4	3.52826	-1.29701	3.67513	-0.352915	0.724152	NA	0.610738	0	0	0.232712
ENSG00000233360.4	Z83844.1	23.8025	0.417372	1.10205	0.378725	0.704892	0.868737	0.41898	0.237803	0.320009	0.576678
ENSG00000221299.1	Z83826.1	3.47572	0.585816	2.46044	0.238094	0.811808	NA	0.995939	0.851637	2.40052	0.82652
ENSG00000228061.5	Z83001.1	1.00565	3.81047	4.85336	0.78512	0.432383	NA	0	0	0	0.215853
ENSG00000221392.1	Z73964.1	1.04835	3.84101	4.85194	0.791645	0.428568	NA	0	0	0.65399	0.250274
ENSG00000206168.1	Z69890.1	2.76586	-0.769067	3.21481	-0.239226	0.81093	NA	0.509283	0.138547	0	0.356665
ENSG00000278995.1	Z69720.3	0.589036	-2.33923	4.85709	-0.481612	0.630082	NA	0.21101	0.07082	0	0
ENSG00000269482.1	Z69720.2	10.6804	-1.4627	1.58377	-0.923556	0.355718	0.622749	1.23577	0.806236	0.204965	0.554425
ENSG00000228779.1	Z69666.2	6.73751	0.205852	1.87908	0.109549	0.912767	0.964644	0.361327	0.134388	0.274704	0.306537
ENSG00000230797.2	YY2	664.801	0.13949	0.342117	0.407726	0.683475	0.858592	7.82056	6.56731	6.78275	9.39962
ENSG00000163374.19	YY1AP1	7634.84	0.390869	0.268458	1.45598	0.145399	0.362499	91.6627	81.9882	100.683	132.485
ENSG00000100811.10	YY1	15410.8	-0.808976	0.223694	-3.61644	0.000298687	0.00355815	133.327	118.669	74.0629	73.4953
ENSG00000215199.3	YWHAZP6	1.20565	-3.37128	4.82026	-0.699399	0.484303	NA	0	0.198386	0	0
ENSG00000213260.3	YWHAZP5	4.58124	-1.77404	2.62792	-0.675075	0.499628	0.741789	0.202975	0.398458	0	0.173158
ENSG00000213131.3	YWHAZP4	14.8371	-0.580518	1.29413	-0.448579	0.653736	0.841316	0.795201	0.741839	0.594695	0.512095
ENSG00000229932.3	YWHAZP3	77.1439	-1.07499	0.732029	-1.46851	0.141966	0.357072	2.74318	5.96452	2.40251	1.95111
ENSG00000213236.3	YWHAZP2	8.25591	1.15721	1.95265	0.592636	0.553424	0.779589	0.182635	0.269631	0.098138	0.92624
ENSG00000164924.17	YWHAZ	43425.6	-0.408918	0.225942	-1.80984	0.0703206	0.226748	623.788	546.553	439.849	463.92
ENSG00000249986.1	YWHAQP6	1.64422	-2.22162	3.93865	-0.564055	0.572717	NA	0.19257	0.416612	0	0.073705
ENSG00000134308.13	YWHAQ	40443.5	-1.14327	0.235126	-4.86235	1.16e-06	2.79552e-05	870.79	707.843	384.748	347.981
ENSG00000128245.14	YWHAH	10815.7	-1.09418	0.416083	-2.62972	0.00854545	0.0512304	250.718	266.5	179.04	71.5109
ENSG00000170027.6	YWHAG	51948.6	-0.148394	0.243558	-0.609276	0.542342	0.773493	416.108	486.893	432.268	407.037
ENSG00000234645.3	YWHAEP5	1.25706	4.12875	4.83989	0.853068	0.393621	NA	0	0	0	0.197288
ENSG00000232727.2	YWHAEP1	71.3052	-0.630096	0.671552	-0.938267	0.348107	0.615836	3.03606	4.01219	2.11131	2.56704
ENSG00000108953.16	YWHAE	30361.1	-0.663721	0.266282	-2.49255	0.0126829	0.0685757	528.465	660.596	362.902	410.127
ENSG00000256464.1	YWHABP2	5.77511	1.98773	2.48649	0.799409	0.424053	0.682561	0.219876	0	0.267849	0.54609
ENSG00000166913.12	YWHAB	6763.98	-0.106655	0.427837	-0.249289	0.803137	0.917285	42.1489	98.936	76.5715	59.7953
ENSG00000270673.1	YTHDF3-AS1	59.8577	0.487839	0.798752	0.610752	0.541364	0.772864	3.13697	1.20633	3.40995	2.79034
ENSG00000185728.16	YTHDF3	1106.71	-0.678907	0.284006	-2.39047	0.016827	0.084186	11.9859	13.2048	7.70617	8.46483
ENSG00000270503.1	YTHDF2P1	80.4984	0.177205	0.62293	0.28447	0.77605	0.904051	1.64317	2.03777	2.06251	2.21326
ENSG00000198492.14	YTHDF2	3857.07	0.363709	0.237362	1.5323	0.125449	0.330172	40.7083	36.0344	52.9341	48.4183
ENSG00000149658.17	YTHDF1	6036.11	-0.124379	0.255937	-0.485977	0.626984	0.825694	68.5056	51.7541	59.4862	53.5205
ENSG00000047188.15	YTHDC2	3621.22	0.134216	0.286163	0.469019	0.639056	0.833377	23.5999	15.7324	22.5636	21.5577
ENSG00000083896.12	YTHDC1	5223.84	0.27161	0.245792	1.10504	0.269143	0.529573	53.9586	44.5429	58.1147	63.6543
ENSG00000236745.2	YRDCP2	5.29195	-1.44833	2.39058	-0.605851	0.544614	0.774962	0.74597	0.050958	0.095233	0.197552
ENSG00000278486.1	YRDCP1	1.20224	-1.09535	4.80117	-0.228143	0.819535	NA	0	0.150119	0.077991	0
ENSG00000196449.3	YRDC	3144.38	0.0152357	0.275597	0.0552827	0.955913	0.982209	62.5175	44.4254	53.8939	56.5904
ENSG00000271557.1	YPEL5P2	3.51978	5.60577	4.32805	1.29522	0.195244	NA	0.029481	0	0.028703	1.21058
ENSG00000119801.12	YPEL5	1586.84	-0.25457	0.31356	-0.81187	0.416866	0.677783	21.1859	29.4448	21.0701	22.7189
ENSG00000166793.10	YPEL4	258.189	0.45881	0.482082	0.951725	0.341236	0.608918	3.47683	2.23727	3.05909	4.91663
ENSG00000090238.11	YPEL3	1437.61	0.623528	0.262997	2.37086	0.0177469	0.0874369	34.1883	31.9505	56.0781	48.6419
ENSG00000175155.8	YPEL2	250.415	-0.963776	0.781927	-1.23257	0.217738	0.464832	0.766104	4.80939	1.79291	1.2228
ENSG00000100027.14	YPEL1	1554.51	-0.543663	0.263969	-2.05957	0.0394397	0.152894	14.912	15.9143	10.5989	11.1407
ENSG00000180667.10	YOD1	5490.66	1.05579	0.269311	3.92035	8.84209e-05	0.00126845	18.4738	16.9444	32.6447	42.779
ENSG00000136758.18	YME1L1	14154.9	-0.355621	0.225229	-1.57893	0.114351	0.31097	135.549	119.546	101.808	102.677
ENSG00000119596.17	YLPM1	9604.53	-0.522441	0.235492	-2.21851	0.0265199	0.116468	77.6694	76.8786	59.8044	50.8519
ENSG00000106636.7	YKT6	14980	-0.427469	0.279864	-1.52742	0.126657	0.331876	216.919	263.609	161.787	205.788
ENSG00000250067.11	YJEFN3	505.81	0.999606	0.656648	1.52229	0.127937	0.333802	7.11176	1.31866	7.92354	9.05578
ENSG00000177752.14	YIPF7	1.80848	-3.95649	4.80845	-0.822821	0.41061	NA	0	0.443692	0	0
ENSG00000181704.11	YIPF6	2688.39	-0.55457	0.357305	-1.55209	0.120641	0.32203	20.9995	30.408	14.2725	21.7779
ENSG00000145817.16	YIPF5	2827.33	0.41592	0.246978	1.68403	0.0921752	0.272042	28.8969	24.223	37.7034	34.9915
ENSG00000119820.10	YIPF4	4866.31	0.0989711	0.267306	0.370254	0.711193	0.871817	13.8455	13.0982	12.8862	16.6911
ENSG00000137207.11	YIPF3	3684.09	0.0961807	0.310438	0.309823	0.756696	0.893468	83.6655	108.838	124.455	88.2491
ENSG00000130733.10	YIPF2	3227.51	0.498136	0.450469	1.10582	0.268806	0.529093	29.5742	73.7961	67.6094	83.9951
ENSG00000058799.13	YIPF1	1103.31	-0.412833	0.270418	-1.52665	0.126849	0.331876	25.8042	26.0924	20.7824	19.2914
ENSG00000167645.16	YIF1B	2472.29	-0.111225	0.313478	-0.354808	0.722733	0.876887	57.4033	84.0434	66.9477	68.291
ENSG00000174851.14	YIF1A	4940.49	-0.0968	0.3934	-0.24606	0.805636	0.918364	107.046	223.052	160.74	159.549
ENSG00000224003.1	YES1P1	3.41194	2.94872	3.18355	0.926236	0.354323	NA	0.016862	0.008157	0	0.233713
ENSG00000176105.13	YES1	9891.47	-0.360307	0.248445	-1.45025	0.14699	0.364807	97.7967	74.8918	71.6509	66.1367
ENSG00000127337.6	YEATS4	1504.43	0.0997211	0.319699	0.311922	0.7551	0.892768	41.1521	27.5022	33.6102	41.4281
ENSG00000233885.7	YEATS2-AS1	150.964	-0.223954	0.59879	-0.37401	0.708397	0.870486	3.97574	1.74159	2.07762	2.88521
ENSG00000163872.15	YEATS2	7950.89	0.107307	0.229502	0.467563	0.640097	0.833882	43.2259	38.3905	47.0955	43.1425
ENSG00000161179.13	YDJC	1391.5	0.164555	0.298966	0.550414	0.582035	0.796332	25.3704	32.9701	34.232	33.2405
ENSG00000060138.12	YBX3	8574.72	-0.0569139	0.28087	-0.202634	0.839421	0.933095	126.884	167.665	157.639	134.725
ENSG00000006047.12	YBX2	129.313	0.0338804	0.704679	0.0480793	0.961653	0.984544	1.04996	3.1791	2.65083	1.88261
ENSG00000213188.3	YBX1P4	1.94047	-4.05915	4.80682	-0.844456	0.398415	NA	0.307	0	0	0
ENSG00000231167.3	YBX1P2	32.8271	-0.153879	1.06173	-0.144931	0.884765	0.952897	0.983615	1.14034	1.58779	0.400755
ENSG00000213866.3	YBX1P10	1144.95	-0.0479027	0.302142	-0.158544	0.874028	0.948185	32.5808	41.325	38.4982	35.2608
ENSG00000224861.1	YBX1P1	1095.41	-0.690584	0.575136	-1.20073	0.229855	0.480884	17.4419	68.6858	28.9996	26.7764
ENSG00000065978.17	YBX1	87557.3	0.311657	0.277592	1.12272	0.261558	0.519621	1513.19	2054.2	2237.9	2329.6
ENSG00000182362.13	YBEY	820.099	-0.0751118	0.286664	-0.26202	0.793306	0.913182	30.0113	28.8702	30.5414	26.8857
ENSG00000139131.12	YARS2	1084.95	-0.442488	0.27139	-1.63045	0.103007	0.292161	18.4524	18.2516	13.5359	14.1881
ENSG00000134684.10	YARS	16299.8	0.136703	0.423483	0.322805	0.746843	0.888353	111.558	268.617	215.28	219.069
ENSG00000137693.13	YAP1	5370.76	-0.438814	0.464267	-0.945176	0.344569	0.61221	73.5107	30.4816	52.3913	25.902
ENSG00000015153.14	YAF2	1323.49	-0.161942	0.288902	-0.560545	0.575108	0.792392	26.7631	19.5325	21.7451	20.5951
ENSG00000241127.7	YAE1D1	956.418	-0.0532853	0.344982	-0.154458	0.877249	0.949437	51.0064	30.5916	41.5883	38.6969
ENSG00000252915.1	Y_RNA	9.99698	3.19634	1.6555	1.93074	0.0535153	0.189101	0.790902	0.524598	5.87653	6.76417
ENSG00000201354.1	Y_RNA	15.2589	2.57984	1.39627	1.84767	0.0646508	0.214346	1.04077	1.43829	11.2246	4.06083
ENSG00000207383.1	Y_RNA	10.8666	-3.19873	1.89592	-1.68717	0.0915705	0.270855	6.72943	5.4937	0.183644	1.14689
ENSG00000222224.1	Y_RNA	6.49186	2.84897	1.95461	1.45756	0.144962	0.361884	0.381365	0.376797	4.45826	3.37346
ENSG00000252759.1	Y_RNA	13.3402	1.81368	1.40219	1.29346	0.195851	0.436256	1.79151	2.04133	4.80875	8.7943
ENSG00000207525.1	Y_RNA	11.655	1.95903	1.53914	1.27281	0.203084	0.445691	0.851412	2.23211	4.91758	6.69301
ENSG00000252965.1	Y_RNA	9.44622	2.0911	1.6964	1.23267	0.217697	0.464831	0.574116	1.49122	5.34018	3.8208
ENSG00000223060.1	Y_RNA	15.2446	1.69891	1.39573	1.21722	0.22352	0.472446	1.10015	3.60396	8.47497	6.95552
ENSG00000200090.1	Y_RNA	60.0628	0.940817	0.788971	1.19246	0.23308	0.48522	18.242	7.95192	21.3763	29.4701
ENSG00000252874.2	Y_RNA	8.9055	2.46733	2.13827	1.15389	0.248547	0.503806	1.86317	0	6.67119	3.71559
ENSG00000222881.1	Y_RNA	13.4571	1.73172	1.54166	1.12328	0.26132	0.519281	3.04467	0.575173	3.55681	8.85031
ENSG00000239040.1	Y_RNA	13.7503	1.22554	1.37303	0.892577	0.372084	0.637735	3.14686	1.84914	4.5353	7.23618
ENSG00000207342.1	Y_RNA	6.96571	1.75567	2.01897	0.869586	0.384527	0.649686	0.347445	1.73081	2.26213	4.81691
ENSG00000200120.1	Y_RNA	5.71258	1.64457	2.11834	0.776349	0.437543	0.693998	1.30675	0.53668	4.32383	0.891113
ENSG00000276178.1	Y_RNA	14.2914	1.01386	1.31207	0.772713	0.439692	0.695518	3.05935	2.51668	6.05471	6.03055
ENSG00000201820.1	Y_RNA	15.7141	1.10033	1.48737	0.739783	0.459432	0.711149	0.759614	5.80908	7.56416	7.79087
ENSG00000199890.1	Y_RNA	4.87535	-1.47458	2.17808	-0.67701	0.4984	0.741197	1.38256	2.66426	0.76742	0.487507
ENSG00000201217.1	Y_RNA	14.7058	0.830874	1.34577	0.617396	0.536973	0.769744	4.06255	1.74856	4.80267	5.73533
ENSG00000275930.1	Y_RNA	11.0559	0.846999	1.46586	0.577816	0.563388	0.785868	2.43354	2.39918	4.46527	4.28977
ENSG00000201988.2	Y_RNA	7.73996	-1.00109	1.85107	-0.540819	0.588632	0.801029	1.33786	4.3597	1.02116	2.12523
ENSG00000281789.1	Y_RNA	26.6798	-0.540212	1.00634	-0.536807	0.591401	0.80253	11.3044	9.41053	8.69914	5.843
ENSG00000200714.1	Y_RNA	4.80439	1.31228	2.45274	0.535026	0.592632	0.803445	1.68678	0.323913	4.32024	0.319419
ENSG00000201573.1	Y_RNA	4.54302	1.21714	2.31704	0.5253	0.599374	0.808158	0.852793	0.622422	0.403223	3.43596
ENSG00000200742.1	Y_RNA	12.7486	-0.733876	1.43595	-0.511072	0.609301	0.814818	3.18297	6.44299	3.40081	2.47796
ENSG00000201208.1	Y_RNA	5.86734	0.979088	1.9488	0.502406	0.615382	0.818201	1.41162	0.981758	2.9674	1.82179
ENSG00000252652.1	Y_RNA	7.37969	0.919804	1.93474	0.475414	0.634492	0.830334	2.8492	0.465625	5.02343	1.58535
ENSG00000207425.1	Y_RNA	39.1447	0.378982	0.885766	0.427858	0.668755	0.850582	8.11914	12.7703	11.2519	16.7463
ENSG00000202461.1	Y_RNA	23.515	-0.486808	1.17842	-0.413102	0.679532	0.856441	3.68206	11.1535	4.46831	6.32644
ENSG00000201207.1	Y_RNA	9.12123	-0.608542	1.61099	-0.377744	0.705621	0.869022	3.54531	2.65666	1.93435	2.11009
ENSG00000201555.1	Y_RNA	12.4185	0.338754	1.44235	0.234862	0.814316	0.921663	4.94253	2.84243	3.60463	6.45541
ENSG00000207195.1	Y_RNA	6.88317	-0.420118	1.97983	-0.212198	0.831952	0.929596	1.54346	2.84518	0.649831	2.84887
ENSG00000252202.1	Y_RNA	7.38513	-0.371029	1.81847	-0.204034	0.838327	0.932603	1.50901	3.77224	1.81044	2.74354
ENSG00000207034.1	Y_RNA	11.8099	-0.194458	1.53544	-0.126647	0.89922	0.959422	2.65441	3.95894	1.18604	4.64675
ENSG00000200170.1	Y_RNA	6.74441	0.203023	1.84939	0.109778	0.912585	0.964644	2.69832	1.30207	2.21053	2.57842
ENSG00000202079.1	Y_RNA	10.4974	0.138114	1.69387	0.0815377	0.935014	0.974477	2.18227	3.52369	5.87451	0.742794
ENSG00000200769.1	Y_RNA	6.75604	-0.118554	2.00952	-0.0589961	0.952955	0.981454	4.37513	0.647826	2.74039	1.85647
ENSG00000199476.1	Y_RNA	10.1657	0.0940076	1.61193	0.0583198	0.953494	0.981755	2.57856	3.11916	1.4439	4.66602
ENSG00000200737.1	Y_RNA	18.5419	-0.0415326	1.21925	-0.034064	0.972826	0.98969	7.048	3.48852	3.89685	6.24413
ENSG00000280697.1	Y_RNA	3.26837	5.49896	4.44518	1.23706	0.216064	NA	0.06471	0	0	4.63198
ENSG00000200874.1	Y_RNA	2.40977	5.06007	4.0658	1.24454	0.213299	NA	0	0	0.579205	2.56558
ENSG00000199466.1	Y_RNA	2.26272	4.96997	4.81563	1.03205	0.302049	NA	0	0	0.228988	2.83498
ENSG00000200419.1	Y_RNA	1.94965	4.7431	4.32457	1.09678	0.272738	NA	0	0	1.5221	1.01545
ENSG00000277634.1	Y_RNA	1.94965	4.7431	4.32457	1.09678	0.272738	NA	0	0	1.84668	1.18646
ENSG00000202255.1	Y_RNA	1.59388	4.44248	4.82918	0.919925	0.357612	NA	0	0	1.71741	0.045296
ENSG00000223254.1	Y_RNA	1.55118	4.41589	4.74258	0.931115	0.351794	NA	0	0	0.937353	0.782304
ENSG00000276696.1	Y_RNA	1.55118	4.41589	4.74258	0.931115	0.351794	NA	0	0	0.665827	0.611377
ENSG00000199530.1	Y_RNA	1.50848	4.38929	4.83084	0.908598	0.363562	NA	0	0	0	1.83196
ENSG00000199472.1	Y_RNA	1.40412	4.27877	4.83448	0.885053	0.376128	NA	0	0	0.28828	1.22676
ENSG00000223023.1	Y_RNA	1.40412	4.27877	4.83448	0.885053	0.376128	NA	0.045936	0.077979	0.48342	1.14302
ENSG00000201432.1	Y_RNA	1.29976	4.15762	4.8388	0.859225	0.390216	NA	0.088591	0	0.88324	0.694535
ENSG00000201047.1	Y_RNA	1.19541	4.02329	4.84403	0.830567	0.406218	NA	0	0	1.69721	0
ENSG00000199781.1	Y_RNA	1.04835	3.84101	4.85194	0.791645	0.428568	NA	0	0	0.936769	0.42276
ENSG00000206951.1	Y_RNA	1.00565	3.81047	4.85336	0.78512	0.432383	NA	0	0	0	1.11489
ENSG00000206659.1	Y_RNA	0.901295	3.63552	4.86211	0.747724	0.454627	NA	0	0	0.686964	0.580259
ENSG00000280615.1	Y_RNA	0.901295	3.63552	4.86211	0.747724	0.454627	NA	0	0	0.53824	0.684262
ENSG00000206784.1	Y_RNA	0.796939	3.43023	4.87379	0.70381	0.481551	NA	0	0	0.686964	0
ENSG00000252171.1	Y_RNA	0.796939	3.43023	4.87379	0.70381	0.481551	NA	0	0	0.948376	0
ENSG00000200855.1	Y_RNA	0.796939	3.43023	4.87379	0.70381	0.481551	NA	0	0	1.12474	0
ENSG00000207420.1	Y_RNA	0.796939	3.43023	4.87379	0.70381	0.481551	NA	0	0	1.00351	0
ENSG00000200059.1	Y_RNA	0.754239	3.40127	4.87558	0.697613	0.485419	NA	0	0	0	0.801554
ENSG00000200351.1	Y_RNA	0.754239	3.40127	4.87558	0.697613	0.485419	NA	0.084188	0	0	0.845521
ENSG00000201501.1	Y_RNA	0.754239	3.40127	4.87558	0.697613	0.485419	NA	0	0	0	0.940849
ENSG00000206651.1	Y_RNA	0.754239	3.40127	4.87558	0.697613	0.485419	NA	0	0	0	0.834297
ENSG00000207024.1	Y_RNA	0.754239	3.40127	4.87558	0.697613	0.485419	NA	0	0	0	0.845521
ENSG00000207326.1	Y_RNA	0.754239	3.40127	4.87558	0.697613	0.485419	NA	0	0	0	0.734268
ENSG00000278028.1	Y_RNA	0.754239	3.40127	4.87558	0.697613	0.485419	NA	0	0	0	0.921014
ENSG00000202523.1	Y_RNA	1.99664	3.19943	3.68993	0.867069	0.385904	NA	0.343711	0	0.875543	1.27657
ENSG00000252612.1	Y_RNA	0.649882	3.15441	4.89227	0.644774	0.519073	NA	0	0	0.487523	0.318207
ENSG00000202318.1	Y_RNA	1.84958	3.08482	3.84573	0.802143	0.42247	NA	0.113227	0	0.686964	1.4092
ENSG00000207032.1	Y_RNA	1.74522	2.9799	3.87272	0.769459	0.441621	NA	0.160819	0	1.13444	0.934727
ENSG00000199755.1	Y_RNA	0.502826	2.82715	4.91914	0.574725	0.565477	NA	0	0	0	0.612809
ENSG00000200164.1	Y_RNA	0.502826	2.82715	4.91914	0.574725	0.565477	NA	0	0	0	0.510661
ENSG00000201668.1	Y_RNA	0.502826	2.82715	4.91914	0.574725	0.565477	NA	0	0	0	0.437859
ENSG00000202222.1	Y_RNA	0.502826	2.82715	4.91914	0.574725	0.565477	NA	0	0	0	0.42276
ENSG00000202361.1	Y_RNA	0.502826	2.82715	4.91914	0.574725	0.565477	NA	0	0	0	0.606384
ENSG00000202417.1	Y_RNA	0.502826	2.82715	4.91914	0.574725	0.565477	NA	0	0	0.066873	0.508809
ENSG00000206645.1	Y_RNA	0.502826	2.82715	4.91914	0.574725	0.565477	NA	0	0	0	0.775061
ENSG00000252319.1	Y_RNA	0.502826	2.82715	4.91914	0.574725	0.565477	NA	0	0	0	0.632005
ENSG00000200842.1	Y_RNA	2.69351	2.57183	3.25144	0.790982	0.428955	NA	0.333668	0	0.851106	1.63492
ENSG00000201563.1	Y_RNA	1.35365	2.53571	4.28291	0.592053	0.553815	NA	0	0.168186	0.535039	0.955276
ENSG00000281302.1	Y_RNA	2.54645	2.48295	3.39001	0.732431	0.463905	NA	0.504139	0	0.686964	2.13843
ENSG00000207467.1	Y_RNA	1.24929	2.37928	4.43911	0.53598	0.591973	NA	0	0.275021	1.13414	0.271205
ENSG00000201724.1	Y_RNA	2.41319	2.33921	4.1514	0.563474	0.573112	NA	0	0.647826	0	2.68361
ENSG00000252585.1	Y_RNA	3.41107	2.23138	2.99824	0.744229	0.456738	NA	0	0.687957	0.753837	2.29338
ENSG00000199875.1	Y_RNA	2.14798	2.19196	4.32129	0.507246	0.611982	NA	0.392206	0	0	1.90803
ENSG00000206582.1	Y_RNA	1.10224	2.17569	4.62066	0.470861	0.63774	NA	0	0.323913	0.531158	0.523002
ENSG00000207231.1	Y_RNA	2.7832	1.91363	3.19359	0.59921	0.549033	NA	0.600556	0	1.24738	1.19895
ENSG00000252822.1	Y_RNA	0.703768	1.36643	4.916	0.277955	0.781047	NA	0	0.323913	0	0.722216
ENSG00000201118.1	Y_RNA	1.40754	1.34494	4.74324	0.283548	0.776756	NA	0	0.512862	0	1.44443
ENSG00000200135.1	Y_RNA	1.18503	1.01049	4.76761	0.211949	0.832147	NA	0.389279	0	0.686964	0
ENSG00000222614.1	Y_RNA	1.74174	0.978668	3.25974	0.300229	0.764003	NA	0.422614	0.281924	0.547027	0.767232
ENSG00000206895.1	Y_RNA	1.14923	0.961213	4.52518	0.212414	0.831784	NA	0.155643	0.352494	0	0.845521
ENSG00000212205.1	Y_RNA	0.592516	0.935932	4.96062	0.188672	0.85035	NA	0.154095	0	0.679158	0
ENSG00000200142.1	Y_RNA	0.592516	0.935932	4.96062	0.188672	0.85035	NA	0.134996	0	0.771082	0
ENSG00000206846.1	Y_RNA	0.592516	0.935932	4.96062	0.188672	0.85035	NA	0.168889	0	0.767354	0
ENSG00000200121.2	Y_RNA	1.04487	0.708673	3.99217	0.177516	0.859103	NA	0.312797	0.20124	0.609435	0.288801
ENSG00000201405.1	Y_RNA	1.04487	0.708673	3.99217	0.177516	0.859103	NA	0.219308	0.193187	0.569449	0.302012
ENSG00000206990.1	Y_RNA	1.04487	0.708673	3.99217	0.177516	0.859103	NA	0.301656	0.322652	0.601383	0.382277
ENSG00000206967.1	Y_RNA	1.05177	0.688722	4.70436	0.146401	0.883605	NA	0.094034	0.463641	0.343482	0.43105
ENSG00000202279.1	Y_RNA	4.4503	0.631546	2.76626	0.228303	0.819411	NA	2.22744	0	1.4931	1.98439
ENSG00000275982.1	Y_RNA	0.445459	0.599007	4.97981	0.120287	0.904256	NA	0.274445	0.118309	0.127892	0.254668
ENSG00000201282.1	Y_RNA	0.445459	0.599007	4.97981	0.120287	0.904256	NA	0.170234	0	0	0.42276
ENSG00000207127.1	Y_RNA	0.445459	0.599007	4.97981	0.120287	0.904256	NA	0.188553	0	0	0.276572
ENSG00000273927.1	Y_RNA	0.445459	0.599007	4.97981	0.120287	0.904256	NA	0.16537	0	0	0.211866
ENSG00000274984.1	Y_RNA	0.445459	0.599007	4.97981	0.120287	0.904256	NA	0.16537	0	0	0.211866
ENSG00000200591.1	Y_RNA	4.31014	0.55388	2.38888	0.231858	0.816648	NA	1.91959	0.342967	0.929422	2.23814
ENSG00000206914.1	Y_RNA	2.27	0.413857	3.5058	0.118049	0.906029	NA	1.10895	0	1.23923	0.663153
ENSG00000207494.1	Y_RNA	1.33638	0.397309	4.73238	0.0839555	0.933092	NA	0.601634	0	0	0.8576
ENSG00000206927.1	Y_RNA	3.92547	0.309515	2.3995	0.128991	0.897364	NA	1.47014	0.785489	0.487172	2.12585
ENSG00000202542.1	Y_RNA	2.17943	0.250648	3.55376	0.0705302	0.943772	NA	0.565741	0.397788	1.54868	0
ENSG00000206706.1	Y_RNA	4.11951	0.159644	2.36493	0.0675049	0.94618	NA	1.64654	0.817881	0.483738	2.34709
ENSG00000199471.1	Y_RNA	2.47094	0.139674	2.87538	0.048576	0.961257	NA	1.18543	0.154403	1.17668	0.640419
ENSG00000199550.1	Y_RNA	2.42134	0.129367	4.14947	0.0311768	0.975129	NA	1.30248	0	0	1.28325
ENSG00000207294.1	Y_RNA	3.22859	0.0936151	2.55042	0.0367058	0.97072	NA	1.28603	0.646207	0.286808	1.658
ENSG00000200847.1	Y_RNA	3.63308	0.0185685	2.51173	0.00739272	0.994102	NA	0.781457	1.46714	1.78476	0.414471
ENSG00000252412.1	Y_RNA	3.44465	-0.052789	3.07358	-0.0171751	0.986297	NA	2.27341	0	1.59086	0.774319
ENSG00000202078.1	Y_RNA	4.2161	-0.0652625	2.24298	-0.0290964	0.976788	NA	1.53663	0.91441	0.860542	1.46283
ENSG00000199332.1	Y_RNA	0.793458	-0.0715691	4.85593	-0.0147385	0.988241	NA	0.317378	0.143961	0.652269	0
ENSG00000202533.1	Y_RNA	4.38946	-0.178495	2.40127	-0.0743338	0.940745	NA	2.36882	0.230533	0.854064	1.53108
ENSG00000200428.1	Y_RNA	3.2549	-0.192194	3.7637	-0.0510651	0.959274	NA	1.89964	0	0	1.56096
ENSG00000199630.1	Y_RNA	2.9073	-0.312458	3.25873	-0.0958835	0.923613	NA	0	1.91649	1.29521	0.568084
ENSG00000202414.1	Y_RNA	0.639506	-0.385459	4.87725	-0.0790321	0.937007	NA	0.592714	0	0	0.272073
ENSG00000199273.1	Y_RNA	0.646402	-0.408506	4.87553	-0.083787	0.933226	NA	0.128753	0.269446	0.078203	0.258563
ENSG00000201034.1	Y_RNA	0.653298	-0.431256	4.87386	-0.0884834	0.929492	NA	0	0.365605	0	0.284631
ENSG00000200332.1	Y_RNA	1.28591	-0.596328	4.30259	-0.138597	0.889768	NA	0.752274	0.25405	0	0.746048
ENSG00000223300.1	Y_RNA	2.5925	-0.619238	3.25187	-0.190425	0.848976	NA	0.661482	1.24012	0	1.24412
ENSG00000202399.1	Y_RNA	0.980609	-0.632735	4.82128	-0.131238	0.895587	NA	0.655628	0.017199	0.541061	0
ENSG00000206739.1	Y_RNA	0.980609	-0.632735	4.82128	-0.131238	0.895587	NA	0.714637	0	0.601094	0
ENSG00000200579.1	Y_RNA	1.0013	-0.679963	4.81892	-0.141103	0.887789	NA	0	0.628773	0.444506	0
ENSG00000251728.1	Y_RNA	2.16083	-0.868911	4.32981	-0.200681	0.840948	NA	0	1.72754	0	1.14498
ENSG00000280667.1	Y_RNA	1.82795	-0.872862	3.21492	-0.271503	0.786004	NA	1.08152	0.570087	0.487745	0.249429
ENSG00000200344.1	Y_RNA	1.84864	-0.895703	3.27975	-0.273101	0.784776	NA	0.314685	1.18873	0.686964	0.217537
ENSG00000201800.1	Y_RNA	0.833553	-0.969679	4.84102	-0.200305	0.841242	NA	0.759479	0	0	0.234867
ENSG00000207320.1	Y_RNA	0.85424	-1.01691	4.83867	-0.210162	0.833541	NA	0	0.642093	0	0.168356
ENSG00000202522.1	Y_RNA	2.33419	-1.02001	3.36433	-0.303182	0.761751	NA	0.813681	0.796884	0	0.72206
ENSG00000238713.1	Y_RNA	1.66711	-1.176	4.74021	-0.248091	0.804064	NA	1.20881	0	0	0.654718
ENSG00000252198.1	Y_RNA	1.68779	-1.18328	3.82091	-0.309685	0.756801	NA	0.448387	0.513044	0	0.402899
ENSG00000223188.1	Y_RNA	1.0276	-1.38432	4.82279	-0.287038	0.774083	NA	0.992223	0	0	0.347691
ENSG00000202382.1	Y_RNA	1.03449	-1.39602	4.70984	-0.296405	0.766921	NA	0.648512	0.20324	0	0.252827
ENSG00000201451.1	Y_RNA	3.29192	-1.39883	2.58555	-0.541018	0.588495	NA	0.661482	2.17723	0.566568	0.719129
ENSG00000252919.1	Y_RNA	2.10347	-1.61185	3.63989	-0.442828	0.65789	NA	0.243192	1.56241	0	0.613417
ENSG00000222503.1	Y_RNA	4.20826	-1.62937	2.34821	-0.693878	0.487759	NA	1.81907	1.75453	0.718768	0.42276
ENSG00000199331.1	Y_RNA	3.84647	-1.69999	2.41791	-0.703084	0.482003	NA	2.4838	1.10512	0.673494	0.65072
ENSG00000201644.2	Y_RNA	1.22165	-1.70601	4.81182	-0.354546	0.72293	NA	1.39235	0.003187	0	0.447175
ENSG00000200502.1	Y_RNA	0.388093	-1.73912	4.89399	-0.355358	0.722321	NA	0.399509	0	0	0
ENSG00000202144.1	Y_RNA	0.388093	-1.73912	4.89399	-0.355358	0.722321	NA	0.382622	0	0.141434	0
ENSG00000207020.1	Y_RNA	0.388093	-1.73912	4.89399	-0.355358	0.722321	NA	0.457201	0	0	0
ENSG00000207021.1	Y_RNA	0.388093	-1.73912	4.89399	-0.355358	0.722321	NA	0.465379	0	0.127666	0
ENSG00000207189.1	Y_RNA	0.388093	-1.73912	4.89399	-0.355358	0.722321	NA	0.372894	0	0	0
ENSG00000207293.1	Y_RNA	0.388093	-1.73912	4.89399	-0.355358	0.722321	NA	0.580418	0	0	0
ENSG00000252534.1	Y_RNA	0.388093	-1.73912	4.89399	-0.355358	0.722321	NA	0.435836	0	0	0
ENSG00000207207.1	Y_RNA	2.24925	-1.75375	4.28679	-0.409106	0.682462	NA	2.03713	0	0	0.63227
ENSG00000212325.1	Y_RNA	1.25612	-1.75445	4.81036	-0.364723	0.715319	NA	0	1.38771	0	0.311508
ENSG00000274046.1	Y_RNA	0.394989	-1.76217	4.89227	-0.360193	0.718702	NA	0.132296	0.160994	0	0.026789
ENSG00000199979.1	Y_RNA	0.401885	-1.78492	4.89061	-0.364968	0.715135	NA	0	0.482694	0	0
ENSG00000200241.1	Y_RNA	0.401885	-1.78492	4.89061	-0.364968	0.715135	NA	0.095331	0.358931	0	0
ENSG00000238490.1	Y_RNA	0.401885	-1.78492	4.89061	-0.364968	0.715135	NA	0	0.404175	0	0
ENSG00000238749.1	Y_RNA	0.401885	-1.78492	4.89061	-0.364968	0.715135	NA	0	0.497438	0	0
ENSG00000275904.1	Y_RNA	0.401885	-1.78492	4.89061	-0.364968	0.715135	NA	0	0.497438	0	0
ENSG00000274967.1	Y_RNA	3.74079	-1.92301	2.85327	-0.673968	0.500332	NA	0.953834	2.31077	0	0.728507
ENSG00000199201.1	Y_RNA	1.65801	-2.24013	4.79819	-0.466869	0.640593	NA	0	1.57239	0	0.201119
ENSG00000199366.1	Y_RNA	0.58214	-2.32334	4.85788	-0.478261	0.632464	NA	0.602198	0	0	0
ENSG00000202385.1	Y_RNA	0.58214	-2.32334	4.85788	-0.478261	0.632464	NA	0.533913	0	0	0.05901
ENSG00000274603.1	Y_RNA	0.58214	-2.32334	4.85788	-0.478261	0.632464	NA	0.643437	0.088223	0.015618	0.037816
ENSG00000200888.1	Y_RNA	0.589036	-2.33923	4.85709	-0.481612	0.630082	NA	0.560962	0.285806	0	0
ENSG00000276902.1	Y_RNA	0.595931	-2.35497	4.85631	-0.484931	0.627726	NA	0.127712	0.487474	0	0.031393
ENSG00000206682.1	Y_RNA	0.602827	-2.37057	4.85555	-0.488218	0.625395	NA	0	0.712609	0.157021	0
ENSG00000206824.1	Y_RNA	0.602827	-2.37057	4.85555	-0.488218	0.625395	NA	0	0.651002	0	0
ENSG00000201084.1	Y_RNA	0.789978	-2.76215	4.83881	-0.570833	0.568113	NA	0.499261	0.427257	0	0
ENSG00000201830.1	Y_RNA	0.803769	-2.78596	4.83793	-0.575858	0.564711	NA	0	0.980821	0	0
ENSG00000251779.1	Y_RNA	0.803769	-2.78596	4.83793	-0.575858	0.564711	NA	0	0.912246	0	0
ENSG00000207151.1	Y_RNA	2.60756	-2.97559	3.32261	-0.895556	0.37049	NA	1.94229	0.978091	0	0.402037
ENSG00000201134.1	Y_RNA	0.970233	-3.05967	4.82878	-0.633631	0.526322	NA	1.10571	0	0	0
ENSG00000222511.2	Y_RNA	0.970233	-3.05967	4.82878	-0.633631	0.526322	NA	1.22342	0	0	0
ENSG00000199667.1	Y_RNA	0.984024	-3.07922	4.82819	-0.637759	0.523631	NA	0.661482	0.431884	0.148169	0
ENSG00000238783.1	Y_RNA	0.984024	-3.07922	4.82819	-0.637759	0.523631	NA	0.757554	0.427257	0	0
ENSG00000207370.1	Y_RNA	2.8085	-3.09252	3.22888	-0.957769	0.338179	NA	1.68883	1.0434	0	0.362901
ENSG00000199866.1	Y_RNA	1.20565	-3.37128	4.82026	-0.699399	0.484303	NA	0	1.31471	0	0
ENSG00000200788.1	Y_RNA	2.1621	-4.21486	4.12845	-1.02093	0.307287	NA	1.48394	0.859946	0.030397	0
ENSG00000015532.9	XYLT2	3231.27	0.289215	0.24844	1.16412	0.244374	0.498949	27.8705	30.5163	36.1275	37.2667
ENSG00000103489.11	XYLT1	50.2257	-3.60897	1.3265	-2.72066	0.00651511	0.0419913	0.135359	0.500746	0	0.050991
ENSG00000093217.9	XYLB	275.38	-1.12409	0.416982	-2.69578	0.00702234	0.0445451	4.71101	3.21195	2.02111	1.70057
ENSG00000230266.1	XXYLT1-AS2	2.97979	0.174024	3.17325	0.0548409	0.956265	NA	0.084373	0.112171	0.262869	0
ENSG00000173950.15	XXYLT1	4564.86	-0.769794	0.249572	-3.08446	0.00203921	0.0169853	68.6971	63.5801	44.1707	35.6014
ENSG00000226445.1	XXyac-YX65C7_A.2	0.970233	-3.05967	4.82878	-0.633631	0.526322	NA	0.138746	0	0	0
ENSG00000273059.1	XXyac-YX155B6.7	3.82072	1.92188	3.56028	0.539812	0.589326	NA	0	0.225986	0	0.884847
ENSG00000232265.7	XXyac-YX155B6.5	1.16428	-3.32253	4.82147	-0.689111	0.490753	NA	0.239101	0	0	0
ENSG00000227518.3	XXyac-YRM2039.3	64.3826	-1.0191	0.70448	-1.44659	0.148011	0.366472	1.00422	0.838681	0.367288	0.550043
ENSG00000280195.1	XX-FW83563B9.5	585.871	0.853481	0.362166	2.3566	0.018443	0.089643	7.66538	5.77873	10.345	14.44
ENSG00000224871.1	XX-FW81066F1.2	5.72289	1.12977	2.05416	0.549991	0.582326	0.796544	0.165574	0.197388	0.701332	0.142838
ENSG00000214915.3	XX-FW80269A6.1	1.00565	3.81047	4.85336	0.78512	0.432383	NA	0	0	0	0.263129
ENSG00000213600.3	XXcos-LUCA16.1	14.8464	1.02669	1.40298	0.731795	0.464294	0.715585	1.05441	0.582514	0.864789	2.6195
ENSG00000272104.1	XXcos-LUCA11.5	11.866	0.0432917	2.19478	0.0197249	0.984263	0.993883	0	1.69984	1.4635	0.414729
ENSG00000227484.1	XX-C283C717.1	4.02989	1.66306	2.84831	0.583876	0.559304	NA	0.210333	0	0.231199	0.537927
ENSG00000279182.1	XX-C00717C00720L.1	81.9404	0.841049	0.61718	1.36273	0.172968	0.403586	2.14962	1.53589	3.50804	3.30889
ENSG00000271761.1	XXbac-BPGBPG55C20.3	11.4783	4.22697	2.05429	2.05763	0.0396256	0.153357	0.155571	0	0.381647	2.17252
ENSG00000272316.1	XXbac-BPGBPG55C20.2	1033.69	1.5357	0.301541	5.09283	3.52749e-07	9.60637e-06	2.86809	3.27705	8.35434	9.95616
ENSG00000272541.1	XXbac-BPGBPG55C20.1	0.786563	-0.0485224	4.85765	-0.00998885	0.99203	NA	0.100138	0	0.118852	0
ENSG00000225096.1	XXbac-BPG55C20.7	5.02802	-1.53612	2.15563	-0.712605	0.47609	0.72544	1.04738	0.504083	0.389496	0.228736
ENSG00000263020.6	XXbac-BPG32J3.22	359.143	-0.265371	1.92044	-0.138182	0.890096	0.955225	13.424	0.620418	1.3661	10.2249
ENSG00000225173.1	XXbac-BPG308K3.5	16.7108	-2.00958	2.04002	-0.985074	0.324588	0.591394	0.113321	2.17811	0	0.573683
ENSG00000273333.2	XXbac-BPG300A18.13	1.93579	0.568269	3.13729	0.181134	0.856263	NA	0.108695	0.037074	0.115688	0.122492
ENSG00000272501.1	XXbac-BPG299F13.17	44.5076	1.27491	1.24389	1.02494	0.305392	0.57184	0.554964	0.036867	0.463785	0.935942
ENSG00000271821.1	XXbac-BPG299F13.14	10.6203	0.676333	1.64617	0.410852	0.681181	0.857613	0.832809	0.187957	0.529741	1.11786
ENSG00000274259.2	XXbac-BPG294E21.9	3.03922	-2.26188	3.15573	-0.716755	0.473525	NA	0.551484	0.107935	0	0.109915
ENSG00000280128.1	XXbac-BPG283O16.9	740.207	-1.93213	0.377069	-5.12407	2.99004e-07	8.21067e-06	12.7081	7.1149	2.67279	2.62577
ENSG00000272540.1	XXbac-BPG252P9.9	84.0302	-0.221388	0.662506	-0.334167	0.738253	0.884668	4.06864	3.23895	2.23458	4.11499
ENSG00000272273.1	XXbac-BPG252P9.10	32.367	-0.856443	0.954677	-0.897102	0.369664	0.635385	1.93665	2.94472	1.64203	1.16717
ENSG00000271581.1	XXbac-BPG248L24.12	3.68569	-0.462474	3.00795	-0.15375	0.877806	NA	0.282091	0	0.095662	0.083144
ENSG00000250264.1	XXbac-BPG246D15.9	135.053	-0.9528	0.775985	-1.22786	0.2195	0.46734	2.07698	2.03004	0.358784	1.78317
ENSG00000272221.1	XXbac-BPG181B23.7	0.388093	-1.73912	4.89399	-0.355358	0.722321	NA	0.041377	0	0	0
ENSG00000272217.1	XXbac-BPG157A10.21	19.81	1.19377	1.84026	0.648697	0.516534	0.754862	1.31016	0	1.90823	1.08252
ENSG00000225914.1	XXbac-BPG154L12.4	4.02261	5.79823	4.13098	1.4036	0.160439	NA	0	0	0	0.146707
ENSG00000277971.1	XXbac-B562F10.12	224.162	-0.0849469	0.407131	-0.208648	0.834723	0.930894	11.0588	11.2125	11.0661	10.512
ENSG00000215493.3	XXbac-B562F10.11	137.257	0.0647307	0.519054	0.124709	0.900754	0.959798	2.96346	1.96668	2.47961	2.77612
ENSG00000225335.3	XXbac-B476C20.9	125.488	-0.170383	0.591724	-0.287943	0.77339	0.902282	3.56286	6.58355	5.00149	4.37201
ENSG00000234913.1	XXbac-B476C20.13	1.57996	-3.76213	4.67923	-0.804006	0.421393	NA	0.039668	0.038979	0	0
ENSG00000236890.2	XXbac-B476C20.11	7.47849	1.88212	1.84429	1.02051	0.307485	0.573966	0.357515	0.564534	2.76094	0.903902
ENSG00000235617.1	XXbac-B476C20.10	0.452355	0.57357	4.978	0.115221	0.90827	NA	0.009075	0.109725	0.080353	0.151604
ENSG00000093100.13	XXbac-B461K10.4	294.416	-1.65435	0.702318	-2.35556	0.018495	0.0897633	5.44312	1.08661	1.29983	0.806077
ENSG00000249923.1	XXbac-B444P24.8	8.22766	-0.763549	2.39801	-0.318409	0.750175	0.890019	0.023888	0.261689	0	0.165394
ENSG00000273139.1	XXbac-B444P24.14	27.1909	0.774417	1.08366	0.714628	0.474839	0.724635	1.93893	0.76137	3.09946	1.62422
ENSG00000273343.1	XXbac-B444P24.13	85.7723	0.827106	0.622783	1.32808	0.184151	0.419826	3.74036	2.38289	6.02917	5.07045
ENSG00000161132.6	XXbac-B444P24.10	15.7516	0.719201	1.35731	0.529874	0.5962	0.806094	0.325281	0.278503	0.797213	0.227416
ENSG00000235578.1	XXbac-B33L19.4	5.70188	6.29293	2.86197	2.19881	0.0278912	0.120696	0	0	0.924167	0.71092
ENSG00000277690.2	XXbac-B33L19.15	1.00565	3.81047	4.85336	0.78512	0.432383	NA	0	0	0	0.269847
ENSG00000278044.1	XXbac-B33L19.12	0.592516	0.935932	4.96062	0.188672	0.85035	NA	0.092386	0	0.162147	0
ENSG00000272829.1	XXbac-B135H6.18	6.72284	0.0149445	1.92244	0.00777375	0.993798	0.997878	0.798802	0.24601	0.758269	0.315732
ENSG00000237476.1	XXbac-B135H6.15	20.1915	3.74084	1.63898	2.28243	0.0224642	0.103635	0	0.253178	2.38128	1.12674
ENSG00000166435.15	XRRA1	532.323	0.0626326	0.32854	0.190639	0.848808	0.938238	6.61654	7.76092	7.8511	7.60057
ENSG00000088930.7	XRN2	8909.59	-0.385622	0.292867	-1.31671	0.187935	0.425201	112.426	71.1816	75.6112	67.9952
ENSG00000114127.10	XRN1	4136.73	0.77429	0.271574	2.85112	0.0043566	0.0305825	17.5167	12.7299	25.0485	27.8406
ENSG00000234825.3	XRCC6P2	3.16687	-1.63071	3.0579	-0.533278	0.593841	NA	0.080598	0.079467	0.055425	0
ENSG00000166896.7	XRCC6BP1	405.152	0.562299	0.361021	1.55753	0.119346	0.319982	8.09198	9.80916	12.9129	14.2631
ENSG00000196419.12	XRCC6	25768.9	-0.417084	0.242933	-1.71687	0.086003	0.259699	453.496	349.236	315.88	299.833
ENSG00000079246.15	XRCC5	25478.4	-0.468096	0.237854	-1.96799	0.0490687	0.177837	291.445	292.284	238.234	195.933
ENSG00000152422.15	XRCC4	424.191	-1.09243	0.345641	-3.16059	0.0015745	0.0138483	13.5494	10.8177	6.18492	5.55301
ENSG00000126215.13	XRCC3	4911.66	-0.0823072	0.238624	-0.344924	0.730152	0.880496	61.9726	62.9927	58.1445	63.0779
ENSG00000196584.2	XRCC2	3651.86	-0.569409	0.280282	-2.03156	0.0421983	0.160324	44.8863	34.1936	30.9694	23.6896
ENSG00000073050.11	XRCC1	3295.71	-0.0633278	0.240138	-0.263714	0.792	0.912672	47.9929	49.8737	48.9408	47.3693
ENSG00000143324.13	XPR1	7713.85	0.0119008	0.254236	0.0468098	0.962665	0.984938	36.4492	27.6444	35.0494	31.1486
ENSG00000214185.3	XPOTP1	148.784	0.159914	0.490261	0.326182	0.744287	0.887191	1.64046	1.98414	2.24681	1.92446
ENSG00000184575.11	XPOT	25944.7	0.139643	0.223857	0.623803	0.532757	0.766274	138.553	125.165	145.695	152.308
ENSG00000130227.16	XPO7	11590.9	0.08039	0.232729	0.345423	0.729777	0.880454	75.7793	81.803	86.2141	85.1702
ENSG00000169180.11	XPO6	14659.2	-0.0163125	0.245073	-0.0665617	0.946931	0.978794	145.007	169.139	160.782	159.072
ENSG00000124571.17	XPO5	12169.3	-0.527526	0.230351	-2.2901	0.0220158	0.102098	122.653	106.344	85.7014	77.3234
ENSG00000132953.16	XPO4	5776.86	-0.61829	0.264826	-2.3347	0.0195591	0.0935869	30.5442	21.9788	18.1792	16.8361
ENSG00000082898.16	XPO1	21881.7	0.0753167	0.241412	0.311985	0.755052	0.892768	230.739	182.363	216.41	229.184
ENSG00000196236.12	XPNPEP3	2935.65	0.501539	0.252645	1.98515	0.0471274	0.172893	11.4967	9.15447	15.2972	14.6589
ENSG00000108039.17	XPNPEP1	6541.94	0.591144	0.231145	2.55746	0.0105441	0.0598928	85.0142	86.0273	138.027	126.904
ENSG00000154767.14	XPC	3600.64	0.101724	0.243165	0.418333	0.675704	0.853959	34.8189	28.9377	35.0276	35.0835
ENSG00000136936.10	XPA	933.348	0.198451	0.301267	0.658721	0.510075	0.750405	21.5674	16.4074	21.1318	23.4603
ENSG00000182489.8	XKRX	20.0036	-0.216593	1.32342	-0.163662	0.869997	0.946739	0.089425	0.375321	0.144726	0.267491
ENSG00000221947.7	XKR9	10.5324	-2.11664	2.18154	-0.970247	0.331923	0.59945	0.36739	0.045311	0.097396	0
ENSG00000158156.7	XKR8	319.767	-0.545249	0.364023	-1.49784	0.134174	0.344197	4.57582	4.21496	2.97982	3.18644
ENSG00000260903.2	XKR7	7.28158	-0.891281	2.28136	-0.390679	0.696034	0.865497	0.025215	0.049553	0	0.042443
ENSG00000171044.10	XKR6	240.369	-1.04681	0.410958	-2.54725	0.0108575	0.0612655	5.88825	6.47271	2.90225	3.22722
ENSG00000275591.4	XKR5	1.00565	3.81047	4.85336	0.78512	0.432383	NA	0	0	0	0.02592
ENSG00000047597.5	XK	2.00942	-4.10854	4.80608	-0.854863	0.392627	NA	0	0.046318	0	0
ENSG00000229807.9	XIST	1.59711	-0.263803	4.75039	-0.0555328	0.955714	NA	0.032394	0	0.021384	0
ENSG00000163092.19	XIRP2	15.9118	-7.09451	2.9135	-2.43505	0.0148898	0.0769853	0.160217	0	0	0
ENSG00000168334.8	XIRP1	49.8139	-5.49137	1.49841	-3.66481	0.000247526	0.00304309	0.908126	0.075062	0	0.019633
ENSG00000237331.1	XIAP-AS1	0.401885	-1.78492	4.89061	-0.364968	0.715135	NA	0	0.122877	0	0
ENSG00000101966.12	XIAP	2681.37	0.617844	0.478736	1.29057	0.196852	0.43726	11.3736	15.3643	11.157	30.9157
ENSG00000124343.12	XG	1.59388	4.44248	4.82918	0.919925	0.357612	NA	0	0	0.089024	0
ENSG00000249947.2	XBP1P1	8.98549	0.248297	1.66197	0.149399	0.881239	0.951221	0.525026	0.254858	0.29923	0.638031
ENSG00000100219.16	XBP1	7274.78	0.203209	0.347146	0.585369	0.558299	0.783258	105.952	185.538	181.496	166.127
ENSG00000171402.14	XAGE3	2.1113	1.34049	4.34624	0.308426	0.757758	NA	0	0.128392	0	0.376827
ENSG00000204382.11	XAGE1B	5.64701	-0.320507	3.25303	-0.0985258	0.921515	0.968911	0.650599	0	0.506047	0
ENSG00000204379.10	XAGE1A	3.29879	-4.82452	4.49284	-1.07382	0.282901	NA	0.6448	0	0	0
ENSG00000132530.16	XAF1	6212.07	-1.13558	0.522757	-2.17229	0.0298338	0.12674	205.743	51.5124	62.6113	55.7873
ENSG00000076924.11	XAB2	6478.09	-0.461896	0.29218	-1.58086	0.11391	0.310211	71.2568	97.8932	59.72	66.9265
ENSG00000241985.1	WWTR1-IT1	3.92072	0.852809	3.5464	0.240472	0.809965	NA	0	0.381138	0	0.673149
ENSG00000241313.2	WWTR1-AS1	8.54709	-1.35978	1.70002	-0.799862	0.423791	0.682405	0.321767	0.171484	0.121229	0.074605
ENSG00000018408.14	WWTR1	18580.5	-0.64202	0.337214	-1.90389	0.0569241	0.196999	240.028	126.265	127.024	112.261
ENSG00000198373.12	WWP2	1877.43	-0.41459	0.267379	-1.55057	0.121004	0.322734	27.2611	21.3678	19.5986	17.7974
ENSG00000244153.1	WWP1P1	9.02117	-0.763909	1.69452	-0.450811	0.652126	0.840428	0.153008	0.104462	0.037214	0.113286
ENSG00000123124.13	WWP1	3656.32	0.33834	0.26629	1.27057	0.203882	0.44676	32.6913	33.025	48.727	36.8306
ENSG00000186153.16	WWOX	890.445	0.042206	0.287669	0.146717	0.883355	0.952301	29.2105	26.3838	31.9491	26.8756
ENSG00000225076.1	WWC3-AS1	1.8392	1.12561	4.56492	0.246579	0.805234	NA	0.139741	0	0	0.27255
ENSG00000047644.17	WWC3	11208.3	-0.496437	0.239243	-2.07503	0.0379837	0.14903	68.3483	62.0917	52.0705	42.9303
ENSG00000251359.4	WWC2-AS2	13.0235	0.128644	1.60962	0.0799224	0.936299	0.975154	0.06333	0.278064	0.329793	0.078626
ENSG00000251128.1	WWC2-AS1	0.58214	-2.32334	4.85788	-0.478261	0.632464	NA	0.16069	0	0	0
ENSG00000151718.15	WWC2	3500.35	-0.0752138	0.267246	-0.28144	0.778373	0.90549	20.3384	14.7891	17.098	17.0111
ENSG00000113645.13	WWC1	3449.32	0.810759	0.289417	2.80135	0.00508888	0.0346257	13.1395	17.3709	26.0551	29.1101
ENSG00000142279.12	WTIP	499.119	-1.65384	0.326367	-5.06741	4.03267e-07	1.08792e-05	1.92745	2.01031	0.651097	0.63636
ENSG00000146457.14	WTAP	5635.97	-0.356767	0.2284	-1.56203	0.118281	0.318104	92.7218	89.9679	73.7862	72.755
ENSG00000277119.1	WT1-AS_8	1.8957	1.11826	3.14367	0.355716	0.722053	NA	0.080061	0.209199	0.331242	0.194624
ENSG00000273908.1	WT1-AS_7	15.2599	6.2656	2.16447	2.89475	0.00379456	0.0274828	0.075654	0	0.914551	5.58105
ENSG00000276530.1	WT1-AS_6	0.843929	1.71914	4.89096	0.351494	0.725218	NA	0.16537	0.005354	0.25445	0.267441
ENSG00000278045.1	WT1-AS_3	39.7462	6.65142	1.44271	4.61038	4.01937e-06	8.4723e-05	0.161066	0	6.58209	14.7789
ENSG00000273677.1	WT1-AS_2	7.454	5.18966	2.40519	2.15769	0.0309517	0.129513	0	0.262441	3.92623	2.93155
ENSG00000278822.1	WT1-AS_1	0.595931	-2.35497	4.85631	-0.484931	0.627726	NA	0.134451	0.392262	0.013967	0.013039
ENSG00000183242.11	WT1-AS	212.534	3.74818	0.833167	4.49872	6.83641e-06	0.000135081	0.945512	0.111139	5.1889	8.5586
ENSG00000184937.12	WT1	691.692	1.01646	0.31053	3.27329	0.00106303	0.0101581	5.15951	5.98475	11.3765	11.8148
ENSG00000075035.9	WSCD2	6.36159	1.58299	2.55247	0.620181	0.535138	0.768261	0.021066	0.020631	0.131267	0
ENSG00000179314.13	WSCD1	11784.2	-1.05593	0.379789	-2.78032	0.00543057	0.0364873	120.127	193.176	99.4647	56.9125
ENSG00000176871.8	WSB2	3817.46	-0.733519	0.259357	-2.82822	0.00468072	0.032424	69.6668	52.8908	39.5142	35.988
ENSG00000109046.14	WSB1	22889	1.63344	0.445962	3.66273	0.000249538	0.00306292	153.337	61.9424	248.773	427.162
ENSG00000124535.15	WRNIP1	5666.42	-0.818253	0.370887	-2.20621	0.0273696	0.119065	132.553	63.7685	51.7087	61.4454
ENSG00000165392.9	WRN	2888.53	0.34568	0.296444	1.16609	0.243577	0.497983	23.1282	15.4426	27.2879	22.8616
ENSG00000248633.1	WRBP1	0.754239	3.40127	4.87558	0.697613	0.485419	NA	0	0	0	0.326563
ENSG00000182093.14	WRB	3521.16	0.133229	0.253381	0.525805	0.599023	0.80801	70.4105	80.6738	85.1186	85.4404
ENSG00000116213.15	WRAP73	4168.29	0.154305	0.23256	0.663509	0.507005	0.747581	61.9281	56.6132	69.5029	65.9395
ENSG00000141499.16	WRAP53	1340.06	-0.875576	0.276782	-3.16341	0.00155933	0.0137868	19.6314	21.0403	12.4163	10.4207
ENSG00000143816.7	WNT9A	28.018	-1.81798	1.20788	-1.50509	0.1323	0.341022	0.547542	0.146581	0.051899	0.144043
ENSG00000075290.7	WNT8B	26.8141	1.56883	1.13262	1.38513	0.166013	0.392768	0.093961	0.293996	0.47839	0.722783
ENSG00000061492.11	WNT8A	3.01695	5.38359	4.57561	1.17659	0.239361	NA	0	0	0	0.253995
ENSG00000188064.9	WNT7B	292.439	-1.72463	0.545484	-3.16164	0.00156882	0.0138373	2.77726	6.1636	1.14911	1.66137
ENSG00000154764.5	WNT7A	293.948	-4.89722	0.714542	-6.85364	7.19928e-12	4.34199e-10	3.75257	10.5077	0.388116	0.200058
ENSG00000115596.3	WNT6	33.2676	-0.248577	0.986146	-0.252069	0.800987	0.916056	0.407454	0.900795	0.469137	0.66084
ENSG00000111186.12	WNT5B	320.367	-0.87732	0.636698	-1.37792	0.168227	0.396547	5.19374	19.5561	6.9776	7.10908
ENSG00000244586.1	WNT5A-AS1	0.803769	-2.78596	4.83793	-0.575858	0.564711	NA	0	0.194348	0	0
ENSG00000114251.13	WNT5A	8.03769	-6.10878	3.41703	-1.78774	0.0738172	0.233963	0	0.245126	0	0
ENSG00000162552.14	WNT4	39.703	-1.01611	1.03393	-0.982761	0.325725	0.592669	0.185214	0.752961	0.214219	0.274002
ENSG00000108379.9	WNT3	807.054	-0.517854	0.31752	-1.63093	0.102905	0.292107	10.3823	7.30359	6.33222	6.30176
ENSG00000134245.17	WNT2B	288.464	0.773532	0.548967	1.40907	0.158815	0.382574	0.981861	2.35648	2.56443	3.30131
ENSG00000002745.12	WNT16	1.55237	-3.73735	4.81232	-0.776622	0.437382	NA	0.061621	0	0	0
ENSG00000085741.12	WNT11	9.8459	0.229195	1.67402	0.136913	0.8911	0.955597	0.174469	0.250571	0.106782	0.394284
ENSG00000169884.13	WNT10B	114.257	0.249095	0.73153	0.340512	0.733471	0.882195	0.780979	2.45149	1.70646	2.30311
ENSG00000135925.8	WNT10A	178.844	2.91692	0.614822	4.74433	2.09197e-06	4.77116e-05	0.503393	0.640069	6.52219	2.48506
ENSG00000125084.11	WNT1	12.2726	3.20445	1.89526	1.69077	0.0908804	0.269264	0	0.115665	0.495066	0.623918
ENSG00000126562.16	WNK4	174.517	1.17492	0.527906	2.22562	0.0260394	0.115038	0.745857	1.32576	2.52628	2.32394
ENSG00000196632.10	WNK3	1880.83	-0.570076	0.249591	-2.28404	0.0223694	0.103322	7.19162	6.74932	4.74184	4.899
ENSG00000165238.16	WNK2	4683.05	0.469193	0.275281	1.70442	0.0883035	0.2638	29.8887	33.3133	51.7229	38.4941
ENSG00000060237.16	WNK1	15069.5	-0.361608	0.255339	-1.41619	0.15672	0.379034	73.2024	75.1187	67.472	51.3969
ENSG00000116729.13	WLS	4069.74	-0.0815815	0.240554	-0.33914	0.734504	0.882688	73.2603	67.4077	73.3434	63.2583
ENSG00000011451.17	WIZ	10496.8	-0.766421	0.264891	-2.89334	0.00381167	0.0275712	105.425	113.926	76.0116	56.8992
ENSG00000112761.18	WISP3	43.6453	1.57593	0.985949	1.59839	0.109955	0.30365	0.411471	0.099031	0.924129	0.636069
ENSG00000064205.10	WISP2	18.3344	0.528933	1.91351	0.27642	0.782225	0.907939	0	0.409675	0.373841	0.260705
ENSG00000157954.14	WIPI2	8747.99	0.326045	0.297179	1.09713	0.272583	0.533835	98.1118	134.349	136.195	164.158
ENSG00000070540.12	WIPI1	1515.82	0.392793	0.312064	1.25869	0.208141	0.452136	23.0725	31.4998	35.0727	38.7879
ENSG00000122574.10	WIPF3	8.68582	-2.28061	2.1621	-1.05481	0.291511	0.556477	0.080559	0.139351	0.049257	0
ENSG00000171475.13	WIPF2	4891.01	0.241682	0.295122	0.818923	0.41283	0.674631	19.2754	27.1553	29.3888	27.3064
ENSG00000115935.16	WIPF1	17864.3	-0.604533	0.244134	-2.47623	0.0132778	0.070913	203.074	156.369	124.681	117.43
ENSG00000261773.1	WI2-89031B12.1	8.09451	-0.326676	1.76942	-0.184623	0.853525	0.940497	0.401733	0.306736	0.130107	0.423828
ENSG00000273812.1	WI2-87327B8.2	2.97296	2.02317	3.90677	0.517862	0.604554	NA	0.137588	0	0.483623	0
ENSG00000279954.1	WI2-85898F10.2	12.7005	0.0625627	1.59791	0.0391527	0.968769	0.98798	0.029922	0.198783	0.155375	0.095363
ENSG00000235091.1	WI2-85898F10.1	0.58214	-2.32334	4.85788	-0.478261	0.632464	NA	0.088987	0	0	0
ENSG00000276786.1	WI2-8325B5.1	3.18776	5.44796	4.53421	1.20152	0.229548	NA	0	0	0.421882	0
ENSG00000270052.1	WI2-80269A6.1	5.19906	6.15839	2.96505	2.077	0.037802	0.148586	0	0	0.947559	0.583118
ENSG00000271315.1	WI2-2221J1.1	1.75989	4.60987	4.82434	0.955544	0.339303	NA	0	0	0	1.45911
ENSG00000215861.5	WI2-1896O14.1	312.911	1.29927	0.386613	3.36064	0.000777624	0.00787849	7.04996	5.05667	15.3074	15.1627
ENSG00000147548.16	WHSC1L1	12843.9	0.544926	0.228827	2.38139	0.0172476	0.0857136	60.393	53.0059	82.6158	87.0145
ENSG00000109685.17	WHSC1	14404	0.116728	0.245102	0.476243	0.633901	0.829945	118.426	120.174	121.325	144.248
ENSG00000276141.4	WHAMMP3	18.1239	-2.87504	1.31247	-2.19056	0.0284837	0.122592	0.267389	0.457442	0.069549	0.035277
ENSG00000248334.6	WHAMMP2	156.506	-2.00769	0.620208	-3.23712	0.00120743	0.0112305	2.50428	1.7891	0.293279	0.766318
ENSG00000156232.7	WHAMM	2313.66	0.713324	0.249941	2.85397	0.0043177	0.0303971	11.1722	11.9117	19.5842	19.3355
ENSG00000109501.13	WFS1	1443.12	-0.4305	0.322942	-1.33305	0.182514	0.41836	15.916	22.2394	16.0532	13.2106
ENSG00000173714.7	WFIKKN2	63.8466	1.86427	1.1399	1.63547	0.101951	0.290054	0.027654	0.437539	0.86149	0.931698
ENSG00000127578.6	WFIKKN1	267.082	0.607847	0.614738	0.988791	0.322765	0.589037	0.986817	2.56675	3.76654	1.88943
ENSG00000243543.8	WFDC6	2.13451	-4.1966	4.80482	-0.873416	0.382437	NA	0.441918	0	0	0
ENSG00000124116.18	WFDC3	8.992	1.22761	1.84954	0.663741	0.506856	0.747581	0.499546	0.053011	0.440362	0.828526
ENSG00000261040.6	WFDC21P	13.6931	0.625931	1.76878	0.353878	0.723431	0.877271	0.062557	1.11577	1.62928	0.285373
ENSG00000101443.17	WFDC2	204.363	-3.59379	0.557886	-6.4418	1.18061e-10	6.13999e-09	24.7707	12.4569	1.28952	1.80234
ENSG00000228775.7	WEE2-AS1	64.6787	-1.64982	0.790255	-2.08771	0.0368243	0.145998	2.45389	0.957347	0.504256	0.591073
ENSG00000214102.7	WEE2	7.2177	-2.20658	1.8762	-1.17609	0.239559	0.493138	0.12966	0.114557	0.040192	0.015769
ENSG00000166483.10	WEE1	4981.77	0.161196	0.267002	0.603727	0.546025	0.775817	55.8989	40.883	52.7765	57.8688
ENSG00000156795.6	WDYHV1	838.588	0.128941	0.336503	0.383178	0.701587	0.867628	21.1802	22.6632	29.6719	19.7911
ENSG00000142784.15	WDTC1	10082.6	0.462061	0.257191	1.79657	0.0724038	0.230991	53.627	65.0302	88.6534	79.8608
ENSG00000196151.10	WDSUB1	569.583	0.449707	0.308092	1.45965	0.144386	0.361028	8.92476	8.38405	12.7703	11.5312
ENSG00000179698.13	WDR97	154.012	-0.173901	0.561869	-0.309505	0.756938	0.893468	1.31904	0.621702	0.881763	0.864588
ENSG00000140527.14	WDR93	4.03649	2.59165	2.97656	0.870685	0.383926	NA	0.010022	0.019446	0	0.180216
ENSG00000243667.6	WDR92	1334.49	-0.158435	0.277461	-0.571018	0.567987	0.7885	20.2222	21.1138	20.9898	17.1643
ENSG00000105875.13	WDR91	2550.55	0.275591	0.243836	1.13023	0.258378	0.51567	22.287	19.5861	25.7935	26.1853
ENSG00000161996.17	WDR90	9266.59	0.827788	0.234818	3.52523	0.000423117	0.00480443	113.023	93.0762	190.988	183.983
ENSG00000140006.11	WDR89	1339.64	0.200258	0.316509	0.632708	0.526925	0.761977	15.4936	21.3671	21.013	22.6499
ENSG00000166359.10	WDR88	36.3009	0.166509	0.888086	0.187492	0.851275	0.939612	0.774742	0.487025	0.796256	0.640176
ENSG00000171804.9	WDR87	1.00565	3.81047	4.85336	0.78512	0.432383	NA	0	0	0	0.013712
ENSG00000243836.5	WDR86-AS1	4.9235	-5.40207	3.07995	-1.75394	0.0794402	0.246428	0.182651	0.690156	0	0
ENSG00000187260.15	WDR86	429.697	-1.7428	0.600716	-2.9012	0.00371734	0.0270768	6.3871	22.0879	4.01168	4.84403
ENSG00000105583.9	WDR83OS	3385.73	0.137287	0.33611	0.408459	0.682937	0.858384	63.5357	34.856	53.933	56.3138
ENSG00000123154.11	WDR83	679.94	0.108092	0.323639	0.333991	0.738386	0.884716	20.0085	14.2749	18.9145	18.9026
ENSG00000234629.1	WDR82P1	12.0674	-0.681242	1.48575	-0.458518	0.64658	0.837302	0.686842	0.31046	0.219478	0.405202
ENSG00000164091.11	WDR82	14802.7	-0.468332	0.234641	-1.99595	0.045939	0.169722	121.782	129.608	99.153	87.8658
ENSG00000167716.18	WDR81	3830.41	-0.433714	0.245745	-1.7649	0.0775813	0.2419	28.1288	24.2601	21.393	18.4225
ENSG00000152763.16	WDR78	161.548	-0.233741	0.518376	-0.450911	0.652054	0.840382	4.30057	2.92396	2.54594	3.71576
ENSG00000116455.13	WDR77	4888.98	-1.02157	0.316804	-3.22462	0.00126139	0.0116059	108.254	64.5076	47.353	39.5822
ENSG00000092470.11	WDR76	3761.2	0.405955	0.262492	1.54654	0.121974	0.324194	27.3215	32.1737	43.4086	37.8498
ENSG00000115368.9	WDR75	4451.24	-0.347584	0.269497	-1.28975	0.197137	0.437725	56.5888	69.3937	48.4431	53.4971
ENSG00000133316.15	WDR74	2956.41	-0.526522	0.301955	-1.74371	0.0812095	0.250132	99.6313	117.45	65.3648	89.4789
ENSG00000177082.12	WDR73	2047.27	-0.0510819	0.352493	-0.144916	0.884777	0.952897	32.7978	17.5066	26.279	23.2252
ENSG00000082068.8	WDR70	1879.51	-0.415275	0.27831	-1.49213	0.135665	0.346902	18.8024	22.6377	16.9743	15.0681
ENSG00000091157.13	WDR7	1556.29	-0.81055	0.283041	-2.86372	0.00418699	0.0296904	10.7463	9.18895	6.59955	5.07851
ENSG00000158023.9	WDR66	195.883	0.365327	0.656236	0.556702	0.577731	0.793745	3.62453	0.984968	2.82954	3.16295
ENSG00000075702.16	WDR62	5361.93	-0.497163	0.238753	-2.08233	0.0373123	0.147489	39.6421	41.5343	28.6075	30.4972
ENSG00000140395.8	WDR61	2568.34	0.0524321	0.300404	0.174538	0.861442	0.943108	79.8932	51.2404	70.3459	68.5733
ENSG00000126870.15	WDR60	3168.36	-0.38187	0.282988	-1.34942	0.177201	0.41014	30.7325	21.3958	21.928	19.0195
ENSG00000178252.17	WDR6	5502.6	-0.716446	0.344066	-2.08229	0.0373156	0.147489	112.733	59.2169	56.9911	49.7132
ENSG00000196981.3	WDR5B	745.298	-0.248241	0.335988	-0.738838	0.460005	0.71147	8.20504	5.3949	5.76976	5.91456
ENSG00000103091.14	WDR59	3954	-0.342928	0.337442	-1.01626	0.309506	0.575786	60.9149	33.0384	36.8114	38.6454
ENSG00000120314.18	WDR55	4223.97	0.429756	0.265723	1.61731	0.105812	0.296406	29.3159	36.2591	46.2705	44.7873
ENSG00000005448.16	WDR54	3290.31	0.426505	0.320394	1.33119	0.183127	0.419141	61.0988	93.8326	107.564	107.634
ENSG00000185798.7	WDR53	746.468	-0.313306	0.296406	-1.05701	0.290505	0.555222	19.5071	16.6917	15.8911	13.9921
ENSG00000196363.9	WDR5	8078.07	-0.0124375	0.236296	-0.0526352	0.958023	0.982987	89.2318	73.1674	83.3813	81.6216
ENSG00000174776.10	WDR49	47.0379	-8.6584	1.81158	-4.77947	1.75754e-06	4.08186e-05	2.11842	0.467405	0	0
ENSG00000114742.13	WDR48	2891.26	-0.101529	0.260479	-0.389777	0.696701	0.865514	33.2788	25.9484	27.2599	29.2311
ENSG00000085433.15	WDR47	4128.6	-0.588382	0.273429	-2.15186	0.0314083	0.130876	32.5756	41.4859	26.3104	24.493
ENSG00000227057.7	WDR46	3140.75	-0.305558	0.247735	-1.23341	0.217425	0.464378	70.1921	64.0961	52.3721	59.0339
ENSG00000265574.1	WDR45BP1	7.59388	-0.355883	2.01177	-0.1769	0.859587	0.942151	0.480844	0.046903	0.098138	0.303615
ENSG00000141580.15	WDR45B	9495.27	0.438682	0.225467	1.94566	0.0516954	0.184567	113.813	106.84	151.209	155.766
ENSG00000196998.16	WDR45	1730.11	-0.522642	0.267793	-1.95166	0.050978	0.182699	60.6874	47.8167	40.2304	37.186
ENSG00000131725.13	WDR44	2689.6	0.678966	0.254725	2.66549	0.00768761	0.0474966	16.593	15.5032	29.0608	23.7716
ENSG00000163811.11	WDR43	5831.76	-0.614262	0.235581	-2.60744	0.00912231	0.0537791	61.8939	65.7977	43.208	42.5854
ENSG00000164253.12	WDR41	2654.29	0.81089	0.277746	2.91954	0.00350554	0.0259691	22.3586	25.2552	48.5831	37.5544
ENSG00000160193.11	WDR4	1211.39	-1.1783	0.316677	-3.72083	0.000198573	0.00253458	36.7433	24.073	14.1537	13.311
ENSG00000136918.7	WDR38	1.59388	4.44248	4.82918	0.919925	0.357612	NA	0	0	0.155774	0
ENSG00000047056.14	WDR37	1743.15	-0.161144	0.3142	-0.51287	0.608042	0.813892	16.1646	12.9319	16.029	10.7094
ENSG00000134987.11	WDR36	2484.86	-0.0940503	0.24569	-0.382801	0.701867	0.867646	20.1807	20.2249	18.9356	19.9449
ENSG00000118965.14	WDR35	2878.76	-0.734198	0.320399	-2.29151	0.0219338	0.10184	23.8004	14.3532	12.7723	10.666
ENSG00000119333.11	WDR34	9334.38	0.296101	0.240108	1.2332	0.217501	0.464456	192.238	209.623	269.417	238.561
ENSG00000136709.11	WDR33	7311.02	0.28643	0.270937	1.05718	0.290429	0.555193	35.3905	26.5032	35.0364	42.124
ENSG00000148225.15	WDR31	356.6	-0.883434	0.385144	-2.29378	0.0218034	0.101439	3.61819	2.46305	1.76883	1.60504
ENSG00000065183.15	WDR3	8656.34	-0.888154	0.27989	-3.17323	0.00150755	0.013431	47.5688	60.7835	27.6762	32.6119
ENSG00000184465.15	WDR27	7264.02	0.386793	0.225674	1.71395	0.0865378	0.260765	164.524	158.033	219.18	213.982
ENSG00000162923.14	WDR26	8019.62	-0.769803	0.242859	-3.16975	0.00152569	0.0135611	58.8615	51.4983	30.8461	35.4745
ENSG00000176473.13	WDR25	605.117	-0.593536	0.339086	-1.7504	0.0800493	0.247651	12.3995	11.1119	6.78333	9.15331
ENSG00000127580.15	WDR24	2644.17	-0.167286	0.273508	-0.611631	0.540782	0.772426	26.2251	32.183	28.214	25.4279
ENSG00000140153.17	WDR20	1157.86	-0.821089	0.300101	-2.73604	0.00621838	0.0404372	18.3688	21.7829	12.935	10.5117
ENSG00000157796.17	WDR19	3715.74	0.189926	0.275045	0.690525	0.489864	0.73486	49.1363	34.3075	49.4839	47.8725
ENSG00000065268.10	WDR18	3022.42	-0.723619	0.27476	-2.63364	0.00844755	0.050842	74.5481	93.9314	53.3513	51.8488
ENSG00000150627.15	WDR17	853.729	0.651706	0.280814	2.32077	0.0202991	0.0964468	5.72173	5.29736	8.78539	8.97107
ENSG00000101940.17	WDR13	9242.01	-0.129769	0.233031	-0.556873	0.577614	0.79374	121.835	101.82	107.42	102.166
ENSG00000138442.9	WDR12	4722.41	-0.305202	0.253938	-1.20188	0.229412	0.480405	26.0873	25.7836	19.5164	23.5573
ENSG00000227165.7	WDR11-AS1	2.61837	-4.47632	3.85045	-1.16254	0.245015	NA	0.22713	0.084088	0	0
ENSG00000120008.15	WDR11	5217.16	-0.0069524	0.242738	-0.0286415	0.977151	0.991176	51.5174	43.9536	46.2896	51.0507
ENSG00000071127.16	WDR1	12976.2	-0.737134	0.239958	-3.07194	0.00212676	0.0175621	177.888	140.89	100.667	95.2729
ENSG00000143951.15	WDPCP	362.224	0.148431	0.360839	0.411348	0.680817	0.857491	4.99419	4.14309	5.67533	4.72294
ENSG00000198554.11	WDHD1	4914.78	-0.0907369	0.245849	-0.369076	0.712071	0.872142	28.7418	30.279	26.8611	30.084
ENSG00000180769.8	WDFY3-AS2	165.154	0.768293	0.536993	1.43073	0.152507	0.373034	2.59796	1.79186	2.87144	4.74902
ENSG00000251260.1	WDFY3-AS1	0.388093	-1.73912	4.89399	-0.355358	0.722321	NA	0.117545	0	0	0
ENSG00000163625.15	WDFY3	4397.08	-0.212271	0.318686	-0.666083	0.505358	0.746438	17.4076	10.5255	13.7159	10.9272
ENSG00000139668.8	WDFY2	3748.17	0.373673	0.240768	1.55201	0.12066	0.322045	17.5976	14.8854	22.2682	20.8969
ENSG00000085449.14	WDFY1	6476.53	-0.366847	0.257776	-1.42312	0.154701	0.376425	61.1212	46.9846	40.4122	45.3395
ENSG00000175877.3	WBSCR28	20.54	8.146	1.96636	4.14268	3.43272e-05	0.000562493	0	0	1.07155	1.64309
ENSG00000165171.10	WBSCR27	114.974	0.489022	0.613167	0.797534	0.425141	0.683566	4.87605	2.65649	6.65373	4.14979
ENSG00000071462.11	WBSCR22	12286.5	0.0387364	0.264756	0.14631	0.883677	0.952383	218.064	277.492	261.095	263.67
ENSG00000274523.4	WBSCR16	7530	-0.142516	0.234405	-0.60799	0.543194	0.774058	104.503	111.43	103.847	97.4251
ENSG00000185222.7	WBP5	8181.92	0.0598305	0.324941	0.184127	0.853914	0.940767	300.44	167.148	242.829	253.837
ENSG00000120688.8	WBP4	697.91	-0.693848	0.323613	-2.14407	0.0320276	0.132594	11.8987	8.6239	6.905	6.08498
ENSG00000183066.14	WBP2NL	8.74266	-1.39762	1.76798	-0.790519	0.429225	0.687081	0.087252	0.312499	0.090576	0.069943
ENSG00000132471.11	WBP2	7707.75	-0.349348	0.319615	-1.09303	0.274381	0.536172	110.611	172.555	122.746	107.221
ENSG00000250474.1	WBP1LP2	9.29015	-2.63982	1.89782	-1.39098	0.164233	0.39028	0.942344	0.138759	0.084963	0.051169
ENSG00000166272.16	WBP1L	2045.99	-0.882143	0.249443	-3.53646	0.000405533	0.00465525	20.1399	20.209	11.0591	11.4249
ENSG00000260389.1	WBP11P1	1.19186	-3.3552	4.82065	-0.696006	0.486425	NA	0.025178	0.049149	0	0
ENSG00000084463.7	WBP11	8083.49	-0.421761	0.226859	-1.85914	0.0630079	0.210831	67.7289	60.5597	50.1775	48.0916
ENSG00000239779.6	WBP1	3268.4	0.273238	0.400086	0.68295	0.494638	0.738586	99.1294	62.1336	67.6582	130.487
ENSG00000106299.7	WASL	8576.76	0.0523792	0.230206	0.227532	0.82001	0.924021	63.6066	54.6212	64.4881	61.2651
ENSG00000231439.4	WASIR2	51.9907	1.17064	0.739022	1.58404	0.113184	0.30878	0.94484	0.946139	2.11144	2.24697
ENSG00000226210.3	WASH7P	2072.23	-0.0270631	0.313676	-0.0862771	0.931246	0.973192	44.4185	27.5698	37.6498	34.511
ENSG00000227232.5	WASH7P	2025.63	-0.021989	0.265367	-0.0828624	0.933961	0.974163	53.0049	41.2045	46.9809	48.0002
ENSG00000182484.15	WASH6P	935.931	-0.232448	0.277641	-0.837226	0.402465	0.66488	28.4929	25.9773	23.2631	24.288
ENSG00000282458.1	WASH5P	1822.55	-0.245634	0.252128	-0.974243	0.329936	0.597547	31.7914	27.8592	25.7389	25.8554
ENSG00000234769.7	WASH4P	430.601	-0.24717	0.337656	-0.732017	0.464158	0.715444	11.3768	11.9404	9.66369	10.4823
ENSG00000185596.16	WASH3P	1534.93	-0.33172	0.276443	-1.19996	0.230155	0.481306	50.8844	46.7079	35.8523	43.5794
ENSG00000146556.14	WASH2P	1466.37	0.0973555	0.274573	0.354571	0.722911	0.87691	22.8018	17.6707	22.0216	22.2999
ENSG00000181404.15	WASH1	1577.89	-0.134413	0.276086	-0.486851	0.626364	0.825233	31.9267	24.4505	25.6382	26.9183
ENSG00000188459.4	WASF4P	5.3089	1.03652	2.65112	0.390974	0.695817	0.865273	0.142347	0	0.068973	0.228642
ENSG00000237001.6	WASF3-AS1	3.98838	0.763949	3.57636	0.213611	0.830851	NA	0.254634	0	0.465213	0
ENSG00000132970.12	WASF3	7824.36	-0.702573	0.233292	-3.01156	0.00259908	0.0205518	63.2604	62.5704	37.9931	41.3981
ENSG00000158195.10	WASF2	20605.6	0.845331	0.244038	3.46393	0.000532341	0.00578792	74.3786	86.5955	148.33	149.45
ENSG00000112290.12	WASF1	4876.08	-0.165323	0.244355	-0.676568	0.49868	0.741423	65.9001	55.4643	52.8592	58.0015
ENSG00000015285.10	WAS	633.965	-0.321899	0.460799	-0.698566	0.484823	0.732017	10.4949	18.0998	15.4752	8.32034
ENSG00000224238.2	WARS2-IT1	6.14126	2.79095	2.41955	1.1535	0.248705	0.504039	0.048006	0	0.100043	0.232178
ENSG00000116874.11	WARS2	845.982	0.0585406	0.297915	0.196501	0.844218	0.935441	10.7184	9.68009	12.1643	9.6907
ENSG00000140105.17	WARS	7833.72	-1.05966	0.346359	-3.05942	0.00221768	0.0181567	195.728	99.8657	73.09	71.3464
ENSG00000062650.17	WAPL	6330.24	-0.269382	0.24393	-1.10434	0.269446	0.529871	40.1318	32.5366	32.6734	29.1494
ENSG00000254635.5	WAC-AS1	1044.36	-0.938713	0.393547	-2.38526	0.017067	0.0850605	24.6603	11.9928	9.74346	9.72764
ENSG00000095787.21	WAC	10800.4	-0.0455382	0.230615	-0.197464	0.843465	0.935113	116.666	104.513	116.958	103.104
ENSG00000110799.13	VWF	64.2047	2.27782	2.86609	0.794746	0.426761	0.685311	0.188292	0	0.72984	0.186219
ENSG00000146530.11	VWDE	440.618	2.60903	0.800642	3.25867	0.00111936	0.010604	0.17775	1.5872	7.14643	4.1908
ENSG00000167992.12	VWCE	96.4848	-0.243716	0.652444	-0.373543	0.708744	0.870635	1.29713	2.45248	1.51534	1.73717
ENSG00000174453.9	VWC2L	9.22645	-1.02421	2.83189	-0.361669	0.7176	0.874264	0.172186	0	0	0.082535
ENSG00000138614.14	VWA9	2957.27	-0.721261	0.29001	-2.48703	0.0128816	0.0693573	54.0811	68.033	34.6342	41.6101
ENSG00000102763.15	VWA8	991.424	0.143947	0.302959	0.475136	0.63469	0.830359	5.88619	4.47648	6.43758	5.30193
ENSG00000204396.10	VWA7	43.2221	-0.151596	0.969825	-0.156312	0.875787	0.948759	1.24865	0.577023	0.426865	1.22134
ENSG00000145198.14	VWA5B2	159.435	1.82541	0.778439	2.34497	0.0190287	0.0915725	0.239652	0.859209	1.11939	2.91824
ENSG00000158816.15	VWA5B1	77.6449	-0.544936	0.758771	-0.718182	0.472645	0.72274	0.494811	0.865445	0.6776	0.291466
ENSG00000110002.15	VWA5A	50.8077	2.34706	0.786121	2.98562	0.00283006	0.0219683	0.258103	0.218641	1.02564	1.43783
ENSG00000168658.18	VWA3B	47.843	1.25208	0.819221	1.52838	0.126418	0.331876	0.281328	0.137381	0.493417	0.528506
ENSG00000175267.14	VWA3A	0.58214	-2.32334	4.85788	-0.478261	0.632464	NA	0.014403	0	0	0
ENSG00000179403.11	VWA1	2533.4	0.334802	0.314126	1.06582	0.286505	0.550755	14.4287	21.1523	24.2992	22.0842
ENSG00000202515.1	VTRNA1-3	0.803769	-2.78596	4.83793	-0.575858	0.564711	NA	0	0.989937	0	0
ENSG00000202111.1	VTRNA1-2	7.7447	-1.33765	1.75603	-0.761748	0.44621	0.700967	3.42633	4.33825	1.55918	1.53904
ENSG00000109072.13	VTN	72.4804	0.868574	0.979423	0.886821	0.375175	0.640275	1.41784	0.433336	0.588862	2.77827
ENSG00000227759.2	VTI1BP4	0.502826	2.82715	4.91914	0.574725	0.565477	NA	0	0	0	0.1456
ENSG00000213434.2	VTI1BP2	1.40754	1.34494	4.74324	0.283548	0.776756	NA	0	0.078651	0	0.17858
ENSG00000243974.1	VTI1BP1	0.401885	-1.78492	4.89061	-0.364968	0.715135	NA	0	0.068022	0	0
ENSG00000100568.10	VTI1B	4984.4	-0.196313	0.248289	-0.790662	0.429141	0.687081	79.178	65.8962	70.3225	59.5926
ENSG00000151532.13	VTI1A	1721.55	-0.0674208	0.32312	-0.208655	0.834717	0.930894	27.8793	16.9907	21.2702	22.4271
ENSG00000134258.16	VTCN1	11.6481	0.217656	1.66552	0.130683	0.896026	0.957448	0.218953	0.035739	0.075796	0.222169
ENSG00000009844.15	VTA1	3635.19	0.0317153	0.364675	0.0869685	0.930697	0.972751	29.5105	14.3716	22.7194	22.9223
ENSG00000100987.14	VSX1	2.93928	-4.65801	3.68296	-1.26475	0.205962	NA	0.050188	0.127464	0	0
ENSG00000214376.5	VSTM5	12.0106	-3.62357	1.95098	-1.85731	0.0632677	0.211342	0.10282	0.458248	0	0.042717
ENSG00000165633.12	VSTM4	79.1933	-4.38838	1.0815	-4.05769	4.95598e-05	0.000769412	0.167751	1.28067	0.032671	0.039683
ENSG00000132821.11	VSTM2L	114.36	0.280086	0.549527	0.509686	0.610272	0.815264	2.07656	2.24957	3.17901	2.25497
ENSG00000224223.1	VSTM2A-OT1	1.00565	3.81047	4.85336	0.78512	0.432383	NA	0	0	0	0.041844
ENSG00000170419.10	VSTM2A	44.4245	9.25649	1.70152	5.44012	5.32442e-08	1.70374e-06	0	0	0.942434	0.980138
ENSG00000163032.11	VSNL1	141.925	5.6281	0.800153	7.03378	2.01015e-12	1.31195e-10	0.021107	0.140273	3.87451	4.42099
ENSG00000019102.11	VSIG2	9.32406	0.608736	1.76571	0.344755	0.730278	0.880515	0.341911	0.054683	0.187911	0.429238
ENSG00000186806.5	VSIG10L	496.121	0.584752	0.324593	1.80149	0.0716255	0.229446	4.97199	5.37578	7.90177	8.06508
ENSG00000176834.13	VSIG10	1684.21	0.0242065	0.277196	0.0873262	0.930412	0.972673	23.2235	17.7492	22.7766	19.9231
ENSG00000105053.10	VRK3	1789.39	-0.120492	0.303533	-0.396965	0.691393	0.8628	42.108	29.2857	30.5201	36.5234
ENSG00000028116.16	VRK2	149.672	-2.02617	0.494303	-4.09904	4.14862e-05	0.000657811	3.83926	2.99393	0.860719	0.851121
ENSG00000100749.7	VRK1	2855.42	-0.0699497	0.248557	-0.281423	0.778386	0.90549	62.0686	51.0708	56.7969	53.6883
ENSG00000261373.1	VPS9D1-AS1	285.118	0.226597	0.403618	0.561413	0.574516	0.792212	4.88536	4.43839	6.58043	4.64835
ENSG00000075399.12	VPS9D1	2277.11	-0.00678695	0.269689	-0.0251658	0.979923	0.99224	32.7536	24.8541	31.1236	27.6135
ENSG00000156931.15	VPS8	2601.63	-0.153468	0.294136	-0.521759	0.601838	0.809678	34.0934	24.185	24.1314	29.3639
ENSG00000163159.11	VPS72	5234.33	-0.280568	0.484592	-0.578977	0.562605	0.785615	66.6309	94.1104	34.8655	100.958
ENSG00000143952.19	VPS54	2996.51	0.0541338	0.251114	0.215574	0.82932	0.928403	26.2122	23.2874	24.6433	28.024
ENSG00000141252.19	VPS53	4765.55	0.0765048	0.290379	0.263465	0.792192	0.912702	18.0045	23.7271	25.1158	20.3382
ENSG00000223501.8	VPS52	3000.89	-0.413924	0.281739	-1.46918	0.141785	0.356848	59.3932	40.9531	39.7594	37.2599
ENSG00000149823.7	VPS51	4745.63	-0.0405945	0.24334	-0.166822	0.86751	0.945945	75.4425	82.0242	76.833	80.6118
ENSG00000004766.15	VPS50	1950.28	-0.0224809	0.296222	-0.0758921	0.939505	0.976067	27.0777	19.7365	26.6117	20.6489
ENSG00000119541.9	VPS4B	2728.25	-0.175361	0.266937	-0.656938	0.511221	0.750908	34.4681	26.634	29.9537	25.5103
ENSG00000132612.15	VPS4A	12500.5	-0.232675	0.250458	-0.929	0.352889	0.620288	108.326	128.445	101.983	105.506
ENSG00000136631.12	VPS45	3588.35	-0.13259	0.267868	-0.494983	0.620612	0.82171	69.5161	50.6612	58.5857	53.6463
ENSG00000006715.15	VPS41	4926.09	0.0497953	0.243447	0.204542	0.83793	0.932387	42.8173	36.8197	45.5753	39.0421
ENSG00000166887.15	VPS39	5278.33	0.0304226	0.242108	0.125657	0.900003	0.959739	54.1454	59.648	59.4251	60.1371
ENSG00000176428.5	VPS37D	1262.8	1.4145	0.375226	3.76971	0.000163435	0.00215288	9.86238	16.3283	31.5378	40.5567
ENSG00000167987.10	VPS37C	2135.52	-0.387399	0.260694	-1.48603	0.137271	0.349612	33.5177	26.4773	23.6266	23.3472
ENSG00000139722.6	VPS37B	6516.74	-0.336501	0.239962	-1.40231	0.160823	0.385075	82.8041	68.0094	64.0046	58.4657
ENSG00000155975.9	VPS37A	1828.23	0.0145057	0.251049	0.0577803	0.953924	0.981755	24.7455	23.5347	26.2608	23.8439
ENSG00000136100.12	VPS36	883.015	-0.672767	0.467044	-1.44048	0.149733	0.368946	15.0947	6.33278	5.35064	8.25392
ENSG00000069329.15	VPS35	8208.3	0.0408793	0.281837	0.145046	0.884675	0.952897	48.2542	44.8723	40.8459	57.2826
ENSG00000184056.14	VPS33B	1156.88	-0.0765772	0.295942	-0.258758	0.795822	0.913413	18.1873	13.1459	15.6905	14.7248
ENSG00000139719.9	VPS33A	2261.27	-0.970518	0.244243	-3.97358	7.08006e-05	0.00104595	25.9858	23.7223	13.058	12.9786
ENSG00000111237.18	VPS29	3300.15	0.170231	0.263981	0.644861	0.519017	0.757074	107.035	89.1722	126.573	100.11
ENSG00000160948.13	VPS28	3929.83	-0.526323	0.25652	-2.05178	0.0401908	0.15501	119.009	124.049	96.4895	77.2999
ENSG00000224895.1	VPS26BP1	1.75989	4.60987	4.82434	0.955544	0.339303	NA	0	0	0	0.275494
ENSG00000151502.10	VPS26B	7950.62	0.0322537	0.260204	0.123956	0.90135	0.96011	68.0464	83.9793	82.5162	77.7508
ENSG00000240375.1	VPS26AP1	7.96566	0.632709	1.83449	0.344897	0.730172	0.880496	0.247633	0.145579	0.101746	0.513876
ENSG00000122958.14	VPS26A	3931.62	-0.280196	0.294241	-0.952269	0.340961	0.608568	65.6435	43.8923	42.627	49.4388
ENSG00000226755.2	VPS25P1	1.16428	-3.32253	4.82147	-0.689111	0.490753	NA	0.292979	0	0	0
ENSG00000131475.6	VPS25	2699.99	-0.738519	0.256344	-2.88097	0.00396457	0.0284375	107.942	85.6653	61.792	57.1087
ENSG00000104142.10	VPS18	2843.09	-1.14053	0.280132	-4.07139	4.67336e-05	0.000728156	27.7204	35.4903	15.267	14.3084
ENSG00000215305.9	VPS16	4752.67	-0.374726	0.23627	-1.58601	0.112737	0.308092	79.3543	82.9548	66.2881	62.4794
ENSG00000048707.13	VPS13D	4832.62	0.736825	0.252563	2.91739	0.00352978	0.0260817	9.40381	10.1149	15.5186	17.9023
ENSG00000129003.15	VPS13C	7476.88	-0.267233	0.297835	-0.897251	0.369585	0.635385	39.118	24.7718	25.5083	28.657
ENSG00000132549.18	VPS13B	2057.84	-0.152795	0.425182	-0.359364	0.719323	0.875091	10.8256	5.22255	9.41296	5.342
ENSG00000197969.11	VPS13A	5182.83	0.163493	0.233458	0.70031	0.483734	0.731244	19.1239	17.0903	21.8126	19.8295
ENSG00000160695.14	VPS11	2872.75	-0.93144	0.239194	-3.89407	9.85749e-05	0.00139073	37.6155	37.01	20.123	20.0664
ENSG00000128218.7	VPREB3	54.13	2.03653	0.774397	2.62983	0.00854279	0.0512278	1.3876	0.781109	4.03841	5.03532
ENSG00000145041.15	VPRBP	4600.59	-0.36377	0.235904	-1.54202	0.123068	0.326165	30.9535	31.7069	26.1057	23.9841
ENSG00000154978.12	VOPP1	13188.9	0.15532	0.225562	0.688592	0.49108	0.735726	135.977	130.471	160.217	144.709
ENSG00000093134.13	VNN3	2.41131	-4.37164	4.80253	-0.910279	0.362675	NA	0	0.164324	0	0
ENSG00000112303.13	VNN2	2.41131	-4.37164	4.80253	-0.910279	0.362675	NA	0	0.137334	0	0
ENSG00000112299.7	VNN1	11.6429	-1.15334	2.21233	-0.521326	0.60214	0.809848	0	0.312859	0.066352	0.081666
ENSG00000235974.1	VN2R19P	4.5736	0.107095	2.75631	0.0388545	0.969006	0.988065	0.094004	0.150625	0.27135	0
ENSG00000213014.3	VN2R17P	2.16083	-0.868911	4.32981	-0.200681	0.840948	NA	0	0.204392	0	0.12195
ENSG00000226348.1	VN2R10P	1.58002	-0.00998398	4.03703	-0.0024731	0.998027	NA	0.100037	0.035315	0.120803	0
ENSG00000269320.1	VN1R93P	1.00565	3.81047	4.85336	0.78512	0.432383	NA	0	0	0	0.261485
ENSG00000268117.1	VN1R84P	5.25804	2.13301	2.67905	0.79618	0.425928	0.684431	0.351852	0.195726	0	2.34227
ENSG00000268521.1	VN1R83P	38.3499	-2.44549	1.07458	-2.27577	0.02286	0.104915	7.40414	1.80663	0.731732	1.02698
ENSG00000268995.1	VN1R82P	4.13243	-0.172189	2.26362	-0.0760684	0.939365	NA	0.312525	0.49606	0.416006	0.265308
ENSG00000268357.1	VN1R81P	90.5753	-0.362552	0.602658	-0.601588	0.547448	0.776476	9.41812	7.6555	8.00166	5.59021
ENSG00000268598.1	VN1R80P	10.6806	-0.0208595	1.56327	-0.0133435	0.989354	0.996708	0.515682	1.4624	1.01825	0.918066
ENSG00000197617.6	VN1R5	2.38373	-4.35528	3.97989	-1.09432	0.273814	NA	0.092558	0.181295	0	0
ENSG00000223476.1	VN1R42P	47.7471	0.192403	0.887343	0.216831	0.82834	0.927951	3.52662	4.50654	2.59209	6.85265
ENSG00000231725.1	VN1R110P	1.3066	-0.63943	4.75695	-0.13442	0.89307	NA	0	0.100076	0	0.065308
ENSG00000230772.1	VN1R108P	6.48477	0.0794729	1.93066	0.0411636	0.967165	0.986869	0.182505	0.283327	0.12415	0.377938
ENSG00000268545.1	VN1R107P	9.11972	1.65819	1.8626	0.890254	0.37333	0.638588	0.121852	1.19337	1.46925	2.73277
ENSG00000178201.4	VN1R1	126.767	-0.229607	0.627012	-0.366193	0.714221	0.873312	1.46855	2.1334	1.01955	2.12102
ENSG00000062716.10	VMP1	5671.6	-0.0352589	0.272271	-0.1295	0.896962	0.958005	87.6285	60.7927	74.1686	73.9212
ENSG00000182853.11	VMO1	522.722	-4.12099	0.374803	-10.9951	4.03584e-28	1.06876e-25	37.2637	44.3499	2.23133	2.59881
ENSG00000187650.3	VMAC	936.308	1.27618	0.407072	3.13503	0.00171838	0.0148476	5.14556	9.80953	17.7997	19.7015
ENSG00000160131.13	VMA21	16017.4	0.409545	0.284745	1.43829	0.150352	0.369845	111.694	72.1237	122.425	126.89
ENSG00000236404.8	VLDLR-AS1	189.095	0.179079	0.611104	0.293042	0.76949	0.900507	4.62568	1.54104	3.56704	3.50974
ENSG00000147852.15	VLDLR	5695.25	0.0881494	0.316152	0.27882	0.780383	0.906852	59.2629	37.6511	60.8575	44.5709
ENSG00000196715.5	VKORC1L1	9117.61	0.29755	0.227013	1.31072	0.189954	0.427963	48.5926	42.9325	59.1224	56.2939
ENSG00000167397.14	VKORC1	5509.47	0.555384	0.276346	2.00974	0.0444584	0.165997	131.507	169.437	218.378	237.366
ENSG00000205221.12	VIT	6.45536	0.567916	2.48682	0.22837	0.819359	0.924017	0.144212	0	0.145734	0.064693
ENSG00000232354.7	VIPR1-AS1	0.776186	-2.73798	4.83972	-0.565732	0.571576	NA	0.116581	0	0	0
ENSG00000114812.12	VIPR1	111.266	-3.83752	0.845532	-4.53859	5.66311e-06	0.000114651	1.31102	3.25053	0.274128	0.06748
ENSG00000151445.15	VIPAS39	1185.89	-0.264329	0.290324	-0.910462	0.362579	0.628978	19.0809	14.4429	13.6755	14.8619
ENSG00000131871.14	VIMP	3075.53	-0.16197	0.238945	-0.677855	0.497864	0.74064	83.5088	84.5056	78.485	75.8579
ENSG00000229124.6	VIM-AS1	159.941	-1.22251	1.17358	-1.04169	0.297556	0.563481	11.6453	0.30408	1.22037	3.84926
ENSG00000026025.13	VIM	165910	-0.260213	0.244526	-1.06416	0.287258	0.551479	2651.78	2946.16	2246.12	2559.68
ENSG00000136059.14	VILL	13.3787	-0.487693	1.59569	-0.305631	0.759886	0.895209	0.063785	0.32979	0.06939	0.219088
ENSG00000127831.10	VIL1	2.0113	4.80113	4.81945	0.996199	0.319153	NA	0	0	0	0.03858
ENSG00000134086.7	VHL	4388.24	-0.0941642	0.237677	-0.396186	0.691968	0.863189	48.6467	49.6813	46.0352	48.5972
ENSG00000144560.13	VGLL4	11366.6	0.0524503	0.261092	0.200888	0.840786	0.93364	168.407	120.316	156.605	149.719
ENSG00000206538.7	VGLL3	303.12	-0.122244	0.544049	-0.224693	0.822218	0.924639	1.39961	0.51197	0.997684	0.789505
ENSG00000170162.13	VGLL2	256.321	-7.81297	0.889035	-8.78814	1.52054e-18	1.7257e-16	9.71123	5.83643	0	0.056954
ENSG00000128564.6	VGF	188958	-4.88578	0.481215	-10.153	3.21289e-24	5.65052e-22	3698.53	5094.21	76.5479	228.472
ENSG00000028203.17	VEZT	2560.31	0.0641552	0.266582	0.240658	0.80982	0.920038	37.1766	28.2502	33.8902	36.0877
ENSG00000136451.8	VEZF1	7240.66	-0.773833	0.237503	-3.2582	0.00112122	0.0106129	104.06	88.1715	61.1139	54.2351
ENSG00000197415.11	VEPH1	29.8532	0.613644	0.970783	0.632112	0.527314	0.762223	0.554442	0.336569	0.800987	0.598481
ENSG00000254105.1	VENTXP6	0.803769	-2.78596	4.83793	-0.575858	0.564711	NA	0	0.301219	0	0
ENSG00000151650.7	VENTX	3.18776	5.44796	4.53421	1.20152	0.229548	NA	0	0	0.141594	0
ENSG00000150630.3	VEGFC	5.80444	2.70219	3.13245	0.862644	0.388333	0.653313	0.048073	0	0	0.307239
ENSG00000173511.9	VEGFB	7513.39	0.11472	0.228523	0.502006	0.615663	0.818413	170.261	171.323	196.325	183.901
ENSG00000112715.20	VEGFA	21208.5	0.879044	0.445611	1.97267	0.0485332	0.176558	256.121	86.6102	320.051	318.697
ENSG00000111424.10	VDR	120.165	-1.97738	0.946696	-2.08872	0.0367328	0.145836	0.270822	2.42389	0.388603	0.33215
ENSG00000078668.13	VDAC3	5551.88	0.576878	0.299854	1.92387	0.0543714	0.190974	151.909	102.168	171.34	215.333
ENSG00000165637.13	VDAC2	9172.58	0.0711617	0.237258	0.299933	0.764228	0.897586	244.711	198.67	238.993	238.259
ENSG00000229036.7	VDAC1P8	177.153	0.160357	0.484711	0.330829	0.740773	0.885695	5.16226	4.489	4.42864	6.5941
ENSG00000231341.1	VDAC1P6	7.06723	-1.83247	1.85582	-0.98742	0.323437	0.590091	0.465939	0.330606	0.137795	0.098891
ENSG00000235060.1	VDAC1P4	1.00565	3.81047	4.85336	0.78512	0.432383	NA	0	0	0	0.13993
ENSG00000213856.3	VDAC1P2	1.59388	4.44248	4.82918	0.919925	0.357612	NA	0	0	0.237609	0
ENSG00000232526.1	VDAC1P13	1.00565	3.81047	4.85336	0.78512	0.432383	NA	0	0	0	0.147646
ENSG00000237679.2	VDAC1P11	1.75989	4.60987	4.82434	0.955544	0.339303	NA	0	0	0	0.269435
ENSG00000073905.8	VDAC1P1	229.855	-0.196997	0.409844	-0.480664	0.630755	0.827717	8.86292	9.10013	8.72882	7.41974
ENSG00000213585.10	VDAC1	16216.7	-0.0416317	0.232705	-0.178903	0.858014	0.941821	305.03	254.269	291.23	266.042
ENSG00000100483.13	VCPKMT	771.749	0.723999	0.358031	2.02217	0.0431587	0.163006	12.9	7.77378	18.9898	15.9288
ENSG00000175073.7	VCPIP1	3099.59	-0.0076752	0.25469	-0.0301354	0.975959	0.990899	9.30774	10.0936	9.38271	10.4497
ENSG00000165280.15	VCP	26362.5	-0.38824	0.26092	-1.48796	0.13676	0.348636	289.847	205.016	198.139	188.627
ENSG00000035403.16	VCL	8507.15	0.577464	0.239688	2.40924	0.015986	0.0810164	37.292	29.8749	52.2609	50.4323
ENSG00000249835.2	VCAN-AS1	5.20708	0.270035	2.04995	0.131728	0.8952	0.957223	0.464736	0.239943	0.533176	0.384
ENSG00000038427.15	VCAN	8301.06	-0.787147	0.272161	-2.89221	0.00382542	0.0276282	51.1532	49.4054	35.1555	24.8429
ENSG00000162692.10	VCAM1	2472.32	0.37406	0.400301	0.934447	0.350073	0.617513	30.5154	13.2942	30.9406	26.8264
ENSG00000155959.10	VBP1	8597.88	0.361501	0.224768	1.60833	0.107762	0.299788	144.24	135.696	184.334	184.899
ENSG00000277764.1	Vax2os1_3	23.027	-0.0638687	1.27892	-0.0499394	0.960171	0.983959	2.79031	4.59069	6.14781	1.07514
ENSG00000116035.2	VAX2	734.645	-0.835224	0.294491	-2.83616	0.00456598	0.0318582	26.8927	24.1735	15.5714	13.8287
ENSG00000148704.12	VAX1	2.41131	-4.37164	4.80253	-0.910279	0.362675	NA	0	0.134419	0	0
ENSG00000230489.1	VAV3-AS1	0.890919	0.407412	4.81395	0.0846315	0.932554	NA	0.07801	0	0	0.109985
ENSG00000134215.15	VAV3	3254.27	-1.86985	0.395446	-4.72847	2.2622e-06	5.11972e-05	54.1471	23.7887	11.6612	10.0404
ENSG00000160293.16	VAV2	8170.65	-0.551935	0.239388	-2.30561	0.0211325	0.0991793	60.9179	67.5112	46.4198	43.7567
ENSG00000141968.7	VAV1	3.18776	5.44796	4.53421	1.20152	0.229548	NA	0	0	0.145904	0
ENSG00000252283.1	Vault	0.502826	2.82715	4.91914	0.574725	0.565477	NA	0	0	0	0.679732
ENSG00000252328.1	Vault	0.850825	1.69369	4.88912	0.34642	0.729027	NA	0.07481	0.227373	0.427211	0.23942
ENSG00000171724.2	VAT1L	17.4377	7.91027	2.04892	3.8607	0.00011306	0.00156683	0	0	0.214635	0.362745
ENSG00000108828.15	VAT1	18992.9	0.13668	0.318221	0.429513	0.66755	0.849894	162.11	253.531	223.008	249.059
ENSG00000125753.13	VASP	1902.23	-0.561113	0.273798	-2.04937	0.0404263	0.155568	33.9059	38.3697	27.5288	22.9683
ENSG00000168140.4	VASN	749.051	0.427899	0.438322	0.97622	0.328955	0.596427	4.54079	9.46263	10.3843	9.17779
ENSG00000143494.15	VASH2	759.983	-1.11082	0.482863	-2.30048	0.0214208	0.100031	7.04642	17.367	5.48436	6.25804
ENSG00000071246.10	VASH1	13698.1	-0.853282	0.322564	-2.64531	0.00816164	0.049579	82.494	132.199	64.8613	58.1238
ENSG00000137411.16	VARS2	6285.11	0.304066	0.23672	1.2845	0.198967	0.440304	50.2815	41.7644	59.7449	56.7642
ENSG00000204394.12	VARS	19245	-0.768079	0.252109	-3.04661	0.00231437	0.0187815	190.552	230.971	128.582	126.453
ENSG00000124164.15	VAPB	3471.65	-0.492787	0.261135	-1.8871	0.0591475	0.202211	18.1796	20.0556	12.9146	15.005
ENSG00000101558.13	VAPA	7268.79	-0.245871	0.231741	-1.06097	0.288703	0.553455	54.081	46.9728	42.9737	44.3995
ENSG00000162738.5	VANGL2	27765.9	-0.305977	0.222138	-1.37742	0.168384	0.396706	181.344	178.449	147.433	151.489
ENSG00000173218.14	VANGL1	247.548	-6.04963	0.632396	-9.56621	1.10896e-21	1.62734e-19	2.10614	1.59987	0.047426	0.014593
ENSG00000118640.10	VAMP8	24.479	-0.893991	1.11516	-0.801674	0.422742	0.681953	0.970341	1.78728	1.02319	0.536419
ENSG00000124333.15	VAMP7	1831.1	-0.373232	0.393829	-0.947701	0.343281	0.61107	35.4166	20.3061	16.3911	27.3125
ENSG00000168899.4	VAMP5	1468.2	-0.34415	0.294063	-1.17033	0.24187	0.4962	66.0621	83.5662	59.0509	62.349
ENSG00000117533.14	VAMP4	3627.01	1.12402	0.242139	4.64207	3.44942e-06	7.43415e-05	16.6319	13.9701	35.2821	33.1156
ENSG00000049245.12	VAMP3	6068.21	0.98787	0.237468	4.16001	3.18236e-05	0.000528231	66.1944	54.9956	122.287	124.022
ENSG00000220205.8	VAMP2	6621.46	0.630934	0.248542	2.53854	0.0111315	0.0623833	89.1888	73.3656	120.749	136.973
ENSG00000139190.16	VAMP1	1465.46	1.34305	0.287642	4.66919	3.02389e-06	6.62238e-05	9.64422	7.60258	20.4185	24.3472
ENSG00000214353.7	VAC14-AS1	359.874	1.76106	0.424533	4.14822	3.35065e-05	0.000551791	1.25695	0.84927	4.46127	2.87245
ENSG00000103043.14	VAC14	3768.42	-0.746627	0.284539	-2.62399	0.00869066	0.0519119	57.8799	39.8183	32.1147	27.4702
ENSG00000267064.1	UXT-AS1	53.6012	0.585258	0.955469	0.612534	0.540184	0.772185	1.78942	0.405347	2.07473	1.26662
ENSG00000126756.11	UXT	4321.11	0.189568	0.235056	0.80648	0.419966	0.679846	200.455	206.172	242.289	234.46
ENSG00000115652.14	UXS1	2252.48	-0.353659	0.244105	-1.4488	0.147394	0.365533	43.5175	39.9704	34.5203	32.5616
ENSG00000163945.15	UVSSA	3860.5	0.0220868	0.235004	0.0939846	0.925121	0.970286	45.7129	45.1421	46.8246	47.936
ENSG00000198382.8	UVRAG	2725.7	-0.213786	0.312358	-0.684428	0.493705	0.73817	18.7825	26.9358	19.1098	21.5586
ENSG00000183878.15	UTY	1528.1	0.350264	0.268788	1.30312	0.192533	0.431705	10.6829	9.00674	12.1605	13.5353
ENSG00000181408.3	UTS2R	8.68989	-2.21323	2.15053	-1.02916	0.303406	0.569763	0.365594	0.286438	0.13719	0
ENSG00000188958.9	UTS2B	2.38177	-4.34475	3.9842	-1.09049	0.275496	NA	0.176867	0.079254	0	0
ENSG00000152818.18	UTRN	192.055	3.52174	0.711958	4.94656	7.55373e-07	1.9207e-05	0.080112	0.358929	2.42871	2.83489
ENSG00000108651.9	UTP6	3255.79	0.40739	0.261195	1.55971	0.118828	0.319156	39.3162	30.0503	45.6465	48.479
ENSG00000132467.3	UTP3	2423.57	-0.453796	0.265246	-1.71085	0.0871087	0.261758	47.825	36.4534	32.7231	30.3048
ENSG00000147679.11	UTP23	1547.81	0.0156232	0.259993	0.0600907	0.952083	0.981368	18.645	18.4355	18.4987	19.9888
ENSG00000120800.4	UTP20	2998.81	-1.33275	0.340811	-3.91053	9.20935e-05	0.00131215	20.8591	11.6788	7.30703	5.88509
ENSG00000011260.13	UTP18	4791.09	-0.412329	0.236103	-1.7464	0.0807418	0.249068	91.3434	93.5031	74.7881	68.0417
ENSG00000164338.9	UTP15	1790.15	-0.186005	0.300323	-0.619349	0.535687	0.768665	23.8982	22.8721	17.5717	24.5153
ENSG00000253797.2	UTP14C	1301.27	-1.66681	0.544538	-3.06097	0.00220624	0.0180824	12.3521	9.94769	5.75771	1.50482
ENSG00000156697.12	UTP14A	1571.63	-0.53849	0.395761	-1.36064	0.173626	0.404349	33.7201	15.4549	16.9	17.5127
ENSG00000183520.11	UTP11L	3849.59	-0.083766	0.250311	-0.334648	0.737891	0.884371	72.6159	57.1601	63.5255	61.9031
ENSG00000231851.5	UTAT33	9.89632	0.216391	1.7368	0.124592	0.900847	0.959798	0.222222	0.877888	0.328959	0.974397
ENSG00000227660.1	UST-AS1	0.796939	3.43023	4.87379	0.70381	0.481551	NA	0	0	0.117349	0
ENSG00000111962.7	UST	1271.8	2.93134	0.361315	8.11299	4.93888e-16	4.66339e-14	1.78428	2.96616	17.9618	19.5182
ENSG00000132952.11	USPL1	3057.48	0.316661	0.243178	1.30218	0.192856	0.432198	23.5557	24.0267	29.5683	31.304
ENSG00000114374.12	USP9Y	2490.41	0.133984	0.322109	0.415959	0.67744	0.854895	11.5573	6.81814	10.1473	10.4155
ENSG00000124486.12	USP9X	34034.6	-0.0645582	0.247834	-0.26049	0.794486	0.913182	107.439	126.613	112.063	118.348
ENSG00000214892.4	USP8P1	7.30754	0.0163276	2.52841	0.00645766	0.994848	0.998227	0	0.137381	0.12453	0.019657
ENSG00000138592.13	USP8	3995.24	0.274266	0.237463	1.15498	0.248097	0.503496	30.9579	28.6004	39.2131	34.7844
ENSG00000187555.14	USP7	10686.8	-0.176523	0.223123	-0.791147	0.428858	0.687081	86.7079	82.8441	77.5172	76.5474
ENSG00000148429.14	USP6NL	4191.64	-0.0983979	0.305428	-0.322164	0.747329	0.88876	21.4194	13.6376	18.4918	14.9954
ENSG00000129204.16	USP6	61.7578	0.410133	0.832746	0.492507	0.622361	0.822732	0.300024	0.093643	0.242291	0.288597
ENSG00000166348.17	USP54	4733.06	0.617297	0.236636	2.60864	0.00909033	0.0536668	32.1103	27.3222	46.6532	46.8095
ENSG00000145390.11	USP53	1094.64	6.24273	0.453084	13.7783	3.44276e-43	3.05068e-40	0.093361	0.227633	11.0496	14.1701
ENSG00000247746.4	USP51	6.85613	0.87643	2.44097	0.35905	0.719558	0.87533	0	0.06615	0.093528	0.033142
ENSG00000111667.13	USP5	7393.34	-0.718185	0.234577	-3.06161	0.00220148	0.0180562	103.611	89.7109	63.7537	56.8486
ENSG00000164663.13	USP49	2743.42	-0.13941	0.254657	-0.547442	0.584075	0.797446	17.1319	19.3428	17.1521	16.9277
ENSG00000090686.15	USP48	7232.24	0.739063	0.268398	2.75361	0.00589421	0.038809	65.2677	45.9641	92.8725	96.9104
ENSG00000170242.17	USP47	4051.14	-0.30711	0.250841	-1.22432	0.22083	0.469162	34.2928	26.8476	25.3984	25.2019
ENSG00000248866.1	USP46-AS1	35.009	-3.23339	1.00649	-3.21254	0.00131566	0.0120046	2.38304	1.38436	0.19665	0.224183
ENSG00000109189.12	USP46	3947.24	-0.118485	0.375828	-0.315263	0.752562	0.89129	27.7909	14.3689	16.3313	23.1255
ENSG00000123552.17	USP45	1828.07	1.01018	0.276816	3.64929	0.000262966	0.00320046	9.40716	10.4088	18.77	22.2232
ENSG00000136014.11	USP44	2.41131	-4.37164	4.80253	-0.910279	0.362675	NA	0	0.071676	0	0
ENSG00000154914.16	USP43	62.188	-9.06069	1.64494	-5.50823	3.62458e-08	1.20327e-06	0.809684	1.11548	0	0
ENSG00000106346.11	USP42	5128.18	0.042066	0.243112	0.173031	0.862627	0.943553	30.989	33.7187	36.0947	32.4847
ENSG00000161133.16	USP41	138.78	-2.58574	1.15788	-2.23316	0.0255385	0.113543	11.0448	4.91187	0.047417	2.60282
ENSG00000085982.13	USP40	3319.88	0.216014	0.256379	0.842557	0.399476	0.662983	39.0426	31.8153	39.6723	44.6045
ENSG00000114316.12	USP4	4254.56	-0.0137921	0.238638	-0.0577953	0.953912	0.981755	48.8281	51.7753	51.9244	50.5642
ENSG00000259248.5	USP3-AS1	26.5913	1.08673	1.00585	1.0804	0.279963	0.543551	0.777874	0.957021	1.91146	1.88165
ENSG00000168883.19	USP39	5353.98	-0.38172	0.259559	-1.47065	0.141385	0.35627	112.374	128.29	104.251	86.1491
ENSG00000170185.9	USP38	2826.11	-0.58648	0.245655	-2.38742	0.0169673	0.0846491	16.3052	13.989	10.8208	9.87805
ENSG00000135913.10	USP37	2953.37	0.0636696	0.245342	0.259513	0.795239	0.913354	13.7988	11.5341	13.6683	13.4713
ENSG00000055483.19	USP36	5688.83	0.38011	0.291998	1.30176	0.193	0.432289	43.5435	51.0812	53.7075	72.8562
ENSG00000118369.12	USP35	1290.93	0.249392	0.324968	0.767436	0.442823	0.697803	8.28712	11.752	11.7376	12.8407
ENSG00000115464.14	USP34	9262.45	0.0885286	0.239419	0.369765	0.711558	0.871817	43.8739	35.738	42.2499	44.4522
ENSG00000077254.14	USP33	4851.02	0.599609	0.249807	2.40029	0.0163819	0.0824067	47.2576	37.6881	63.4645	68.3247
ENSG00000189423.11	USP32P3	348.12	-0.241405	0.456768	-0.528507	0.597147	0.806636	16.1481	7.87467	10.5805	10.1154
ENSG00000233327.10	USP32P2	1355.21	0.677623	0.304277	2.227	0.0259475	0.11483	9.55266	6.77853	12.31	14.3651
ENSG00000188933.14	USP32P1	17.5839	3.57182	1.67457	2.13297	0.0329271	0.13508	0.030861	0.023428	0.737282	0.031239
ENSG00000170832.12	USP32	4825.81	-0.631453	0.282325	-2.23662	0.0253113	0.112816	33.4106	44.5286	26.9581	24.966
ENSG00000103404.14	USP31	2807.9	0.162839	0.245025	0.66458	0.506319	0.747044	9.00425	8.30304	9.50797	10.3626
ENSG00000256262.1	USP30-AS1	11.9616	-1.6959	1.96486	-0.863119	0.388072	0.652997	1.37893	0.419528	0	0.521884
ENSG00000135093.12	USP30	771.591	-0.212493	0.337994	-0.628688	0.529553	0.763663	10.3477	12.8278	8.99988	11.5653
ENSG00000140455.16	USP3	3842.88	-0.0727538	0.251424	-0.289366	0.772301	0.902101	36.3695	40.8274	36.6881	38.8114
ENSG00000245248.7	USP2-AS1	90.26	0.266005	0.652313	0.407787	0.68343	0.858592	1.32737	1.7328	1.38476	2.40163
ENSG00000048028.11	USP28	3092.19	0.419305	0.304041	1.37911	0.167862	0.395882	34.8196	21.7577	39.8181	37.4523
ENSG00000234390.4	USP27X-AS1	74.6789	-0.577142	0.645829	-0.893645	0.371512	0.637134	1.50986	1.06258	0.895738	0.857767
ENSG00000273820.1	USP27X	644.913	-0.771512	0.300865	-2.56431	0.0103381	0.0591162	9.81952	9.49556	6.12259	5.50477
ENSG00000155313.15	USP25	2835.13	0.440638	0.2448	1.8	0.0718613	0.229914	18.7601	19.8682	27.2687	26.6555
ENSG00000162402.13	USP24	8423.3	0.140318	0.233848	0.600039	0.54848	0.77683	30.4212	25.3889	32.3391	30.7262
ENSG00000124422.11	USP22	25708.7	-0.296101	0.237441	-1.24705	0.21238	0.457976	204.817	162.715	152.449	154.121
ENSG00000143258.15	USP21	4549.01	0.0958562	0.234564	0.408657	0.682791	0.858328	107.039	99.5147	109.864	116.591
ENSG00000136878.12	USP20	3504.32	0.305197	0.271655	1.12347	0.261237	0.519207	25.5442	31.452	38.7136	33.9257
ENSG00000036672.15	USP2	674.07	-0.238606	0.357242	-0.667911	0.50419	0.745555	6.0863	8.90403	6.75794	6.38279
ENSG00000172046.18	USP19	5922.22	-0.300736	0.237234	-1.26768	0.204914	0.448041	58.9117	50.3088	47.9527	43.024
ENSG00000184979.9	USP18	4422.39	-2.28904	0.407506	-5.61719	1.94092e-08	6.76504e-07	153.858	62.9675	23.205	21.8554
ENSG00000226430.5	USP17L7	3.79314	1.96822	3.56385	0.552272	0.580762	NA	0.048926	0	0	0.187616
ENSG00000223443.2	USP17L2	3.90851	-5.06925	3.34106	-1.51726	0.129202	NA	0.202254	0.050876	0	0
ENSG00000156256.14	USP16	4068.39	-0.151462	0.298687	-0.507091	0.612091	0.816086	55.8079	35.1597	41.5795	42.0274
ENSG00000135655.13	USP15	2985.88	0.329378	0.237765	1.38531	0.165958	0.392719	22.7311	21.8242	29.6498	27.8692
ENSG00000101557.14	USP14	7893.03	-0.558378	0.305879	-1.82549	0.0679276	0.221665	90.1258	53.905	49.9206	49.8719
ENSG00000058056.8	USP13	3919.78	0.178751	0.238452	0.749632	0.453476	0.70659	13.7922	14.3886	16.8987	15.9063
ENSG00000230641.1	USP12-AS2	1.59388	4.44248	4.82918	0.919925	0.357612	NA	0	0	0.72636	0
ENSG00000152484.13	USP12	2972.66	0.380604	0.260056	1.46355	0.143318	0.359449	21.7858	16.6046	25.9503	25.2151
ENSG00000102226.9	USP11	22792.3	0.295413	0.253168	1.16687	0.243263	0.497679	252.592	211.176	328.28	255.995
ENSG00000103194.15	USP10	6988.66	-0.397725	0.293471	-1.35524	0.17534	0.407167	85.8533	99.6338	60.6431	84.0087
ENSG00000162607.12	USP1	13520.5	0.460352	0.230689	1.99555	0.0459824	0.169801	96.2922	84.0233	134.849	119.782
ENSG00000138768.14	USO1	7799.43	0.141984	0.225501	0.629639	0.528931	0.763159	59.1705	57.556	67.2486	65.0696
ENSG00000231549.1	USMG5P1	0.388093	-1.73912	4.89399	-0.355358	0.722321	NA	0.227969	0	0	0
ENSG00000173915.12	USMG5	5353.79	-0.234032	0.274551	-0.852417	0.393983	0.658064	541.341	375.077	389.72	406.577
ENSG00000130307.11	USHBP1	26.2589	0.395361	1.01713	0.388702	0.697497	0.865942	0.938943	0.721334	1.36072	0.906075
ENSG00000042781.12	USH2A	3.96368	-5.089	3.26124	-1.56045	0.118653	NA	0.010492	0.015421	0	0
ENSG00000182040.8	USH1G	13.2231	0.0739527	2.10526	0.0351276	0.971978	0.98942	0	0.2184	0.173768	0.071292
ENSG00000006611.15	USH1C	14.9174	-2.04756	1.76223	-1.16191	0.245271	0.500047	0.593964	0.513017	0	0.265553
ENSG00000176542.9	USF3	1463.33	-0.598238	0.304822	-1.96258	0.0496949	0.179455	4.9821	3.52446	3.19608	2.56236
ENSG00000105698.15	USF2	5772.27	-0.188366	0.253749	-0.742334	0.457885	0.70962	148.741	171.691	154.414	135.384
ENSG00000226501.2	USF1P1	2.0113	4.80113	4.81945	0.996199	0.319153	NA	0	0	0	0.470984
ENSG00000158773.14	USF1	3681.24	-0.190746	0.245002	-0.778548	0.436246	0.693102	110.718	91.2607	89.4685	91.8196
ENSG00000053501.12	USE1	988.043	0.00390772	0.349726	0.0111737	0.991085	0.997231	29.1382	44.6233	38.1479	38.2901
ENSG00000103005.11	USB1	3067.81	-0.553145	0.253906	-2.17854	0.0293658	0.125219	48.6535	50.0548	32.1296	36.9455
ENSG00000188690.12	UROS	2961.24	-0.835581	0.331362	-2.52166	0.0116804	0.0644871	86.3057	80.5206	61.1181	35.2589
ENSG00000126088.12	UROD	3462.69	0.264182	0.293695	0.899512	0.36838	0.634325	97.9064	63.3375	100.256	97.5691
ENSG00000159650.8	UROC1	1.60754	-3.7865	4.8114	-0.786986	0.43129	NA	0	0.06088	0	0
ENSG00000167118.10	URM1	1985.41	-0.738972	0.257249	-2.87259	0.0040712	0.0290126	39.3541	32.1815	22.172	21.7548
ENSG00000105176.17	URI1	7008.7	0.164764	0.23101	0.713233	0.475701	0.725136	86.5475	84.8964	95.625	101.714
ENSG00000270617.1	URGCP-MRPS24	17.9124	-0.870232	2.00975	-0.433004	0.665012	0.848209	0.112536	1.64007	0.00813	1.00387
ENSG00000106608.16	URGCP	3318.77	0.00139724	0.431228	0.00324014	0.997415	0.999019	22.8827	41.8903	44.504	22.9536
ENSG00000135763.9	URB2	2956.84	-1.85624	0.255245	-7.27236	3.53259e-13	2.49655e-11	29.8495	23.738	7.87026	7.30187
ENSG00000256073.3	URB1-AS1	392.09	-0.186928	0.355037	-0.526502	0.598539	0.807646	17.7728	13.5759	14.5891	13.6169
ENSG00000142207.6	URB1	6658.6	-0.331535	0.243215	-1.36313	0.172841	0.403423	20.6747	22.6645	17.0794	18.3394
ENSG00000222019.7	URAHP	279.279	0.477343	0.390231	1.22323	0.221243	0.46962	6.27621	4.79999	8.14912	7.64182
ENSG00000164405.10	UQCRQ	6616.2	-0.348491	0.240252	-1.45052	0.146913	0.364655	318.033	273.341	225.878	249.986
ENSG00000233954.6	UQCRHL	448.278	0.0112514	0.375854	0.0299356	0.976118	0.990899	5.25908	7.4133	6.65379	6.52023
ENSG00000173660.11	UQCRH	15550	0.723665	0.237497	3.04706	0.00231094	0.0187603	571.494	616.282	965.997	1050.47
ENSG00000226085.3	UQCRFS1P1	202.678	-1.53856	0.51089	-3.01152	0.00259942	0.0205518	8.32862	14.3829	3.88302	4.16264
ENSG00000169021.5	UQCRFS1	5690.7	-0.235961	0.31222	-0.755754	0.449797	0.703976	69.8054	41.0476	48.3585	47.6647
ENSG00000140740.10	UQCRC2	9972.69	0.00482056	0.233028	0.0206866	0.983496	0.993557	135.216	143.802	141.79	146.047
ENSG00000010256.10	UQCRC1	15843.2	-0.276731	0.274644	-1.0076	0.313647	0.580013	248.907	328.039	260.268	231.333
ENSG00000237748.1	UQCRBP1	8.51836	-0.362472	1.92819	-0.187986	0.850888	0.939303	0.136824	1.55787	0.44162	0.934854
ENSG00000156467.9	UQCRB	6000.61	0.49603	0.351496	1.4112	0.158186	0.381539	59.7483	98.2016	99.1839	130.811
ENSG00000127540.11	UQCR11	6776.73	-0.0265427	0.228028	-0.116401	0.907335	0.962436	170.708	168.103	176.445	165.418
ENSG00000184076.12	UQCR10	3362.8	-0.162834	0.27905	-0.58353	0.559536	0.783938	155.366	112.172	133.843	110.952
ENSG00000204922.4	UQCC3	2549.3	-0.185012	0.258125	-0.716751	0.473528	0.723533	40.1546	45.745	38.7446	39.038
ENSG00000137288.9	UQCC2	4191.95	-0.377376	0.259706	-1.45309	0.146198	0.363822	73.5539	88.2016	65.7984	62.529
ENSG00000101019.21	UQCC1	4190.31	0.579659	0.258889	2.23903	0.0251542	0.112311	51.025	53.2618	72.4883	87.5605
ENSG00000094841.13	UPRT	451.388	-0.480546	0.347686	-1.38212	0.166933	0.39426	12.2312	9.06185	7.69952	7.8949
ENSG00000007001.12	UPP2	0.58214	-2.32334	4.85788	-0.478261	0.632464	NA	0.02757	0	0	0
ENSG00000183696.13	UPP1	1143.61	2.40727	0.508158	4.73725	2.16642e-06	4.91745e-05	3.91671	11.8349	44.3576	42.6941
ENSG00000267368.1	UPK3BL	121.435	1.02601	0.647432	1.58473	0.113027	0.308512	1.19005	2.47179	4.78603	2.97042
ENSG00000243566.6	UPK3B	11.5048	7.299	2.286	3.19291	0.00140849	0.0127106	0	0	0.770969	0.459557
ENSG00000100373.9	UPK3A	2.0113	4.80113	4.81945	0.996199	0.319153	NA	0	0	0	0.241348
ENSG00000110375.2	UPK2	14.0127	0.262722	1.37495	0.191077	0.848465	0.937948	0.264844	0.551703	0.584656	0.442155
ENSG00000226510.1	UPK1A-AS1	1.00565	3.81047	4.85336	0.78512	0.432383	NA	0	0	0	0.159532
ENSG00000277555.1	UPF3BP4	4.65682	0.437063	2.33662	0.187049	0.851622	0.939736	0.364037	1.24783	0.248967	1.89817
ENSG00000278244.1	UPF3BP3	3.3885	-1.7598	3.03934	-0.579007	0.562584	NA	0.450175	1.75678	0.748982	0
ENSG00000278504.1	UPF3BP2	3.01647	0.631194	2.76932	0.227924	0.819705	NA	0.96586	0.222984	1.66763	0.235888
ENSG00000276354.1	UPF3BP1	5.46659	-1.3381	2.0885	-0.640699	0.521718	0.758352	2.53109	0.809783	0.629718	0.728087
ENSG00000125351.10	UPF3B	5060	0.405303	0.23833	1.70059	0.0890193	0.265263	63.6186	53.2939	78.6264	80.0618
ENSG00000234709.2	UPF3AP3	5.71726	0.314298	2.75438	0.114108	0.909152	0.963076	0.381062	0.024852	0.52438	0
ENSG00000214832.5	UPF3AP2	10.4006	-1.14936	1.57629	-0.729153	0.465908	0.71698	0.272014	0.506472	0.227572	0.128596
ENSG00000226478.3	UPF3AP1	6.32083	-1.31905	1.93185	-0.682793	0.494738	0.738586	0.336987	0.176915	0.091514	0.121397
ENSG00000169062.14	UPF3A	4517.31	-0.0642249	0.250929	-0.255949	0.79799	0.914806	91.1628	74.2457	87.4512	74.8381
ENSG00000151461.19	UPF2	3442.74	-0.194378	0.237986	-0.816762	0.414064	0.675513	23.0753	20.2344	19.4088	19.4126
ENSG00000005007.12	UPF1	13879.9	-0.117343	0.268121	-0.437649	0.661641	0.846236	90.1202	115.196	103.387	91.9026
ENSG00000100024.14	UPB1	10.2846	-0.664653	2.13893	-0.310741	0.755997	0.893133	0.157296	0.092429	0.163247	0
ENSG00000240520.5	UOX	1.59388	4.44248	4.82918	0.919925	0.357612	NA	0	0	0.229243	0
ENSG00000237372.2	UNQ6494	1.59388	4.44248	4.82918	0.919925	0.357612	NA	0	0	0.250717	0
ENSG00000059145.18	UNKL	2697.57	0.547704	0.255241	2.14583	0.0318864	0.132223	33.064	26.575	46.9356	42.4521
ENSG00000132478.9	UNK	5684.25	-0.472094	0.230569	-2.04751	0.0406077	0.156135	68.0981	60.2984	48.4641	46.5093
ENSG00000270343.1	UNGP3	1.95394	3.17615	4.52572	0.701802	0.482803	NA	0.054879	0	0	0.328814
ENSG00000076248.10	UNG	6420.34	0.231436	0.227175	1.01876	0.308318	0.574751	89.8287	87.6283	108.528	105.509
ENSG00000251624.1	UNC93B7	0.388093	-1.73912	4.89399	-0.355358	0.722321	NA	0.073697	0	0	0
ENSG00000255562.2	UNC93B6	1.00565	3.81047	4.85336	0.78512	0.432383	NA	0	0	0	0.110961
ENSG00000172971.7	UNC93B3	5.02356	-5.43065	3.91435	-1.38737	0.165329	0.391753	0	0.868808	0	0
ENSG00000155070.8	UNC93B2	1.60754	-3.7865	4.8114	-0.786986	0.43129	NA	0	0.265786	0	0
ENSG00000110057.7	UNC93B1	2903.9	-0.301359	0.258126	-1.16749	0.243014	0.497447	81.0128	62.635	60.3706	58.9867
ENSG00000112494.9	UNC93A	3.79494	5.70117	3.36181	1.69587	0.0899113	NA	0	0	0.168884	0.058861
ENSG00000144406.18	UNC80	535.878	-0.27378	0.312281	-0.876712	0.380643	0.646012	1.4692	1.41076	1.27547	1.17235
ENSG00000133958.13	UNC79	94.4499	1.13609	0.76755	1.48015	0.138833	0.352344	0.119181	0.31227	0.667099	0.325775
ENSG00000156687.10	UNC5D	3.12013	5.41662	3.61067	1.50017	0.13357	NA	0	0	0.035418	0.014642
ENSG00000124602.9	UNC5CL	111.087	2.25577	0.587212	3.84149	0.00012229	0.00167705	0.494593	0.327316	2.3815	1.65273
ENSG00000182168.14	UNC5C	14.1854	-1.2735	1.57696	-0.807566	0.419341	0.679506	0.020095	0.102499	0.041739	0.012843
ENSG00000107731.12	UNC5B	15.3702	-3.1962	1.7754	-1.80027	0.0718177	0.229902	0.152293	0.099433	0.030226	0
ENSG00000113763.10	UNC5A	67.5213	0.616502	0.830834	0.742028	0.45807	0.709764	0.221246	0.690726	0.653469	0.805464
ENSG00000115446.11	UNC50	2055.39	0.237004	0.29999	0.79004	0.429504	0.687143	55.9224	36.8132	58.3794	53.3227
ENSG00000140553.16	UNC45A	6725.22	0.409793	0.291694	1.40487	0.160059	0.384365	58.8334	81.8941	93.0777	99.8107
ENSG00000092929.11	UNC13D	38.79	-0.681815	1.67804	-0.406317	0.68451	0.859124	0.798913	0.258978	0.679403	0
ENSG00000137766.16	UNC13C	0.776186	-2.73798	4.83972	-0.565732	0.571576	NA	0.007664	0	0	0
ENSG00000198722.13	UNC13B	3497.34	-0.196912	0.275812	-0.713934	0.475268	0.72481	16.1705	20.5432	17.2886	15.7552
ENSG00000130477.14	UNC13A	7827.69	-0.888952	0.458772	-1.93767	0.0526629	0.186981	29.083	79.4451	29.0771	31.8864
ENSG00000175970.8	UNC119B	5782.64	0.584917	0.274883	2.12787	0.0333475	0.136165	45.8297	31.4203	59.0082	59.4275
ENSG00000109103.11	UNC119	2133.25	0.487823	0.347809	1.40256	0.160748	0.385029	34.0739	18.5367	35.6995	39.4189
ENSG00000114491.13	UMPS	2558.34	-0.0285544	0.27655	-0.103252	0.917763	0.966551	17.3153	12.6464	14.3288	15.7039
ENSG00000177398.18	UMODL1	9.95871	-6.41192	2.45279	-2.61413	0.00894551	0.0530082	0.264643	0.064488	0	0
ENSG00000219545.9	UMAD1	430.454	-0.333243	0.365476	-0.911804	0.361872	0.628769	23.2432	18.5854	14.8085	19.1376
ENSG00000178081.12	ULK4P3	3.02041	-1.89444	2.703	-0.700865	0.483388	NA	0.17638	0.083915	0.063055	0.031656
ENSG00000260128.6	ULK4P2	2.81138	0.126536	2.66621	0.0474589	0.962147	NA	0.163458	0.071382	0.179858	0.091329
ENSG00000261279.5	ULK4P1	1.51603	1.10343	4.06852	0.271212	0.786228	NA	0.093407	0	0.053912	0.096199
ENSG00000168038.10	ULK4	681.66	0.526177	0.297888	1.76636	0.0773362	0.241299	6.74545	5.77901	9.22704	9.267
ENSG00000140474.12	ULK3	3284.79	-0.0392652	0.239852	-0.163706	0.869963	0.946739	52.4921	46.0318	48.5118	49.8145
ENSG00000083290.19	ULK2	4253.36	0.576872	0.233096	2.47482	0.0133302	0.0710912	21.014	20.3895	31.2869	32.1254
ENSG00000177169.9	ULK1	4693.99	0.156706	0.275238	0.569347	0.569121	0.789115	39.5894	27.6924	36.9894	39.6702
ENSG00000131019.10	ULBP3	123.334	-0.577601	0.5523	-1.04581	0.295648	0.561752	7.10514	4.39341	4.19646	3.6648
ENSG00000131015.4	ULBP2	56.8644	2.08349	0.751314	2.77313	0.00555194	0.0371403	0.459213	0.53731	1.75077	2.57511
ENSG00000111981.4	ULBP1	63.8295	4.24173	1.23918	3.423	0.000619335	0.00654836	0	0.12371	0.981399	1.47213
ENSG00000087206.16	UIMC1	1829.32	0.314123	0.254171	1.23588	0.216505	0.463582	31.2847	29.1243	36.9909	40.0628
ENSG00000223650.1	UHRF2P1	6.34741	-5.76832	2.75658	-2.09256	0.0363884	0.144668	0.124703	0.203141	0	0
ENSG00000147854.16	UHRF2	3763.68	0.35655	0.259972	1.37149	0.170222	0.399485	39.2799	29.763	44.101	46.3499
ENSG00000111647.12	UHRF1BP1L	2433.05	-0.311003	0.262742	-1.18368	0.236539	0.489722	19.2897	22.3316	17.9697	16.5959
ENSG00000065060.16	UHRF1BP1	5980.02	-0.0521627	0.231935	-0.224902	0.822055	0.924637	19.7057	20.2256	20.4016	19.2008
ENSG00000276043.4	UHRF1	15080.5	-0.949779	0.237582	-3.99769	6.39626e-05	0.000960648	201.578	198.528	116.628	96.432
ENSG00000152332.15	UHMK1	16599.2	0.730509	0.238423	3.06392	0.00218456	0.0179622	48.4884	43.4319	72.559	83.7633
ENSG00000174607.10	UGT8	2.37006	1.02065	4.21784	0.241984	0.808793	NA	0.024295	0	0.050295	0
ENSG00000168671.9	UGT3A2	1.59388	4.44248	4.82918	0.919925	0.357612	NA	0	0	0.087512	0
ENSG00000171234.13	UGT2B7	3.01414	-4.69363	4.64278	-1.01095	0.31204	NA	0	0.374223	0	0
ENSG00000250919.1	UGT2B26P	0.970233	-3.05967	4.82878	-0.633631	0.526322	NA	0.080039	0	0	0
ENSG00000167165.18	UGT1A6	10.4528	-0.662297	2.76333	-0.239673	0.810584	0.920088	0	0.313591	0	0.204644
ENSG00000241635.7	UGT1A1	0.803769	-2.78596	4.83793	-0.575858	0.564711	NA	0	0.028578	0	0
ENSG00000169764.14	UGP2	5944.92	-1.2134	0.303754	-3.99469	6.47785e-05	0.000972269	146.361	89.2789	53.9269	49.8582
ENSG00000102595.18	UGGT2	3636.04	-0.130602	0.305644	-0.427303	0.669159	0.850728	42.885	27.8506	36.9185	29.1852
ENSG00000136731.12	UGGT1	8875.34	-0.672763	0.239954	-2.80372	0.00505165	0.034413	32.6894	35.5181	23.3607	20.6948
ENSG00000249348.1	UGDH-AS1	209.962	-0.185703	0.417844	-0.44443	0.656732	0.843203	2.63097	2.35178	2.36059	2.13487
ENSG00000109814.11	UGDH	3526.12	0.12846	0.254214	0.505322	0.613333	0.817032	41.8402	34.5833	46.5193	39.1913
ENSG00000148154.9	UGCG	3139.01	0.83687	0.249549	3.35354	0.000797856	0.00804144	21.3366	17.1959	35.9503	34.5709
ENSG00000274956.2	UG0898H09	447.326	-2.10794	0.350385	-6.01606	1.78717e-09	7.62493e-08	4.2799	3.55959	1.03822	0.834772
ENSG00000109775.10	UFSP2	2364.46	-0.179536	0.262837	-0.683068	0.494564	0.738586	38.9961	43.5643	40.3263	34.7836
ENSG00000176125.4	UFSP1	92.3897	-0.196689	0.63539	-0.309556	0.756899	0.893468	4.04726	2.14056	2.95891	2.56925
ENSG00000120686.11	UFM1	3248.93	1.07371	0.288195	3.72566	0.000194807	0.00249065	27.8234	22.642	46.3869	62.2238
ENSG00000014123.9	UFL1	3420.76	0.741883	0.255639	2.90207	0.00370703	0.0270359	22.3287	17.3872	33.3519	34.639
ENSG00000070010.18	UFD1L	6102.82	0.203233	0.246303	0.825134	0.409296	0.67111	56.8409	47.0067	57.8668	64.5601
ENSG00000143222.11	UFC1	3856.5	-0.44017	0.236218	-1.86341	0.0624048	0.209584	138.704	124.774	97.8102	101.365
ENSG00000151116.16	UEVLD	1127.73	-0.32609	0.314097	-1.03818	0.299184	0.564668	14.4138	9.63083	10.1774	9.43513
ENSG00000175564.12	UCP3	94.5195	-1.10992	0.862269	-1.28721	0.19802	0.439052	3.69509	0.687756	0.88837	1.14736
ENSG00000175567.8	UCP2	5546.21	-1.14089	0.2513	-4.53994	5.62715e-06	0.000114125	122.141	142.005	63.6291	59.7447
ENSG00000109424.3	UCP1	5.39812	0.51619	3.28942	0.156924	0.875305	0.948593	0	0.189686	0.296964	0
ENSG00000178473.6	UCN3	1.00565	3.81047	4.85336	0.78512	0.432383	NA	0	0	0	0.10569
ENSG00000145040.3	UCN2	41.7028	-0.472524	1.63706	-0.288641	0.772856	0.902282	0.845814	1.18308	1.53071	0.007993
ENSG00000163794.6	UCN	498.664	0.734503	0.343696	2.13707	0.0325922	0.13428	13.4626	15.7446	27.6013	22.5137
ENSG00000280213.1	UCKL1-AS1	154.676	-0.0953764	0.629029	-0.151625	0.879483	0.950216	2.00184	0.790496	1.03273	1.61499
ENSG00000198276.13	UCKL1	3190.74	0.441917	0.341849	1.29273	0.196105	0.436543	81.8916	43.9884	85.5941	88.5625
ENSG00000143179.12	UCK2	14806.6	-0.340353	0.265166	-1.28355	0.1993	0.44066	190.184	242.216	183.534	168.755
ENSG00000130717.12	UCK1	3295.98	-0.145016	0.290844	-0.498605	0.618058	0.820055	55.8913	73.5531	65.8362	55.0394
ENSG00000116750.13	UCHL5	5007.34	0.0088049	0.253433	0.0347425	0.972285	0.98942	54.6106	58.763	54.198	63.0085
ENSG00000118939.17	UCHL3	668.642	0.13108	0.348278	0.376366	0.706645	0.869586	30.5064	19.4166	28.6005	27.2229
ENSG00000154277.12	UCHL1	23496.4	-0.396893	0.24096	-1.64713	0.0995314	0.285406	872.403	690.385	640.564	575.881
ENSG00000214049.6	UCA1	10.3116	0.681122	2.2045	0.308969	0.757345	0.893807	0.129093	0.084536	0.348363	0
ENSG00000274051.1	uc_338	18.5547	1.55705	1.26221	1.23359	0.217356	0.464378	2.49003	0.773202	5.32784	4.29855
ENSG00000277948.1	uc_338	6.55283	-0.987936	1.86641	-0.529324	0.596581	0.806266	1.38429	1.5543	0.708088	0.643466
ENSG00000275227.1	uc_338	4.61457	0.182231	2.14635	0.0849029	0.932339	0.97364	0.904513	0.586981	0.743895	0.874263
ENSG00000278333.1	uc_338	0.754239	3.40127	4.87558	0.697613	0.485419	NA	0.025479	0.032001	0.086189	0.632483
ENSG00000277502.1	uc_338	0.649882	3.15441	4.89227	0.644774	0.519073	NA	0.032093	0.045361	0.145608	0.152088
ENSG00000278236.1	uc_338	3.78885	2.4621	2.85412	0.862647	0.388332	NA	0.450983	0.000952	0.998494	1.41967
ENSG00000275939.1	uc_338	2.09062	1.38717	4.35769	0.318326	0.750238	NA	0.434347	0	0	1.22423
ENSG00000274845.1	uc_338	1.79824	0.971805	4.65346	0.208835	0.834577	NA	0	0.390192	0.836618	0.016725
ENSG00000277916.1	uc_338	2.08974	0.709705	2.9834	0.237885	0.811971	NA	0.228649	0.236586	0.58085	0.369965
ENSG00000277306.1	uc_338	1.04487	0.708673	3.99217	0.177516	0.859103	NA	0.133096	0.186592	0.245397	0.217484
ENSG00000278643.1	uc_338	1.04487	0.708673	3.99217	0.177516	0.859103	NA	0.103661	0.13026	0.203816	0.248701
ENSG00000277826.1	uc_338	0.452355	0.57357	4.978	0.115221	0.90827	NA	0	0.129059	0	0.150608
ENSG00000278413.1	uc_338	1.37908	0.426264	4.73054	0.0901089	0.928201	NA	0.366856	0	0.501405	0
ENSG00000277568.1	uc_338	1.79563	0.378052	3.76253	0.100478	0.919965	NA	0.368616	0.338967	0.154217	0.857514
ENSG00000274420.1	uc_338	1.6408	-0.621392	3.33521	-0.186313	0.852199	NA	0.371569	0.5185	0.417538	0.281199
ENSG00000273658.1	uc_338	0.388093	-1.73912	4.89399	-0.355358	0.722321	NA	0.283714	0.024244	0.048325	0.050611
ENSG00000104691.14	UBXN8	812.173	0.564425	0.311286	1.8132	0.0698003	0.225671	16.915	12.7938	21.0094	23.9116
ENSG00000225822.4	UBXN7-AS1	6.80779	0.196017	1.82792	0.107235	0.914603	0.965524	0.490113	0.485031	0.838055	0.396189
ENSG00000163960.11	UBXN7	13992.6	0.203141	0.235297	0.86334	0.387951	0.652933	38.1151	41.5396	46.2686	48.0413
ENSG00000167671.11	UBXN6	3650.33	-0.121044	0.237382	-0.50991	0.610114	0.815264	67.3134	60.334	59.0031	61.3815
ENSG00000144224.16	UBXN4	10769	-0.122513	0.257315	-0.47612	0.633989	0.830007	116.865	85.2909	98.2841	91.7719
ENSG00000215114.7	UBXN2B	2789.48	-0.224723	0.238322	-0.942941	0.345711	0.613293	26.0106	24.6109	22.3556	22.1175
ENSG00000173960.12	UBXN2A	1803.42	-0.621558	0.266868	-2.32909	0.0198544	0.0946853	15.5797	12.6926	8.95777	9.85161
ENSG00000158062.20	UBXN11	1075.61	-0.728532	0.339158	-2.14806	0.031709	0.131724	31.092	19.1569	14.5386	16.3931
ENSG00000225986.1	UBXN10-AS1	152.407	7.58948	0.937254	8.09757	5.60677e-16	5.21293e-14	0.194553	0	23.373	14.7378
ENSG00000162543.5	UBXN10	1.25706	4.12875	4.83989	0.853068	0.393621	NA	0	0	0	0.028292
ENSG00000162191.13	UBXN1	4394.8	-0.324402	0.289817	-1.11934	0.262997	0.521668	111.582	150.929	103.435	112.735
ENSG00000254567.2	UBTFL9	1.00565	3.81047	4.85336	0.78512	0.432383	NA	0	0	0	0.112319
ENSG00000228970.6	UBTFL6	3.01695	5.38359	4.57561	1.17659	0.239361	NA	0	0	0	0.371567
ENSG00000108312.14	UBTF	9233.5	-0.283347	0.229727	-1.23341	0.217422	0.464378	85.6646	87.4168	76.3924	69.8603
ENSG00000168246.5	UBTD2	3856.07	-0.346088	0.278343	-1.24339	0.213725	0.459801	47.6334	33.9888	35.7551	30.0009
ENSG00000165886.4	UBTD1	2932.98	-0.252941	0.238736	-1.0595	0.289371	0.554228	58.4708	57.7131	51.4406	48.7634
ENSG00000012963.13	UBR7	5020.26	-0.0552694	0.2416	-0.228764	0.819053	0.923918	50.7905	43.9693	50.2414	43.3793
ENSG00000246263.2	UBR5-AS1	405.82	0.241809	0.419671	0.576186	0.564489	0.786369	7.22617	6.24816	6.00724	10.2503
ENSG00000104517.12	UBR5	12623.2	-0.100054	0.299644	-0.33391	0.738448	0.884716	83.0922	50.5184	63.409	63.7914
ENSG00000127481.14	UBR4	27250.9	0.456273	0.228861	1.99367	0.0461878	0.170251	75.3844	80.4383	109.396	110.454
ENSG00000144357.16	UBR3	3716.22	0.256096	0.257727	0.993669	0.320384	0.586751	20.3354	15.8194	21.2211	22.9635
ENSG00000024048.10	UBR2	3248.41	-0.115398	0.261984	-0.440479	0.65959	0.844661	15.2307	11.589	12.2927	13.0354
ENSG00000159459.11	UBR1	2753.67	0.222601	0.374019	0.595161	0.551736	0.778812	16.2305	10.9642	11.6511	20.6676
ENSG00000175518.6	UBQLNL	36.4945	-0.370904	0.957669	-0.387299	0.698535	0.866355	0.70009	0.420121	0.267301	0.598956
ENSG00000241627.3	UBQLN4P1	347.829	-1.00002	0.516239	-1.93713	0.052729	0.187126	4.76166	11.0668	4.05198	4.15977
ENSG00000160803.7	UBQLN4	13228.3	-0.443063	0.258298	-1.71531	0.0862876	0.260241	130.23	161.136	109.774	111.077
ENSG00000188021.8	UBQLN2	10330	0.341924	0.234059	1.46085	0.144058	0.360599	68.4965	65.4247	94.3207	80.1596
ENSG00000135018.13	UBQLN1	11079.3	0.340082	0.243037	1.3993	0.161722	0.386225	76.3349	59.6617	90.7291	85.618
ENSG00000153560.11	UBP1	5025.67	0.104113	0.287313	0.362367	0.717078	0.874242	55.5818	37.3971	55.4626	46.7848
ENSG00000235958.5	UBOX5-AS1	12.8723	1.1192	1.44762	0.773132	0.439444	0.695409	0.503196	0.166148	0.75316	0.780016
ENSG00000185019.16	UBOX5	1502.31	-0.111585	0.272279	-0.409818	0.681939	0.857973	9.90498	11.2671	9.92363	10.2427
ENSG00000157741.14	UBN2	5960.04	0.532339	0.238999	2.22737	0.0259224	0.114784	12.5798	11.1787	16.6794	18.541
ENSG00000118900.14	UBN1	6149.51	-0.0564604	0.275788	-0.204724	0.837788	0.932364	43.506	54.8078	53.3222	44.2433
ENSG00000164332.7	UBLCP1	1543.79	-0.543284	0.460317	-1.18024	0.237905	0.49105	36.8603	13.4635	19.915	15.1796
ENSG00000247240.7	UBL7-AS1	148.228	-0.605769	0.532533	-1.13752	0.25532	0.511817	6.1633	3.6531	2.93769	3.58577
ENSG00000138629.15	UBL7	2004.32	-0.278746	0.261906	-1.0643	0.287193	0.551432	52.2945	47.732	46.6623	38.1022
ENSG00000266282.1	UBL5P2	1.76711	-3.92386	4.48399	-0.875081	0.38153	NA	0.653931	0.383075	0	0
ENSG00000198258.10	UBL5	5102.79	-0.168012	0.239021	-0.702916	0.482108	0.73007	384.156	344.171	316.051	348.56
ENSG00000186150.4	UBL4B	7.77937	0.511769	1.85499	0.275888	0.782634	0.908185	0.067133	0.197241	0.325355	0.085811
ENSG00000102178.12	UBL4A	7625.9	-0.169203	0.269294	-0.628321	0.529793	0.763795	98.9948	127.252	106.129	101.411
ENSG00000122042.9	UBL3	7332.2	-0.35447	0.243814	-1.45385	0.145987	0.363414	64.6445	52.3149	49.773	44.0302
ENSG00000120942.13	UBIAD1	2306.26	0.317136	0.281369	1.12712	0.259692	0.517475	18.355	23.0502	25.7188	27.4128
ENSG00000103353.15	UBFD1	4677.3	0.151834	0.258348	0.587711	0.556726	0.782012	40.4533	46.2114	46.5235	52.5143
ENSG00000130939.18	UBE4B	4990	0.287161	0.248404	1.15602	0.247672	0.503164	34.8196	29.5583	43.9798	36.6483
ENSG00000110344.9	UBE4A	5687.28	-0.0754996	0.29143	-0.259066	0.795584	0.913413	36.522	23.3876	28.8747	29.186
ENSG00000118420.16	UBE3D	428.002	-0.478493	0.334812	-1.42914	0.152963	0.373754	7.5609	7.86421	5.92499	5.48967
ENSG00000009335.17	UBE3C	11314	0.134929	0.223116	0.60475	0.545345	0.775616	81.1254	78.9017	91.4595	89.056
ENSG00000151148.13	UBE3B	2734.52	-0.381655	0.266846	-1.43024	0.152647	0.373139	27.388	20.4727	18.4803	19.0973
ENSG00000114062.17	UBE3A	6338.91	-0.106211	0.353558	-0.300407	0.763867	0.897469	38.9558	55.7816	35.0391	55.5634
ENSG00000159202.17	UBE2Z	3871.72	-0.252999	0.356435	-0.709804	0.477826	0.726434	35.2669	58.1529	34.8728	46.0581
ENSG00000104343.19	UBE2W	2576.33	0.177857	1.08688	0.16364	0.870015	0.946739	24.8142	6.79568	8.85757	27.0706
ENSG00000238199.1	UBE2V2P3	3.75952	1.50955	3.62975	0.415883	0.677496	NA	0.255742	0	0.880321	0
ENSG00000169139.11	UBE2V2	5920.42	-0.279769	0.501104	-0.558305	0.576636	0.793195	107.051	38.7501	39.4126	81.8416
ENSG00000214192.3	UBE2V1P2	156.058	-1.46386	0.530732	-2.75819	0.00581224	0.0384242	13.6045	18.6846	4.86339	7.07739
ENSG00000226632.1	UBE2V1P1	1.65553	4.51702	4.67039	0.967161	0.333464	NA	0	0	0.159005	0.357209
ENSG00000244687.11	UBE2V1	7513.84	-0.175858	0.248314	-0.708207	0.478817	0.727155	142.881	117.966	129.355	107.608
ENSG00000177414.13	UBE2U	1.00565	3.81047	4.85336	0.78512	0.432383	NA	0	0	0	0.081824
ENSG00000077152.9	UBE2T	5440.66	-0.261593	0.234235	-1.1168	0.264081	0.523055	217.983	186.256	175.094	170.668
ENSG00000224126.2	UBE2SP2	41.7649	-0.304392	1.13346	-0.26855	0.788276	0.910924	2.41501	3.35058	0.507276	4.22931
ENSG00000233966.1	UBE2SP1	218.146	-0.772889	0.505439	-1.52915	0.126228	0.331681	9.32106	16.0649	8.75854	6.64452
ENSG00000108106.13	UBE2S	30465.1	-0.681575	0.373676	-1.82398	0.0681556	0.222132	312.27	619.155	311.587	290.847
ENSG00000235481.2	UBE2R2-AS1	8.28768	-0.554745	1.67055	-0.332073	0.739834	0.885306	0.500829	0.450074	0.312199	0.352721
ENSG00000107341.4	UBE2R2	12225.8	-0.27785	0.245302	-1.13269	0.257347	0.514273	94.2574	109.625	88.3879	84.8125
ENSG00000215218.3	UBE2QL1	11.1916	-0.769401	1.56898	-0.490384	0.623862	0.823441	0.160735	0.044944	0.070654	0.054555
ENSG00000275695.1	UBE2Q2P6	2.04426	-4.13259	4.28408	-0.964639	0.334726	NA	0.709323	0.177166	0	0
ENSG00000259429.5	UBE2Q2P2	531.296	0.336332	0.322515	1.04284	0.297022	0.563106	23.6086	26.327	33.5833	31.333
ENSG00000259538.1	UBE2Q2P11	0.502826	2.82715	4.91914	0.574725	0.565477	NA	0	0	0	0.257075
ENSG00000189136.8	UBE2Q2P1	181.01	0.49311	0.556402	0.886248	0.375484	0.640466	4.5682	4.57846	4.16007	8.97126
ENSG00000259511.1	UBE2Q2L	4.52533	0.147178	3.45384	0.0426127	0.96601	NA	0.56032	0	0.596468	0
ENSG00000140367.11	UBE2Q2	2161.84	0.323685	0.278381	1.16274	0.244934	0.499661	18.5707	22.5252	25.1924	27.7557
ENSG00000229780.1	UBE2Q1-AS1	24.4957	0.984095	1.11253	0.884555	0.376397	0.641595	1.52658	0.836361	1.60614	3.19688
ENSG00000160714.9	UBE2Q1	7027.44	-0.541799	0.226078	-2.39652	0.0165518	0.0829533	103.962	97.0312	71.4016	70.3317
ENSG00000175931.12	UBE2O	7086.87	-0.00646076	0.226035	-0.0285829	0.977197	0.991179	50.6525	48.8206	51.2235	50.4806
ENSG00000276380.2	UBE2NL	0.388093	-1.73912	4.89399	-0.355358	0.722321	NA	0.039912	0	0	0
ENSG00000177889.9	UBE2N	5991.75	-0.617398	0.228955	-2.69659	0.00700532	0.0444494	53.3519	50.2732	36.024	33.3589
ENSG00000261461.1	UBE2MP1	114.209	-0.352813	0.576252	-0.612255	0.540369	0.772258	6.1578	8.23741	7.00204	4.64422
ENSG00000130725.7	UBE2M	12238.3	-0.736834	0.312444	-2.35829	0.0183593	0.0893494	249.466	386.064	197.067	197.139
ENSG00000156587.15	UBE2L6	11500.1	-1.53675	0.24024	-6.39671	1.58758e-10	7.98609e-09	439.388	350.714	137.566	141.316
ENSG00000236444.3	UBE2L5P	2.99345	-4.68373	3.69336	-1.26815	0.204745	NA	0.177818	0.602548	0	0
ENSG00000267741.1	UBE2L4	4.54482	2.7034	2.73954	0.98681	0.323736	0.590449	0	0.182899	0.935693	0.219581
ENSG00000185651.14	UBE2L3	9326.08	-0.498372	0.229906	-2.16772	0.0301802	0.127605	117.28	106.824	86.3242	76.5969
ENSG00000078140.13	UBE2K	4812.66	-0.852654	0.378603	-2.2521	0.0243157	0.109789	102.927	46.9577	42.1803	42.2293
ENSG00000160087.20	UBE2J2	3010.35	-0.118276	0.279713	-0.422849	0.672405	0.852449	65.6071	78.8046	62.4827	74.3646
ENSG00000198833.6	UBE2J1	5871.73	-0.330256	0.278318	-1.18661	0.235381	0.488176	42.2164	52.2346	43.2085	34.3331
ENSG00000103275.18	UBE2I	7011.3	0.182929	0.231403	0.790523	0.429223	0.687081	106.498	96.1498	114.362	121.557
ENSG00000253677.1	UBE2HP1	0.502826	2.82715	4.91914	0.574725	0.565477	NA	0	0	0	0.17615
ENSG00000186591.11	UBE2H	18253.9	0.813344	0.229278	3.54742	0.000389027	0.00448364	83.1203	87.9992	159.98	149.369
ENSG00000184787.18	UBE2G2	17826.4	0.292753	0.24019	1.21884	0.222905	0.471745	169.666	187.059	215.268	234.099
ENSG00000132388.12	UBE2G1	4530.96	-0.496552	0.281271	-1.76539	0.0774989	0.241741	64.1688	50.3473	48.0624	35.2555
ENSG00000258984.5	UBE2F-SCLY	25.1552	-6.09937	1.88615	-3.23376	0.00122171	0.0113313	1.90936	0.527907	0	0.049344
ENSG00000233337.1	UBE2FP3	40.3688	0.0243413	0.847945	0.0287062	0.977099	0.991167	2.22493	2.49117	3.09265	1.9597
ENSG00000224080.1	UBE2FP1	3.87967	-1.98954	2.85119	-0.697794	0.485306	NA	0.700697	0.17971	0	0.191046
ENSG00000184182.18	UBE2F	1220.04	-0.107681	0.351802	-0.306084	0.759541	0.895088	33.41	20.0074	28.8741	21.824
ENSG00000170035.15	UBE2E3	2459.2	-0.819828	0.330576	-2.48	0.0131382	0.0703443	96.8464	55.3538	45.7396	42.2514
ENSG00000182247.9	UBE2E2	767.628	2.61122	0.501548	5.20632	1.92626e-07	5.51979e-06	2.8689	7.5986	38.3279	28.3207
ENSG00000223791.1	UBE2E1-AS1	27.3131	0.0330024	1.10292	0.0299228	0.976129	0.990899	1.70302	0.494549	1.10198	1.15099
ENSG00000170142.11	UBE2E1	6426.48	0.0828868	0.271691	0.305078	0.760307	0.895357	217.804	152.729	212.472	189.13
ENSG00000078967.12	UBE2D4	1339.32	-0.582051	0.312113	-1.86487	0.0621995	0.209138	16.1605	19.0905	14.109	10.2188
ENSG00000225558.1	UBE2D3P2	3.83142	-0.371155	2.38083	-0.155893	0.876117	NA	0.278714	0.334104	0.11578	0.352459
ENSG00000225022.1	UBE2D3P1	66.3661	-0.451641	0.742556	-0.608224	0.543039	0.774057	3.58601	7.07575	4.01812	4.02765
ENSG00000109332.19	UBE2D3	16588.3	-0.107537	0.224052	-0.479966	0.631251	0.828118	179.541	177.455	167.532	172.804
ENSG00000131508.15	UBE2D2	9665.6	-0.313055	0.268165	-1.1674	0.24305	0.497447	117.917	150.428	116.977	105.866
ENSG00000072401.14	UBE2D1	1342.98	-0.187762	0.331864	-0.565781	0.571543	0.79024	23.3393	14.3961	15.8	17.9869
ENSG00000265939.1	UBE2CP2	2.81552	0.909442	3.32553	0.273473	0.78449	NA	0.239949	0	0.428342	0.067973
ENSG00000258648.1	UBE2CP1	2.91507	0.120543	3.90156	0.0308961	0.975352	NA	0	0.322744	0	0.325083
ENSG00000175063.16	UBE2C	6464.5	0.243975	0.262185	0.930544	0.352089	0.619599	259.009	186.798	273.095	266.987
ENSG00000119048.7	UBE2B	1990.41	0.195348	0.269994	0.723525	0.469357	0.719798	34.2752	27.4433	33.864	38.4401
ENSG00000077721.15	UBE2A	3764.89	0.166076	0.263726	0.629729	0.528872	0.763159	82.1429	60.5752	81.2194	82.6003
ENSG00000150991.14	UBC	32261.5	-0.378437	0.532556	-0.710605	0.477329	0.726183	202.379	768.284	358.974	419.992
ENSG00000263563.5	UBBP4	18.1078	0.202386	1.5282	0.132434	0.894641	0.957016	1.36176	0.191809	1.46366	0.335958
ENSG00000230037.1	UBBP1	0.796939	3.43023	4.87379	0.70381	0.481551	NA	0	0	0.20333	0
ENSG00000170315.13	UBB	17889.9	-0.342102	0.335545	-1.01954	0.307947	0.574476	485.221	825.781	534.272	536.085
ENSG00000154127.9	UBASH3B	21153.9	-1.57605	0.305116	-5.16542	2.39903e-07	6.71728e-06	121.135	174.628	57.2288	45.3707
ENSG00000160185.14	UBASH3A	0.803769	-2.78596	4.83793	-0.575858	0.564711	NA	0	0.035285	0	0
ENSG00000143569.18	UBAP2L	26666.8	-0.206828	0.321838	-0.642645	0.520454	0.757817	302.917	488.088	372.254	336.992
ENSG00000137073.20	UBAP2	5349.01	0.125108	0.233697	0.535344	0.592412	0.803321	52.2332	54.1808	61.1195	58.2333
ENSG00000246922.8	UBAP1L	440.711	1.61634	0.388161	4.16411	3.12572e-05	0.000519203	2.24321	1.38968	6.26182	5.22122
ENSG00000165006.13	UBAP1	2438.9	-0.546124	0.251502	-2.17145	0.029897	0.126852	39.1863	33.8743	27.377	23.9781
ENSG00000185262.8	UBALD2	9001.61	-0.0859831	0.353463	-0.24326	0.807804	0.918941	132.794	240.089	181.509	182.35
ENSG00000153443.12	UBALD1	2707.34	-0.334712	0.314446	-1.06445	0.287125	0.551394	53.1832	77.6034	51.0694	55.9265
ENSG00000228889.6	UBAC2-AS1	56.3008	-1.15874	0.928526	-1.24794	0.212055	0.457379	2.05448	0.702879	0.937546	0.334198
ENSG00000134882.15	UBAC2	3572.38	-0.294338	0.327567	-0.898558	0.368888	0.634726	100.566	59.753	59.9313	73.2816
ENSG00000130560.8	UBAC1	3903.68	-0.179321	0.248523	-0.721548	0.470572	0.720894	78.9428	70.247	74.0394	61.2947
ENSG00000182179.10	UBA7	3011.67	-0.494502	0.311946	-1.58522	0.112916	0.308415	74.2206	44.9882	43.9357	42.4326
ENSG00000248049.6	UBA6-AS1	453.764	-0.659299	0.395454	-1.6672	0.0954754	0.278367	9.43275	5.99936	4.3161	5.62288
ENSG00000033178.12	UBA6	8668.57	0.454167	0.305096	1.4886	0.136592	0.348331	35.9511	21.7539	38.7665	41.867
ENSG00000240793.1	UBA52P8	25.6519	-1.24521	1.11098	-1.12082	0.262364	0.520728	1.88367	3.95107	0.887329	1.56443
ENSG00000215221.2	UBA52P6	7.06856	-1.82901	2.37699	-0.769465	0.441617	0.697403	1.41964	0.389205	0.483753	0.039841
ENSG00000243498.2	UBA52P5	4.24622	-0.983464	2.46252	-0.399373	0.689619	NA	0.250799	1.35092	0.781381	0.160288
ENSG00000221983.7	UBA52	18677.7	-0.411167	0.291576	-1.41016	0.158494	0.382053	475.557	681.552	453.19	445.461
ENSG00000081307.12	UBA5	3256.48	0.24828	0.302668	0.820307	0.412041	0.674019	45.7059	28.9656	43.5437	46.9851
ENSG00000144744.16	UBA3	3447.69	-0.309815	0.257627	-1.20257	0.229142	0.480016	79.134	60.446	57.6794	57.5997
ENSG00000126261.12	UBA2	14099.6	-0.189671	0.30778	-0.616257	0.537725	0.770394	163.763	238.861	202.789	162.337
ENSG00000130985.16	UBA1	79407.2	0.344015	0.220341	1.56128	0.118458	0.318454	749.306	670.206	946.792	902.23
ENSG00000197355.10	UAP1L1	5887.27	0.400215	0.256502	1.56028	0.118693	0.318909	48.9186	46.6253	57.6945	71.5973
ENSG00000117143.13	UAP1	4860.13	0.204534	0.251133	0.814444	0.415391	0.676613	62.217	70.891	76.6032	81.195
ENSG00000137831.14	UACA	149.22	-0.270192	0.51003	-0.529756	0.596281	0.806157	1.34258	0.871609	1.00938	0.867786
ENSG00000272810.1	U91328.22	3.77119	5.70521	4.22434	1.35056	0.176838	NA	0	0	0	0.919933
ENSG00000272462.2	U91328.19	201.257	1.26946	0.553088	2.29522	0.0217203	0.101114	0.835261	0.940838	1.3721	3.00365
ENSG00000224963.2	U82695.9	0.970233	-3.05967	4.82878	-0.633631	0.526322	NA	0.169785	0	0	0
ENSG00000230454.1	U73166.2	223.987	1.17211	0.476755	2.45853	0.0139509	0.0734662	3.44934	2.02669	7.25714	5.40652
ENSG00000280637.1	U6	0.602827	-2.37057	4.85555	-0.488218	0.625395	NA	0	0.575846	0.076329	0
ENSG00000232725.1	U52111.14	103.853	-0.35806	0.586534	-0.610468	0.541552	0.773014	6.21595	3.79581	4.01084	3.95012
ENSG00000281066.1	U52111.1	0.502826	2.82715	4.91914	0.574725	0.565477	NA	0	0	0	0.544891
ENSG00000280080.1	U51561.1	1.59388	4.44248	4.82918	0.919925	0.357612	NA	0	0	0.354715	0
ENSG00000275908.1	U4atac	1.25706	4.12875	4.83989	0.853068	0.393621	NA	0	0	0	1.69104
ENSG00000240370.6	U47924.6	426.789	0.028219	0.331205	0.0852009	0.932102	0.97364	15.8119	15.5452	16.9932	15.8586
ENSG00000275703.1	U47924.32	16.6677	2.11108	1.53614	1.37428	0.169354	0.398237	0.501492	0.352019	0.360619	3.35549
ENSG00000272173.1	U47924.31	436.942	0.359753	0.51724	0.695524	0.486727	0.733413	16.0128	5.9483	12.1676	16.3717
ENSG00000276103.1	U4	7.76955	1.9442	2.26481	0.85844	0.39065	0.655321	0	1.63895	2.42493	4.03249
ENSG00000277986.1	U4	0.850825	1.69369	4.88912	0.34642	0.729027	NA	0.06139	0.09998	0.243283	0.184044
ENSG00000278374.1	U4	1.0276	-1.38432	4.82279	-0.287038	0.774083	NA	0.768257	0	0	0.243004
ENSG00000271817.2	U3	6.7066	2.50648	2.33195	1.07484	0.282446	0.546141	0	0.513481	1.89464	1.4285
ENSG00000200693.2	U3	7.48063	1.31756	2.33489	0.564292	0.572555	0.790951	1.36025	0	2.29998	1.0196
ENSG00000238297.2	U3	1.84529	4.65737	4.52225	1.02988	0.303067	NA	0	0	1.12347	0.204775
ENSG00000276366.1	U3	1.19541	4.02329	4.84403	0.830567	0.406218	NA	0	0	0.738185	0
ENSG00000221400.2	U3	0.997881	1.9695	4.87063	0.404362	0.685947	NA	0	0.136385	0.491722	0
ENSG00000221044.2	U3	1.35017	0.37194	4.22655	0.0880008	0.929876	NA	0.155643	0.258813	0	0.433122
ENSG00000202268.2	U3	0.388093	-1.73912	4.89399	-0.355358	0.722321	NA	0.207493	0	0	0
ENSG00000207119.2	U3	0.796874	-2.7741	4.83837	-0.573355	0.566405	NA	0.080707	0.35491	0	0
ENSG00000212195.2	U3	0.803769	-2.78596	4.83793	-0.575858	0.564711	NA	0	0.49248	0	0
ENSG00000163714.17	U2SURP	10449.4	-0.178007	0.280968	-0.63355	0.526375	0.761564	164.188	107.94	125.634	120.17
ENSG00000063244.12	U2AF2	23196.3	-0.0358779	0.231924	-0.154696	0.877061	0.949437	334.483	281.812	298.691	317.281
ENSG00000275895.4	U2AF1L5	5391.25	-0.456397	0.238285	-1.91534	0.0554488	0.193789	133.592	137.569	108.116	95.2244
ENSG00000161265.14	U2AF1L4	427.753	0.178024	0.359142	0.495692	0.620112	0.821361	14.2316	11.0974	16.5228	12.8833
ENSG00000160201.11	U2AF1	5611.74	-0.468427	0.245318	-1.90946	0.0562022	0.195261	130.748	146.601	101.464	104.781
ENSG00000273694.1	U2	7.64544	3.59751	2.20703	1.63002	0.103096	0.292161	0.450492	0	2.58441	3.69114
ENSG00000278048.1	U2	3.29879	-4.82452	4.49284	-1.07382	0.282901	NA	2.26843	0	0	0
ENSG00000273768.1	U1	1.0276	-1.38432	4.82279	-0.287038	0.774083	NA	0.615098	0	0	0.275825
ENSG00000274210.1	U1	0.388093	-1.73912	4.89399	-0.355358	0.722321	NA	0.274615	0	0	0
ENSG00000206828.1	U1	2.75803	-4.566	3.74231	-1.2201	0.222427	NA	1.24028	0.865085	0	0
ENSG00000162971.10	TYW5	1224.46	0.463463	0.299534	1.54728	0.121797	0.324027	6.61217	7.85177	11.4311	9.14344
ENSG00000162623.15	TYW3	1987.54	1.20373	0.338318	3.55797	0.000373731	0.00431599	16.2869	9.30303	28.2955	31.7505
[truncated: 28,804 more rows]

## Sheet: Significant Change
gene_id	p-adj	gene_name	p-adj	log2FoldChange	TPM.A1A_Ctrl	TPM.A1B_Ctrl	TPM.A1A_O_S	TPM.A1B_O_S			log2FoldChange	p-adj
ENSG00000255439.6	2.83117e-06	RP11-196G11.1	2.83117e-06	-25.556	0	93.6358	0	0			0.696226	0.0213286
ENSG00000263740.2	4.09187e-07	RN7SL4P	4.09187e-07	-12.0024	45.3002	152.904	0	0			2.61194	0.00686825
ENSG00000280102.2	2.86093e-22	RN7SL2	2.86093e-22	-11.7189	793.213	2409.78	0.390782	0.241503			-0.940352	0.0118682
ENSG00000240747.7	5.12588e-12	KRBOX1	5.12588e-12	-11.2565	26.0587	26.7206	0	0			-1.21463	0.020518
ENSG00000066382.16	5.14932e-11	MPPED2	5.14932e-11	-10.9488	7.02391	4.23067	0	0			1.41204	0.000670316
ENSG00000156968.8	2.50311e-10	MPV17L	2.50311e-10	-10.577	3.04506	2.92284	0	0			-1.18035	0.028028
ENSG00000214652.5	7.18915e-09	ZNF727	7.18915e-09	-10.0186	3.82864	5.07458	0	0			5.4882	1.94409e-06
ENSG00000274419.5	2.91702e-08	TBC1D3D	2.91702e-08	-9.72947	2.75965	3.03671	0	0			-1.48906	5.45927e-06
ENSG00000185668.6	2.61482e-06	POU3F1	2.61482e-06	-9.37122	0.533443	2.63321	0	0			-1.50283	0.0365486
ENSG00000243479.3	8.96611e-07	MNX1-AS1	8.96611e-07	-9.11006	3.30995	4.34809	0	0			-0.72914	0.0478883
ENSG00000154914.16	1.20327e-06	USP43	1.20327e-06	-9.06069	0.809684	1.11548	0	0			-1.32301	0.0184387
ENSG00000259838.1	1.14883e-06	TCEB1P2	1.14883e-06	-9.0396	10.9768	11.8975	0	0			-1.77682	0.0159975
ENSG00000163536.12	1.1643e-06	SERPINI1	1.1643e-06	-9.03534	2.29422	1.90158	0	0			2.05394	0.0447815
ENSG00000181481.13	1.37194e-06	RNF135	1.37194e-06	-9.00807	1.51587	1.7535	0	0			1.47537	0.000743851
ENSG00000006042.11	8.361e-05	TMEM98	8.361e-05	-8.91835	2.33061	0.156543	0	0			0.785319	0.00637857
ENSG00000125384.6	2.85974e-06	PTGER2	2.85974e-06	-8.898	1.32835	1.89382	0	0			-1.02793	0.0229809
ENSG00000213413.2	0.000153362	PVRIG	0.000153362	-8.86151	7.49962	0.370155	0	0			7.44857	0.00767159
ENSG00000136161.12	5.54069e-06	RCBTB2	5.54069e-06	-8.80432	1.40188	0.742026	0	0			-5.76574	6.02255e-32
ENSG00000172817.3	2.04881e-05	CYP7B1	2.04881e-05	-8.75894	2.29641	0.595888	0	0			1.10341	0.00565798
ENSG00000234685.1	9.2275e-06	NUS1P2	9.2275e-06	-8.68697	2.61325	4.16182	0	0			-1.61108	0.00106868
ENSG00000174776.10	4.08186e-05	WDR49	4.08186e-05	-8.6584	2.11842	0.467405	0	0			-0.886909	0.0107367
ENSG00000259112.2	9.9742e-05	NDUFC2-KCTD14	9.9742e-05	-8.57163	1.39742	8.04747	0	0			-1.94396	0.00550229
ENSG00000092054.12	1.04357e-21	MYH7	1.04357e-21	-8.45902	3.3689	7.14341	0	0.025802			-0.790817	0.0116944
ENSG00000172031.6	2.55094e-05	EPHX4	2.55094e-05	-8.42066	1.72855	1.72738	0	0			0.988586	0.0216512
ENSG00000196169.14	0.00016102	KIF19	0.00016102	-8.41192	0.286786	1.53116	0	0			-0.993029	0.0131138
ENSG00000197177.15	6.17594e-32	ADGRA1	6.17594e-32	-8.38063	6.86059	10.4452	0	0.042248			2.374	5.00474e-07
ENSG00000197165.10	4.38115e-05	SULT1A2	4.38115e-05	-8.32336	2.17477	1.55754	0	0			-10.0186	7.18915e-09
ENSG00000279232.1	0.000211038	AC008522.1	0.000211038	-8.26196	1.28348	0.277404	0	0			1.82226	0.000939719
ENSG00000162849.15	7.36561e-49	KIF26B	7.36561e-49	-8.23818	5.92407	4.88157	0.02857	0.010471			1.21374	0.00118844
ENSG00000180828.2	0.000157104	BHLHE22	0.000157104	-8.14673	0.390664	0.859929	0	0			-1.10839	0.0101481
ENSG00000165702.12	0.000488128	GFI1B	0.000488128	-8.11856	1.63702	0.277753	0	0			-0.980372	0.0175013
ENSG00000183638.5	0.000330902	RP1L1	0.000330902	-8.07939	0.112003	0.370227	0	0			-1.22923	0.00589596
ENSG00000176293.19	0.000162352	ZNF135	0.000162352	-8.07898	1.00829	0.533975	0	0			2.97973	0.0489288
ENSG00000267303.1	0.00020601	CTD-2369P2.12	0.00020601	-8.05581	0.703638	1.37072	0	0			1.49008	0.000101337
ENSG00000280079.1	0.000219245	CTC-260E6.4	0.000219245	-8.03872	1.6502	0.763946	0	0			-1.7498	0.0104744
ENSG00000234840.1	1.59312e-14	LINC01239	1.59312e-14	-8.00585	12.284	3.95205	0	0.054039			-0.948687	0.0394321
ENSG00000182255.6	0.000257863	KCNA4	0.000257863	-7.9783	0.319484	0.54605	0	0			-1.60397	0.00171319
ENSG00000253293.4	0.000344726	HOXA10	0.000344726	-7.94028	0.468452	0.948684	0	0			-1.22798	0.0475105
ENSG00000198125.12	0.00279827	MB	0.00279827	-7.90554	2.84246	0.162362	0	0			-2.01651	0.0388828
ENSG00000103316.10	0.000344726	CRYM	0.000344726	-7.86508	1.45011	1.7772	0	0			-1.36368	0.0119144
ENSG00000170162.13	1.7257e-16	VGLL2	1.7257e-16	-7.81297	9.71123	5.83643	0	0.056954			-1.04444	0.0090975
ENSG00000130054.4	0.0112887	FAM155B	0.0112887	-7.81188	6.48905	28.2449	0	0.158022			0.800515	0.0116491
ENSG00000162105.16	0.00366186	SHANK2	0.00366186	-7.7742	1.30776	8.25823	0	0.044942			-1.66632	0.000110549
ENSG00000130287.13	0.000286768	NCAN	0.000286768	-7.77368	106.942	332.708	0.079592	1.98863			-0.762794	0.0177511
ENSG00000278989.1	0.000516602	RP11-762L8.6	0.000516602	-7.77018	0.76355	0.571945	0	0			-0.844514	0.0308124
ENSG00000254489.1	0.000561322	RP5-1024C24.1	0.000561322	-7.74937	3.76662	2.841	0	0			-0.726223	0.0281496
ENSG00000175344.16	1.10292e-16	CHRNA7	1.10292e-16	-7.70544	2.66292	3.00937	0	0.022148			-5.75561	1.9625e-55
ENSG00000205054.6	0.000692893	LINC01121	0.000692893	-7.69888	1.81014	2.27528	0	0			-0.921795	0.00401823
ENSG00000142449.12	0.00286037	FBN3	0.00286037	-7.67649	0.053641	0.369326	0	0			-1.21011	0.0256524
ENSG00000019485.12	8.29045e-26	PRDM11	8.29045e-26	-7.66116	5.90247	7.51561	0	0.052651			1.85893	0.000557574
ENSG00000224950.2	0.00568681	RP5-1086K13.1	0.00568681	-7.6349	1.20386	0.078227	0	0			-1.50717	0.0475091
ENSG00000261211.1	0.0026127	RP1-80N2.3	0.0026127	-7.57894	0.699878	0.146516	0	0			-1.06067	0.00550229
ENSG00000105278.10	5.08827e-25	ZFR2	5.08827e-25	-7.57124	5.32516	7.06321	0.043188	0.026667			-1.04007	0.00620595
ENSG00000169840.4	0.00304484	GSX1	0.00304484	-7.53258	0.298323	1.29234	0	0			4.88903	9.68997e-40
ENSG00000229962.1	0.00536379	AP000221.1	0.00536379	-7.51044	2.31898	0.262908	0	0			-0.870559	0.00949571
ENSG00000136099.13	0.000374467	PCDH8	0.000374467	-7.4988	8.06514	5.85282	0	0.074781			1.04801	0.000127348
ENSG00000226476.3	0.00344727	RP11-776H12.1	0.00344727	-7.48821	0.643036	0.13579	0	0			0.821745	0.00640362
ENSG00000277957.1	1.12403e-49	SENP3-EIF4A1	1.12403e-49	-7.48809	160.17	60.0993	0.424625	0.79806			-1.61209	0.000259274
ENSG00000100599.15	0.0017294	RIN3	0.0017294	-7.46169	0.345999	0.315184	0	0			-7.03763	2.00869e-41
ENSG00000174332.5	0.0462238	GLIS1	0.0462238	-7.45939	0	0.885012	0	0			-1.92535	0.000529038
ENSG00000259205.2	0.00512819	PRKXP1	0.00512819	-7.44442	1.99224	0.301692	0	0			0.735398	0.0127081
ENSG00000279631.1	0.00472949	RP11-573G6.4	0.00472949	-7.43153	0.852991	0.154367	0	0			0.9248	0.002672
ENSG00000260482.3	0.0502084	CTD-2196E14.9	0.0502084	-7.39515	0.834108	0	0	0			2.11244	8.50042e-13
ENSG00000169436.16	0.00374204	COL22A1	0.00374204	-7.39313	11.8357	6.16462	0	0.104187			-1.58365	0.0152264
ENSG00000225930.3	0.00854799	DKFZP434L187	0.00854799	-7.367	0.70363	0.067958	0	0			-0.855021	0.0470692
ENSG00000151838.11	0.00355209	CCDC175	0.00355209	-7.36512	0.756966	0.271363	0	0			-1.13577	0.000349205
ENSG00000106038.12	0.00311781	EVX1	0.00311781	-7.35484	0.27477	0.519357	0	0			-0.783322	0.0365486
ENSG00000164342.12	3.59697e-13	TLR3	3.59697e-13	-7.3542	2.69682	1.41262	0	0.021085			-0.738024	0.0493203
ENSG00000061455.10	0.00738767	PRDM6	0.00738767	-7.35045	0.032121	0.216598	0	0			0.689064	0.0266087
ENSG00000185052.11	0.0149037	SLC24A3	0.0149037	-7.33935	0.025085	0.554667	0	0			-1.81721	0.000117972
ENSG00000109943.8	0.00301395	CRTAM	0.00301395	-7.33487	0.646945	0.393314	0	0			-6.99165	1.1919e-10
ENSG00000276690.1	0.0278442	SOX2OT_exon3	0.0278442	-7.30993	0.128148	8.02904	1e-06	1e-06			-1.50054	3.30173e-05
ENSG00000166091.19	0.0038523	CMTM5	0.0038523	-7.30864	0.928661	0.402602	0	0			0.951511	0.0110885
ENSG00000230393.1	0.00316537	AC092667.2	0.00316537	-7.30003	0.467463	0.413096	0	0			0.687784	0.0508727
ENSG00000273544.1	0.00387736	SNORA44	0.00387736	-7.2762	6.3946	10.5486	0.022401	0.010439			-1.29632	0.000329953
ENSG00000223561.6	0.00572028	AC003090.1	0.00572028	-7.25236	1.15578	0.343385	0	0			2.37644	1.66237e-06
ENSG00000070601.9	0.00592338	FRMPD1	0.00592338	-7.21616	0.108694	0.281061	0	0			-1.76324	7.573e-05
ENSG00000272049.1	0.00498039	RP11-480D4.6	0.00498039	-7.21377	2.43182	1.2333	0	0			0.797055	0.0242745
ENSG00000216809.1	0.00561334	RP11-57K17.1	0.00561334	-7.19576	0.589411	0.256538	0	0			-0.847172	0.0350334
ENSG00000175820.3	0.00478159	CCDC168	0.00478159	-7.18675	0.053156	0.045269	0	0			1.79021	2.80131e-08
ENSG00000231054.1	0.00585417	AC009236.2	0.00585417	-7.16374	2.49208	1.25478	0	0			-0.966062	0.00551101
ENSG00000250377.1	0.00550229	CTC-467M3.3	0.00550229	-7.15861	1.26866	1.76331	0	0			-1.04468	0.0216189
ENSG00000264604.1	0.00109717	AL158069.1	0.00109717	-7.15724	5.89497	38.9295	0	0.149209			-1.16565	0.0068683
ENSG00000253374.5	0.0057257	RP11-257P3.3	0.0057257	-7.13496	1.39228	1.62054	0	0			-1.82894	0.0234318
ENSG00000104361.9	1.02569e-12	NIPAL2	1.02569e-12	-7.11721	3.34432	2.32511	0.044988	0			-1.84005	3.79907e-07
ENSG00000188848.15	2.18436e-11	BEND4	2.18436e-11	-7.10608	0.760845	1.51412	0	0.014422			-1.27074	0.0141432
ENSG00000106066.13	0.0162276	CPVL	0.0162276	-7.10381	0.094904	0.833947	0	0			-0.911354	0.0375591
ENSG00000254585.2	0.0128087	MAGEL2	0.0128087	-7.10134	0.069257	0.383903	0	0			-1.01346	0.00611067
ENSG00000008196.12	0.0167652	TFAP2B	0.0167652	-7.08969	0.507678	0.049651	0	0			-1.4235	6.49607e-05
ENSG00000189149.11	0.0066852	CRYM-AS1	0.0066852	-7.08533	0.572477	0.61175	0	0			-0.833633	0.0062159
ENSG00000154556.17	1.03994e-14	SORBS2	1.03994e-14	-7.07842	5.253	2.86719	0	0.042022			2.9215	1.42847e-08
ENSG00000105991.7	0.00683764	HOXA1	0.00683764	-7.07705	0.433367	0.430753	0	0			-8.07898	0.000162352
ENSG00000254545.1	0.0071005	RP11-84A19.3	0.0071005	-7.06691	1.76089	1.84254	0	0			0.658647	0.0377271
ENSG00000255690.2	3.41797e-05	TRIL	3.41797e-05	-7.06684	38.1261	43.8937	0.041761	0.577558			3.1898	0.047993
ENSG00000226080.1	0.0140005	RP11-345J13.1	0.0140005	-7.04865	1.94388	0.340563	0	0			-0.991171	0.000517781
ENSG00000225614.2	2.00869e-41	ZNF469	2.00869e-41	-7.03763	12.3506	9.73667	0.031144	0.133714			-1.43203	0.00230199
ENSG00000244694.7	0.00908723	PTCHD4	0.00908723	-7.03206	0.438992	0.204514	0	0			1.28868	0.0376712
ENSG00000188162.10	0.0157658	OTOG	0.0157658	-7.02759	0.027417	0.158723	0	0			-0.634118	0.0375766
ENSG00000250687.6	0.00891859	RP11-497H16.7	0.00891859	-6.99739	1.00325	1.13173	0	0			8.77475	2.56068e-05
ENSG00000182798.10	0.0157599	MAGEB17	0.0157599	-6.99415	1.10855	0.203293	0	0			-1.50222	0.0090259
ENSG00000151789.10	1.1919e-10	ZNF385D	1.1919e-10	-6.99165	0.75248	1.16328	0	0.011854			-2.388	1.63037e-06
ENSG00000268643.1	0.000726299	AC006486.9	0.000726299	-6.98591	2.03454	5.5234	0.014369	0.034513			9.35698	1.93425e-06
ENSG00000226822.2	0.0106076	RP11-356N1.2	0.0106076	-6.96253	0.672871	1.09458	0	0			4.33995	1.80837e-07
ENSG00000132872.11	0.0109658	SYT4	0.0109658	-6.94191	0.346304	0.21279	0	0			0.928159	0.00112233
ENSG00000267056.2	0.0108011	AC005336.4	0.0108011	-6.93349	0.682768	0.734342	0	0			1.09343	0.0125273
ENSG00000100351.16	0.0267622	GRAP2	0.0267622	-6.93038	0.626762	0.049922	0	0			-7.57124	5.08827e-25
ENSG00000101938.14	9.54371e-40	CHRDL1	9.54371e-40	-6.92692	44.9183	61.624	0.186869	0.688651			6.52397	0.042334
ENSG00000243766.7	0.0120207	HOTTIP	0.0120207	-6.92285	0.398208	0.220325	0	0			9.32569	1.18842e-06
ENSG00000164116.16	0.0120825	GUCY1A3	0.0120825	-6.91387	0.272518	0.408679	0	0			-5.8445	1.58018e-22
ENSG00000159197.3	0.0163758	KCNE2	0.0163758	-6.89832	1.28917	0.369834	0	0			-6.45416	0.0145931
ENSG00000099869.7	0.0106689	IGF2-AS	0.0106689	-6.88239	21.0393	11.9245	0	0.2801			-1.0492	0.0346848
ENSG00000145063.14	0.0178416	AC062028.1	0.0178416	-6.8773	0.9625	0.250084	0	0			-0.779696	0.0425976
ENSG00000185666.14	5.23476e-38	SYN3	5.23476e-38	-6.86609	13.7252	18.7593	0.065927	0.202049			-0.910992	0.00168962
ENSG00000100156.10	0.026862	SLC16A8	0.026862	-6.86033	0.109824	0.818869	0	0			-1.87498	0.000288862
ENSG00000196126.10	0.0141432	HLA-DRB1	0.0141432	-6.84047	0.745784	0.750144	0	0			-2.59375	6.36835e-12
ENSG00000101204.15	0.0166825	CHRNA4	0.0166825	-6.83831	0.563138	0.22669	0	0			0.816235	0.0234349
ENSG00000149633.11	0.0135836	KIAA1755	0.0135836	-6.83375	9.26557	11.0775	0	0.177548			-1.13376	0.00291572
ENSG00000273783.1	0.0157599	CTD-2506P8.6	0.0157599	-6.82202	0.931144	0.532598	0	0			1.13231	0.000623588
ENSG00000185433.8	0.0152264	LINC00158	0.0152264	-6.81619	0.88207	0.867015	0	0			-0.910503	0.00756536
ENSG00000232044.6	8.13194e-22	LINC01105	8.13194e-22	-6.81588	6.44353	5.11779	0.068824	0.038098			1.6565	0.00156683
ENSG00000267150.1	0.0231082	RP11-411B10.2	0.0231082	-6.81234	1.25255	0.268087	0	0			3.77268	1.94067e-38
ENSG00000159387.7	1.15025e-18	IRX6	1.15025e-18	-6.80563	4.73924	5.60904	0	0.081092			0.668875	0.0416446
ENSG00000131379.9	0.0181533	C3orf20	0.0181533	-6.77937	0.318377	0.165515	0	0			-2.30758	0.0477776
ENSG00000152214.12	0.023481	RIT2	0.023481	-6.76444	0.347847	1.12367	0	0			-1.36772	7.75012e-08
ENSG00000125851.9	0.0243332	PCSK2	0.0243332	-6.75036	11.3819	8.74516	0	0.187299			0.907041	0.0347695
ENSG00000170382.11	1.4831e-31	LRRN2	1.4831e-31	-6.73323	18.5562	44.3215	0.163693	0.44265			-0.598345	0.0459657
ENSG00000109854.13	4.54592e-30	HTATIP2	4.54592e-30	-6.73041	15.955	14.7096	0.1179	0.172047			0.858774	0.0236412
ENSG00000162669.15	0.0238854	HFM1	0.0238854	-6.69397	0.331298	0.150312	0	0			-1.53547	3.73272e-07
ENSG00000151079.7	0.0476021	KCNA6	0.0476021	-6.6904	0.023418	0.320779	0	0			-0.632421	0.0475091
ENSG00000188906.13	0.0228817	LRRK2	0.0228817	-6.66744	0.086604	0.074205	0	0			-2.97666	0.0275712
ENSG00000040731.10	4.56272e-08	CDH10	4.56272e-08	-6.66049	3.32934	1.0212	0	0.03689			4.37945	5.90068e-08
ENSG00000173253.15	3.31222e-13	DMRT2	3.31222e-13	-6.61929	8.28392	3.72307	0	0.103154			1.54344	0.00100539
ENSG00000189233.11	0.0314983	NUGGC	0.0314983	-6.60585	0.101511	0.255664	0	0			-1.31369	0.00424826
ENSG00000156150.6	0.0307278	ALX3	0.0307278	-6.60499	0.228974	0.525908	0	0			-0.951831	0.0138563
ENSG00000168412.6	0.0418788	MTNR1A	0.0418788	-6.58621	0.172125	0.886251	0	0			-1.18449	0.0107277
ENSG00000169071.14	0.0447242	ROR2	0.0447242	-6.57994	0.045515	0.273384	0	0			0.981513	0.00100509
ENSG00000136531.13	0.0293613	SCN2A	0.0293613	-6.56867	0.061406	0.055368	0	0			0.760115	0.0189493
ENSG00000170577.7	0.0186323	SIX2	0.0186323	-6.56579	15.2468	12.0278	0	0.287592			-1.05638	0.00149949
ENSG00000119866.20	1.99529e-11	BCL11A	1.99529e-11	-6.56392	0.931605	3.99968	0.034683	0.021131			-3.33194	0.0041439
ENSG00000272636.3	0.0420369	DOC2B	0.0420369	-6.56108	0.311765	3.59797	0	0.04194			0.907659	0.00333313
ENSG00000112164.5	2.23455e-15	GLP1R	2.23455e-15	-6.55977	3.67751	5.98097	0	0.092241			-1.01048	0.000480621
ENSG00000181585.3	0.038809	TMIE	0.038809	-6.55538	0.598017	0.159826	0	0			-5.66343	2.84574e-07
ENSG00000270171.1	0.0380711	RP11-338N10.1	0.0380711	-6.52799	0.215851	0.549768	0	0			-0.808976	0.00355815
ENSG00000100146.16	0.00325274	SOX10	0.00325274	-6.51432	0.34281	0.854922	0	0.008128			-1.14327	2.79552e-05
ENSG00000207805.2	0.0355466	MIR483	0.0355466	-6.51068	7.54503	4.25715	0	0			1.05579	0.00126845
ENSG00000141485.16	4.96498e-23	SLC13A5	4.96498e-23	-6.49956	4.24402	6.39793	0.059597	0.064031			-3.60897	0.0419913
ENSG00000263818.5	0.0357485	CTD-2206N4.4	0.0357485	-6.49398	0.26921	0.304374	0	0			-1.12409	0.0445451
ENSG00000224243.1	0.00834551	LINC00403	0.00834551	-6.49336	43.5492	25.6296	0	0.732268			-0.769794	0.0169853
ENSG00000277829.1	0.035866	RP5-1054A22.4	0.035866	-6.49058	1.18982	1.19476	0	0			1.5357	9.60637e-06
ENSG00000156395.12	0.0372377	SORCS3	0.0372377	-6.48499	0.137823	0.090135	0	0			-1.93213	8.21067e-06
ENSG00000187815.9	0.0145931	ZFP69	0.0145931	-6.45416	5.75083	4.63102	0.134495	0			0.77429	0.0305825
ENSG00000104611.11	6.52458e-23	SH2D4A	6.52458e-23	-6.45218	7.19614	10.1519	0.184447	0.037837			-1.09243	0.0138483
ENSG00000168539.3	6.85928e-09	CHRM1	6.85928e-09	-6.4503	1.68964	2.57142	0	0.04279			-5.49137	0.00304309
ENSG00000279708.1	0.0475105	CTD-2335A18.2	0.0475105	-6.44929	0.637596	0.189669	0	0			0.810759	0.0346257
ENSG00000101134.11	0.044235	DOK5	0.044235	-6.44376	0.202185	0.432796	0	0			-1.65384	1.08792e-05
ENSG00000130294.14	8.087e-35	KIF1A	8.087e-35	-6.44355	162.805	225.909	1.03947	3.50102			6.2656	0.0274828
ENSG00000164749.11	3.52254e-07	HNF4G	3.52254e-07	-6.43604	1.8791	1.69365	0	0.030133			6.65142	8.4723e-05
ENSG00000276545.1	0.0413058	PCDHGB9P	0.0413058	-6.4322	0.302375	0.246368	0	0			3.74818	0.000135081
ENSG00000281596.1	0.00745333	AC117415.1	0.00745333	-6.41703	0.298896	82.6145	0.558724	0.331334			1.01646	0.0101581
ENSG00000130762.14	1.16802e-45	ARHGEF16	1.16802e-45	-6.40236	19.773	30.666	0.231238	0.367384			-1.05593	0.0364873
ENSG00000073861.2	0.0452196	TBX21	0.0452196	-6.40141	0.394263	0.249332	0	0			-0.733519	0.032424
ENSG00000227733.9	0.0477494	RP4-565E6.1	0.0477494	-6.39715	0.196227	0.091039	0	0			1.63344	0.00306292
ENSG00000203724.10	0.0465533	C1orf53	0.0465533	-6.38814	0.890413	1.22959	0	0			-0.875576	0.0137868
ENSG00000275620.1	4.53408e-09	FLJ16779	4.53408e-09	-6.37587	0.839367	0.751871	0	0.016605			-1.72463	0.0138373
ENSG00000258957.1	0.0476736	RP11-363J20.1	0.0476736	-6.37579	0.507791	0.318946	0	0			-4.89722	4.34199e-10
ENSG00000230795.3	0.0474516	HLA-K	0.0474516	-6.37338	0.658174	0.477629	0	0			2.91692	4.77116e-05
ENSG00000172159.15	7.41224e-18	FRMD3	7.41224e-18	-6.35713	5.37252	2.2831	0.077814	0.021731			-0.766421	0.0275712
ENSG00000105509.10	0.050842	HAS1	0.050842	-6.34233	0.329174	0.2317	0	0			1.29927	0.00787849
ENSG00000132185.16	4.73688e-21	FCRLA	4.73688e-21	-6.34129	13.2536	5.681	0.071229	0.159188			-2.00769	0.0112305
ENSG00000041515.15	9.61597e-31	MYO16	9.61597e-31	-6.3392	5.77174	3.78193	0.027715	0.084926			0.713324	0.0303971
ENSG00000227456.7	0.0509328	LINC00310	0.0509328	-6.33558	0.75842	0.724681	0	0			-3.59379	6.13999e-09
ENSG00000227051.5	4.19289e-06	C14orf132	4.19289e-06	-6.33351	5.70949	17.6841	0.05249	0.244063			0.827788	0.00480443
ENSG00000273238.1	0.00617594	RP11-1263C18.1	0.00617594	-6.30776	4.24254	1.50228	0	0.033313			-1.7428	0.0270768
ENSG00000172716.16	3.68153e-25	SLFN11	3.68153e-25	-6.29043	83.8788	65.1252	0.317465	1.60704			-1.02157	0.0116059
ENSG00000144642.20	1.16085e-07	RBMS3	1.16085e-07	-6.28671	0.787075	0.669615	0	0.014752			-0.81055	0.0296904
ENSG00000067606.15	4.17491e-19	PRKCZ	4.17491e-19	-6.2415	9.73664	27.9577	0.115183	0.388571			-8.6584	4.08186e-05
ENSG00000224825.2	5.42825e-10	RORB-AS1	5.42825e-10	-6.23947	6.02631	5.60417	0	0.141758			0.678966	0.0474966
ENSG00000231826.5	1.42227e-06	AC016735.2	1.42227e-06	-6.22061	3.74784	1.76452	0	0.058826			0.81089	0.0259691
ENSG00000153930.10	5.55259e-12	ANKFN1	5.55259e-12	-6.21978	2.82624	1.63721	0.026834	0.033028			-1.1783	0.00253458
ENSG00000060709.13	3.61584e-10	RIMBP2	3.61584e-10	-6.20914	1.41951	1.31865	0	0.029696			-0.888154	0.013431
ENSG00000166664.13	8.17658e-13	CHRFAM7A	8.17658e-13	-6.16591	1.88011	1.43805	0	0.040509			-0.769803	0.0135611
ENSG00000036448.9	8.0975e-06	MYOM2	8.0975e-06	-6.14188	1.2848	1.15473	0	0.025295			-0.821089	0.0404372
ENSG00000151376.16	2.25799e-25	ME3	2.25799e-25	-6.13275	14.8226	8.75865	0.178355	0.167453			-0.723619	0.050842
ENSG00000258984.5	0.0113313	UBE2F-SCLY	0.0113313	-6.09937	1.90936	0.527907	0	0.049344			-0.737134	0.0175621
ENSG00000215533.8	1.3148e-07	LINC00189	1.3148e-07	-6.08325	7.48931	4.53245	0	0.152377			8.146	0.000562493
ENSG00000167244.18	0.00841854	IGF2	0.00841854	-6.07372	614.854	651.809	0.497541	18.6107			-0.882143	0.00465525
ENSG00000198075.9	5.45678e-07	SULT1C4	5.45678e-07	-6.07151	4.29183	2.19772	0.1108	0			-0.702573	0.0205518
ENSG00000129993.14	0.000271478	CBFA2T3	0.000271478	-6.05771	0.31755	2.63251	0.046033	0			0.845331	0.00578792
ENSG00000173218.14	1.62734e-19	VANGL1	1.62734e-19	-6.04963	2.10614	1.59987	0.047426	0.014593			-1.05966	0.0181567
ENSG00000196557.10	5.37002e-35	CACNA1H	5.37002e-35	-5.98568	31.8228	79.6813	0.75096	1.05564			2.60903	0.010604
ENSG00000231852.6	6.85557e-05	CYP21A2	6.85557e-05	-5.98321	2.33877	0.948883	0	0.048908			2.34706	0.0219683
ENSG00000109794.13	0.0162253	FAM149A	0.0162253	-5.97328	5.55765	7.12269	0	0.19787			-4.38838	0.000769412
ENSG00000267594.5	4.7035e-07	CYP4F24P	4.7035e-07	-5.96828	3.24144	2.51198	0	0.077964			9.25649	1.70374e-06
ENSG00000260317.1	0.0156897	RP11-48B3.4	0.0156897	-5.91412	0.861026	0.419741	0	0.017332			5.6281	1.31195e-10
ENSG00000148798.9	6.22458e-36	INA	6.22458e-36	-5.91061	13.4957	9.95416	0.12757	0.254541			-2.02617	0.000657811
ENSG00000249159.6	0.0137054	RP11-480D4.2	0.0137054	-5.90082	3.02769	2.644	0.11159	0			1.4145	0.00215288
ENSG00000156298.12	1.38417e-19	TSPAN7	1.38417e-19	-5.90024	13.7183	39.8645	0.287165	0.592358			-0.970518	0.00104595
ENSG00000204287.13	9.63191e-07	HLA-DRA	9.63191e-07	-5.87343	4.44433	3.41349	0.161007	0			-0.738519	0.0284375
ENSG00000165118.14	1.49353e-19	C9orf64	1.49353e-19	-5.85031	5.96105	4.83046	0.084359	0.10383			-1.14053	0.000728156
ENSG00000181007.8	1.58018e-22	ZFP82	1.58018e-22	-5.8445	7.65506	7.33478	0.05019	0.20231			0.736825	0.0260817
ENSG00000206120.11	1.30993e-06	EGFEM1P	1.30993e-06	-5.8257	6.82002	4.08395	0	0.178883			-0.93144	0.00139073
ENSG00000124406.16	1.05601e-29	ATP8A1	1.05601e-29	-5.81369	15.6524	9.75296	0.092086	0.30677			-4.12099	1.06876e-25
ENSG00000010704.18	1.23049e-07	HFE	1.23049e-07	-5.76953	1.47737	1.45811	0.057832	0			1.27618	0.0148476
ENSG00000170396.7	6.02255e-32	ZNF804A	6.02255e-32	-5.76574	9.46376	6.693	0.087738	0.199441			-3.83752	0.000114651
ENSG00000161381.13	0.000569562	PLXDC1	0.000569562	-5.76246	0.10698	1.43384	0.009988	0.020286			-7.81297	1.7257e-16
ENSG00000157657.14	1.9625e-55	ZNF618	1.9625e-55	-5.75561	18.1613	12.652	0.243976	0.350178			-4.88578	5.65052e-22
ENSG00000178662.15	0.000123104	CSRNP3	0.000123104	-5.73873	0.126338	0.497795	0	0.010759			-0.773833	0.0106129
ENSG00000133104.12	0.000212756	SPG20	0.000212756	-5.67212	0.66603	1.50151	0.041129	0			-0.787147	0.0276282
ENSG00000197616.11	0.0328452	MYH6	0.0328452	-5.66947	0.081558	0.23708	0	0.005088			-0.835224	0.0318582
ENSG00000169064.12	2.84574e-07	ZBBX	2.84574e-07	-5.66343	2.14209	1.29969	0.019511	0.051462			-1.86985	5.11972e-05
ENSG00000133019.11	1.01417e-08	CHRM3	1.01417e-08	-5.66092	0.817919	0.877225	0	0.028794			7.91027	0.00156683
ENSG00000023171.14	6.78243e-07	GRAMD1B	6.78243e-07	-5.65805	0.800298	1.25637	0	0.032844			-0.853282	0.049579
ENSG00000196730.12	8.42584e-40	DAPK1	8.42584e-40	-5.6475	23.9521	15.6528	0.390877	0.406822			-0.768079	0.0187815
ENSG00000068976.13	1.87808e-07	PYGM	1.87808e-07	-5.59399	1.53768	2.7744	0	0.079317			-6.04963	1.62734e-19
ENSG00000241231.1	0.000110549	RP11-275H4.1	0.000110549	-5.59032	5.98125	1.96127	0	0.146622			1.12402	7.43415e-05
ENSG00000131203.12	0.000132014	IDO1	0.000132014	-5.5849	3.22981	1.32954	0.096987	0			0.98787	0.000528231
ENSG00000186907.7	4.24425e-27	RTN4RL2	4.24425e-27	-5.57657	123.798	263.521	2.48595	5.86188			1.34305	6.62238e-05
ENSG00000161681.15	0.0250345	SHANK1	0.0250345	-5.55422	0.125512	0.44643	0	0.010304			1.76106	0.000551791
ENSG00000276547.1	3.7453e-22	PCDHGB5	3.7453e-22	-5.54968	8.17844	5.98153	0.075901	0.211064			3.52174	1.9207e-05
ENSG00000175084.11	0.00223831	DES	0.00223831	-5.54643	2.69967	0.252877	0	0.056418			-1.33275	0.00131215
ENSG00000168334.8	0.00304309	XIRP1	0.00304309	-5.49137	0.908126	0.075062	0	0.019633			-1.66681	0.0180824
ENSG00000177511.5	2.57799e-22	ST8SIA3	2.57799e-22	-5.48636	2.57577	4.64976	0.043541	0.1174			2.93134	4.66339e-14
ENSG00000106078.17	6.69004e-18	COBL	6.69004e-18	-5.48022	2.27586	2.69495	0.038601	0.069628			6.24273	3.05068e-40
ENSG00000229520.1	2.52409e-09	LINC00404	2.52409e-09	-5.4756	19.9151	19.6755	0	0.81646			-0.718185	0.0180562
ENSG00000170485.16	3.17589e-06	NPAS2	3.17589e-06	-5.44566	68.8218	46.5709	0.420284	2.2568			0.739063	0.038809
ENSG00000164626.8	1.25897e-07	KCNK5	1.25897e-07	-5.42007	1.46025	2.79414	0	0.092971			-3.23339	0.0120046
ENSG00000110328.5	1.72362e-19	GALNT18	1.72362e-19	-5.41004	7.70102	9.2369	0.082304	0.303901			1.01018	0.00320046
ENSG00000162374.16	0.00478936	ELAVL4	0.00478936	-5.36927	18.5512	17.7095	0.051141	0.839692			-9.06069	1.20327e-06
ENSG00000196872.10	2.74417e-51	KIAA1211L	2.74417e-51	-5.36325	48.3297	37.0726	0.788594	1.30539			-2.28904	6.76504e-07
ENSG00000188662.6	3.66137e-12	HILS1	3.66137e-12	-5.32702	31.01	11.0473	0.303693	0.687222			-0.738972	0.0290126
ENSG00000151490.13	1.14614e-71	PTPRO	1.14614e-71	-5.31987	28.3043	22.8429	0.631235	0.676243			-1.85624	2.49655e-11
ENSG00000233355.6	4.42648e-12	CHRM3-AS2	4.42648e-12	-5.30903	45.405	18.0948	0.250653	1.42716			0.723665	0.0187603
ENSG00000212916.4	5.69491e-10	MAP10	5.69491e-10	-5.29622	3.98893	1.60151	0.117229	0.036072			-1.53856	0.0205518
ENSG00000105997.22	0.00609011	HOXA3	0.00609011	-5.2916	16.7946	22.6391	0.060079	0.971728			2.40727	4.91745e-05
ENSG00000135744.7	7.29879e-32	AGT	7.29879e-32	-5.27568	230.989	551.633	9.44718	11.5129			7.299	0.0127106
ENSG00000168772.10	3.0997e-18	CXXC4	3.0997e-18	-5.25742	3.76151	2.04485	0.074066	0.079766			2.25577	0.00167705
ENSG00000101198.14	7.90697e-28	NKAIN4	7.90697e-28	-5.25125	20.9607	19.9773	0.378399	0.648638			2.08349	0.0371403
ENSG00000175274.18	0.00613047	TP53I11	0.00613047	-5.21057	39.8127	19.6796	0.11131	1.50196			4.24173	0.00654836
ENSG00000198680.4	1.17497e-44	TUSC1	1.17497e-44	-5.19455	29.5264	25.6128	0.601931	0.917423			-0.949779	0.000960648
ENSG00000129965.13	0.00060136	INS-IGF2	0.00060136	-5.16742	1.31737	2.48743	0.120803	0			0.730509	0.0179622
ENSG00000130600.15	4.51355e-30	H19	4.51355e-30	-5.12179	3509.45	4307.98	65.9248	164.138			-1.2134	0.000972269
ENSG00000227502.2	0.000150167	LINC01268	0.000150167	-5.1057	2.74449	0.702498	0	0.092071			-0.672763	0.034413
ENSG00000265702.1	0.000807744	RP11-156L14.1	0.000807744	-5.08423	1.39236	1.17287	0	0.059303			0.83687	0.00804144
ENSG00000187546.13	1.91112e-21	AGMO	1.91112e-21	-5.05154	13.0933	7.74314	0.374708	0.261033			-2.10794	7.62493e-08
ENSG00000196502.11	6.52458e-23	SULT1A1	6.52458e-23	-5.03624	12.2304	12.6782	0.594035	0.261506			1.07371	0.00249065
ENSG00000110076.18	0.00292783	NRXN2	0.00292783	-5.01472	2.04845	13.0647	0.379373	0.114683			0.741883	0.0270359
ENSG00000152760.9	0.010539	TCTEX1D1	0.010539	-4.95756	0.54554	1.75715	0	0.063382			-1.14089	0.000114125
ENSG00000159251.6	0.00403251	ACTC1	0.00403251	-4.92534	0.589745	0.509382	0	0.030889			7.58948	5.21293e-14
ENSG00000131951.10	0.00171183	LRRC9	0.00171183	-4.9239	2.07523	0.41754	0.080964	0			-1.46386	0.0384242
ENSG00000183230.16	2.31319e-05	CTNNA3	2.31319e-05	-4.91956	0.526916	0.697738	0.038612	0.005941			-0.617398	0.0444494
ENSG00000154822.15	0.0213068	PLCL2	0.0213068	-4.91277	0.070423	0.891132	0	0.030583			-1.53675	7.98609e-09
ENSG00000154764.5	4.34199e-10	WNT7A	4.34199e-10	-4.89722	3.75257	10.5077	0.388116	0.200058			0.813344	0.00448364
ENSG00000128564.6	5.65052e-22	VGF	5.65052e-22	-4.88578	3698.53	5094.21	76.5479	228.472			-6.09937	0.0113313
ENSG00000010282.14	0.0393051	HHATL	0.0393051	-4.87727	0.154949	2.7054	0	0.10337			2.61122	5.51979e-06
ENSG00000223947.1	2.11069e-10	AC016738.4	2.11069e-10	-4.87304	1.79839	2.01222	0.059136	0.072803			-1.57605	6.71728e-06
ENSG00000249464.5	2.05337e-11	LINC01091	2.05337e-11	-4.86888	13.6626	15.3033	0.136949	0.885462			1.61634	0.000519203
ENSG00000029534.19	0.0212639	ANK1	0.0212639	-4.86888	0.047835	0.556691	0	0.019882			1.20373	0.00431599
ENSG00000145536.15	5.59393e-05	ADAMTS16	5.59393e-05	-4.86807	0.920375	0.715207	0	0.050945			-1.27957	0.00724024
ENSG00000069020.18	3.33797e-15	MAST4	3.33797e-15	-4.84865	1.52594	1.96696	0.038033	0.088628			-0.861726	0.0239731
ENSG00000277694.1	0.0342806	HOTAIRM1_5	0.0342806	-4.84816	8.26152	5.81079	0	0.44357			0.8488	0.00372673
ENSG00000050555.17	1.16767e-11	LAMC3	1.16767e-11	-4.8454	2.31282	7.51698	0.099009	0.248836			7.17994	0.00151815
ENSG00000206052.10	3.52219e-23	DOK6	3.52219e-23	-4.8446	5.10347	4.6639	0.092729	0.244353			3.61526	4.95434e-16
ENSG00000175785.12	0.00475219	PRIMA1	0.00475219	-4.83481	0.625921	0.880262	0.055535	0			-5.19455	1.17497e-44
ENSG00000160712.12	1.71133e-08	IL6R	1.71133e-08	-4.83332	1.51055	7.6327	0.226628	0.11369			1.22224	0.000131279
ENSG00000000971.15	0.0188372	CFH	0.0188372	-4.81938	3.03895	5.70298	0.314269	0.018157			0.700175	0.0340868
ENSG00000204248.10	2.3739e-19	COL11A2	2.3739e-19	-4.80906	108.096	117.757	1.83363	6.39398			0.806362	0.0174379
ENSG00000111181.12	0.00312763	SLC6A12	0.00312763	-4.80033	0.658502	0.89095	0.062565	0			-3.15296	0.00030869
ENSG00000176956.12	0.0219257	LY6H	0.0219257	-4.79444	0.380204	3.57021	0	0.133455			-1.63681	2.02202e-10
ENSG00000232480.1	0.00950038	TGFB2-AS1	0.00950038	-4.79324	1.46056	5.29689	0	0.234559			-0.710948	0.0168386
ENSG00000138755.5	0.00301395	CXCL9	0.00301395	-4.76244	3.64183	0.354649	0	0.138863			1.09254	0.0228817
ENSG00000184985.16	8.97929e-37	SORCS2	8.97929e-37	-4.75959	22.1969	20.7567	0.574628	1.05038			0.678713	0.0408246
ENSG00000267383.6	0.000371392	CTC-260E6.6	0.000371392	-4.75311	3.41088	2.75777	0	0.200044			-3.05841	9.34901e-05
ENSG00000151468.10	0.017268	CCDC3	0.017268	-4.74431	0.176741	0.95981	0	0.039883			-0.7451	0.0124648
ENSG00000180269.7	9.71951e-31	GPR139	9.71951e-31	-4.7107	25.6196	24.0038	1.28066	0.705528			-1.39233	5.66745e-06
ENSG00000069188.16	0.00043419	SDK2	0.00043419	-4.69206	0.229302	0.720807	0	0.035483			-0.755969	0.039308
ENSG00000075429.8	4.32682e-18	CACNG5	4.32682e-18	-4.64738	37.2991	82.5639	3.33333	1.70863			-0.733664	0.0303971
ENSG00000243819.4	0.00635467	RN7SL832P	0.00635467	-4.64625	1.0777	0.907185	0	0.072226			-1.26833	0.00988165
ENSG00000180739.13	1.82871e-09	S1PR5	1.82871e-09	-4.64319	4.2839	16.6837	0.264104	0.595404			-0.909881	0.00980557
ENSG00000132975.7	4.11643e-17	GPR12	4.11643e-17	-4.63171	26.7287	51.1554	0.856098	2.3542			0.689336	0.0326785
ENSG00000168743.12	5.28059e-38	NPNT	5.28059e-38	-4.62691	26.6586	39.4603	1.2487	1.50346			-1.77184	0.000567257
ENSG00000111348.8	0.00221571	ARHGDIB	0.00221571	-4.61844	2.08358	2.0894	0	0.15023			1.01417	0.040262
ENSG00000134716.9	2.37113e-15	CYP2J2	2.37113e-15	-4.61034	6.15987	4.29085	0.242553	0.199024			1.44809	3.25876e-05
ENSG00000184682.5	0.0382024	PRR33	0.0382024	-4.58973	0.193803	1.67204	0	0.073427			-1.12279	0.000728156
ENSG00000130224.14	1.19254e-17	LRCH2	1.19254e-17	-4.52496	9.739	6.92998	0.187595	0.536731			1.39652	3.22387e-06
ENSG00000136114.15	4.82264e-24	THSD1	4.82264e-24	-4.51257	29.7128	14.4568	0.826105	1.13071			0.824386	0.0160657
ENSG00000139329.4	0.0201512	LUM	0.0201512	-4.46832	0.296875	0.703068	0	0.042164			0.737083	0.0303971
ENSG00000139352.3	6.00063e-13	ASCL1	6.00063e-13	-4.46359	30.8332	100.57	1.90916	4.24471			-0.823768	0.0118012
ENSG00000256463.8	7.99965e-27	SALL3	7.99965e-27	-4.46319	76.7272	91.1235	2.4678	5.30774			-0.837302	0.0108002
ENSG00000255571.6	1.1547e-16	MIR9-3HG	1.1547e-16	-4.44957	11.6926	6.52404	0.501289	0.350512			2.2735	0.0106945
ENSG00000213626.11	1.39305e-14	LBH	1.39305e-14	-4.44542	11.8997	20.5368	0.386461	1.11895			-1.68844	8.71442e-10
ENSG00000058404.19	8.69993e-21	CAMK2B	8.69993e-21	-4.4412	22.237	39.6808	1.98639	1.03821			-0.892777	0.00254621
ENSG00000105996.6	0.00178421	HOXA2	0.00178421	-4.39222	1.52252	1.37513	0	0.127274			-5.90024	1.38417e-19
ENSG00000165633.12	0.000769412	VSTM4	0.000769412	-4.38838	0.167751	1.28067	0.032671	0.039683			-3.58163	8.04822e-11
ENSG00000277159.1	0.0304055	RP11-88E10.4	0.0304055	-4.36793	0.883696	0.192002	0.057406	0			-0.874987	0.00880535
ENSG00000169248.12	0.0115239	CXCL11	0.0115239	-4.35421	45.8104	4.42668	1.28068	1.18878			-1.17185	0.0202785
ENSG00000101203.16	2.82322e-56	COL20A1	2.82322e-56	-4.34984	277.019	195.501	11.7802	11.9152			9.03616	1.299e-24
ENSG00000182968.4	4.12992e-19	SOX1	4.12992e-19	-4.34707	15.8054	16.5966	0.447905	1.1466			-1.33444	1.04738e-05
ENSG00000215397.3	0.0212416	SCRT2	0.0212416	-4.33533	0.165232	1.29992	0	0.070913			-0.7924	0.00791249
ENSG00000204970.9	0.0285368	PCDHA1	0.0285368	-4.30438	0.336807	0.961759	0.075908	0			-1.34464	0.00017092
ENSG00000133083.14	0.000677544	DCLK1	0.000677544	-4.29265	1.47867	0.673867	0	0.101943			-2.2589	9.6191e-09
ENSG00000140538.16	2.27573e-08	NTRK3	2.27573e-08	-4.28414	2.77889	6.81609	0.106474	0.389442			-1.82825	1.37201e-05
ENSG00000189014.7	0.00194638	FAM35DP	0.00194638	-4.28335	0.836643	1.02137	0.086342	0.013969			-0.735306	0.0366084
ENSG00000128805.14	1.00367e-20	ARHGAP22	1.00367e-20	-4.25627	9.81495	15.8205	0.674229	0.705694			-0.77476	0.0456792
ENSG00000127241.16	9.88559e-08	MASP1	9.88559e-08	-4.23094	12.3106	8.85231	0.146667	1.02499			0.672059	0.0434037
ENSG00000146094.13	0.000404898	DOK3	0.000404898	-4.22771	7.2636	1.22641	0.387515	0.083003			1.35136	6.97517e-05
ENSG00000158234.12	0.00104728	FAIM	0.00104728	-4.2182	4.62725	3.20937	0	0.382066			-0.83711	0.0169818
ENSG00000215014.4	0.0478883	RP5-832C2.5	0.0478883	-4.20497	1.37539	0.277508	0.098091	0			-0.713758	0.0156173
ENSG00000100234.11	6.24155e-19	TIMP3	6.24155e-19	-4.20139	4.10814	3.41724	0.179092	0.234204			-2.00584	4.04996e-12
ENSG00000205363.5	3.17589e-06	C15orf59	3.17589e-06	-4.1958	0.627851	2.70828	0.094062	0.096476			-1.76253	4.5249e-05
ENSG00000177283.5	1.83107e-45	FZD8	1.83107e-45	-4.18251	21.6009	18.2192	1.11785	1.13558			1.17706	0.000511642
ENSG00000178567.7	1.83638e-25	EPM2AIP1	1.83638e-25	-4.18239	23.8672	14.8963	0.795174	1.37399			1.78953	2.98029e-12
ENSG00000165983.14	8.91064e-05	PTER	8.91064e-05	-4.17964	3.20442	1.60692	0.183075	0.104357			1.62723	2.59572e-08
ENSG00000175556.16	1.97679e-17	LONRF3	1.97679e-17	-4.17402	15.8791	21.9613	0.632123	1.49598			-1.15516	0.000158886
ENSG00000248587.6	0.00172839	GDNF-AS1	0.00172839	-4.16246	2.65286	1.07223	0.106177	0.104195			-1.42789	0.00350171
ENSG00000166448.14	0.0067246	TMEM130	0.0067246	-4.13251	0.139982	3.14358	0.130614	0.065191			-0.711193	0.0251957
ENSG00000041353.9	3.30474e-07	RAB27B	3.30474e-07	-4.12128	0.919179	0.599246	0.056516	0.034025			-7.06684	3.41797e-05
ENSG00000182853.11	1.06876e-25	VMO1	1.06876e-25	-4.12099	37.2637	44.3499	2.23133	2.59881			-1.63043	1.2716e-07
ENSG00000100433.15	2.05352e-22	KCNK10	2.05352e-22	-4.11995	4.01377	4.63131	0.213004	0.29051			-1.23913	0.00119095
ENSG00000157227.12	2.94611e-47	MMP14	2.94611e-47	-4.10129	146.25	180.712	8.99539	10.6034			-1.76835	0.00297538
ENSG00000144218.18	7.48376e-21	AFF3	7.48376e-21	-4.09859	6.8071	5.12158	0.342624	0.363559			-1.66919	0.0288999
ENSG00000279425.1	0.0135608	CTD-2017D11.2	0.0135608	-4.05489	1.27945	0.376444	0.011926	0.068947			-0.829583	0.031223
ENSG00000069712.10	5.16336e-05	KIAA1107	5.16336e-05	-4.04898	0.762534	1.04021	0.090469	0.027838			-1.12382	0.00408417
ENSG00000167680.15	1.0941e-11	SEMA6B	1.0941e-11	-4.03493	74.3996	295.373	10.7405	12.798			1.69942	0.0115045
ENSG00000250198.1	7.04577e-05	RP11-143A12.3	7.04577e-05	-4.03331	6.52256	2.18093	0.449756	0.062911			0.891366	0.0140005
ENSG00000100065.14	1.7813e-24	CARD10	1.7813e-24	-4.02053	9.27516	13.7099	0.763795	0.70098			-0.649859	0.0475124
ENSG00000065320.8	3.53687e-55	NTN1	3.53687e-55	-4.00811	61.6249	66.5959	3.87684	4.31068			0.876106	0.0452218
ENSG00000120594.16	3.37924e-23	PLXDC2	3.37924e-23	-4.0033	4.34221	2.71572	0.258342	0.193206			-0.972883	0.0478883
ENSG00000131080.14	2.48013e-06	EDA2R	2.48013e-06	-3.9987	1.37019	1.35219	0.059495	0.109229			0.697879	0.0228817
ENSG00000160219.11	0.000162271	GAB3	0.000162271	-3.99094	0.474213	1.26443	0.043681	0.07128			-2.83144	3.712e-12
ENSG00000116977.18	9.03395e-15	LGALS8	9.03395e-15	-3.96885	21.7899	15.2872	1.81672	0.69216			-5.21057	0.00613047
ENSG00000171903.16	6.47733e-09	CYP4F11	6.47733e-09	-3.95925	2.16129	4.01702	0.211821	0.200614			-1.06128	0.000305815
ENSG00000171551.11	0.000114125	ECEL1	0.000114125	-3.95513	0.890768	6.51034	0.27803	0.220845			-0.734968	0.0229138
ENSG00000233429.9	0.00419059	HOTAIRM1	0.00419059	-3.94967	7.6213	4.46784	0	0.753491			10.0923	8.9856e-34
ENSG00000198963.10	2.32512e-22	RORB	2.32512e-22	-3.94756	11.8599	12.0813	0.524665	1.05506			-0.868771	0.0101441
ENSG00000137090.11	0.00767743	DMRT1	0.00767743	-3.90684	1.35817	1.32916	0	0.164386			-0.656613	0.0475105
ENSG00000229108.1	8.66817e-09	MEOX2-AS1	8.66817e-09	-3.8959	29.64	10.5827	1.4784	1.26953			-0.892585	0.00134025
ENSG00000186675.6	2.3616e-07	MAGEE2	2.3616e-07	-3.89436	5.11362	2.4987	0.364406	0.168052			1.16103	7.81491e-05
ENSG00000233705.6	3.48927e-05	SLC26A4-AS1	3.48927e-05	-3.88724	7.91859	2.06924	0.161007	0.52839			-1.12999	0.000145663
ENSG00000213694.3	4.82264e-24	S1PR3	4.82264e-24	-3.88012	26.2363	14.333	1.5412	1.27851			-0.856935	0.00484277
ENSG00000147082.17	8.76663e-09	CCNB3	8.76663e-09	-3.8734	10.0329	11.4399	0.263214	1.23439			-0.694694	0.0274394
ENSG00000020633.18	0.0335437	RUNX3	0.0335437	-3.86375	0.346674	0.907063	0.094972	0			-1.39038	0.000294006
ENSG00000156140.8	1.0727e-55	ADAMTS3	1.0727e-55	-3.85151	107.652	88.676	7.17765	6.76892			-0.801059	0.0473395
ENSG00000197479.6	1.37002e-17	PCDHB11	1.37002e-17	-3.8383	10.8866	8.00064	0.448621	0.874168			-0.925901	0.000594942
ENSG00000114812.12	0.000114651	VIPR1	0.000114651	-3.83752	1.31102	3.25053	0.274128	0.06748			3.11884	0.0022571
ENSG00000104879.4	0.0176074	CKM	0.0176074	-3.81681	5.09744	0.231621	0.124375	0.239416			2.2849	0.019548
ENSG00000259207.7	0.00246901	ITGB3	0.00246901	-3.81534	0.32327	1.58214	0.051587	0.088055			1.4397	0.000400222
ENSG00000163064.6	8.26116e-31	EN1	8.26116e-31	-3.80288	24.5255	30.356	2.17748	1.87807			-1.48695	0.000548357
ENSG00000138795.9	1.12761e-06	LEF1	1.12761e-06	-3.79458	5.25648	2.22184	0.414905	0.14421			2.10103	4.78848e-06
ENSG00000140522.11	8.46304e-12	RLBP1	8.46304e-12	-3.79223	10.8346	6.1573	0.743625	0.52078			1.54149	0.000661065
ENSG00000107105.14	8.17433e-14	ELAVL2	8.17433e-14	-3.78548	13.8705	24.9635	0.952356	1.94958			1.67093	5.64842e-09
ENSG00000131095.11	1.51025e-30	GFAP	1.51025e-30	-3.7812	97.7441	60.7166	5.91911	5.82985			1.4281	0.0034503
ENSG00000138435.14	3.79557e-35	CHRNA1	3.79557e-35	-3.77003	67.0735	53.2033	3.98848	4.98609			-0.878946	0.00369258
ENSG00000185745.9	1.37592e-13	IFIT1	1.37592e-13	-3.75914	521.891	160.468	25.7795	25.2491			2.95997	3.02861e-09
ENSG00000165795.21	8.26193e-10	NDRG2	8.26193e-10	-3.74364	29.1688	79.1139	2.58381	5.74289			7.67183	0.00566019
ENSG00000206432.4	5.39441e-21	TMEM200C	5.39441e-21	-3.73839	8.75767	11.8165	0.779306	0.807341			-2.954	0.0264385
ENSG00000189292.15	7.93632e-11	FAM150B	7.93632e-11	-3.73458	21.8084	20.464	0.851163	2.34752			2.69346	3.90159e-10
ENSG00000139211.6	0.000732939	AMIGO2	0.000732939	-3.73438	2.73225	1.13946	0.273836	0.033704			1.47146	1.41744e-05
ENSG00000157087.16	3.98054e-11	ATP2B2	3.98054e-11	-3.72937	3.86913	10.0092	0.416107	0.661569			-1.89729	1.99862e-14
ENSG00000108823.15	2.79761e-09	SGCA	2.79761e-09	-3.72117	9.27862	8.4605	0.452241	0.894711			0.995846	0.00158374
ENSG00000168621.14	2.9013e-05	GDNF	2.9013e-05	-3.70087	1.82999	0.82274	0.103135	0.099864			1.3641	1.13519e-06
ENSG00000176076.7	0.00475219	KCNE5	0.00475219	-3.68738	3.0825	1.0951	0.279823	0.055679			1.3397	4.73048e-08
ENSG00000162975.4	2.25355e-24	KCNF1	2.25355e-24	-3.68617	90.6704	150.166	8.98876	10.3494			2.79541	6.99408e-06
ENSG00000163873.9	9.21599e-34	GRIK3	9.21599e-34	-3.68228	54.0977	72.7577	4.68509	5.49421			-1.54625	0.000184696
ENSG00000120457.11	0.000313353	KCNJ5	0.000313353	-3.68043	0.574391	1.84819	0.137393	0.063984			-6.55538	0.038809
ENSG00000157653.11	0.0113416	C9orf43	0.0113416	-3.66623	0.986505	0.91182	0.095788	0.059544			0.953871	0.00221291
ENSG00000251664.3	6.52097e-06	PCDHA12	6.52097e-06	-3.6606	5.5542	1.51869	0.306776	0.269044			-8.91835	8.361e-05
ENSG00000267745.1	0.000110484	RP11-686D22.8	0.000110484	-3.64942	16.5788	3.71398	1.2659	0.386218			-1.02269	0.000550916
ENSG00000225339.3	0.00851944	RP11-513I15.6	0.00851944	-3.6468	2.35535	0.20974	0.053497	0.139679			0.977192	0.00693483
ENSG00000116191.17	1.67966e-20	RALGPS2	1.67966e-20	-3.64213	16.0102	15.0789	0.901987	1.58449			-0.675975	0.0422465
ENSG00000086289.11	1.10292e-16	EPDR1	1.10292e-16	-3.63557	9.67225	6.73749	0.713132	0.645921			0.876939	0.027894
ENSG00000127325.18	2.93966e-12	BEST3	2.93966e-12	-3.63435	7.06294	6.64136	0.780241	0.409602			2.32788	0.0112887
ENSG00000196155.12	1.77196e-05	PLEKHG4	1.77196e-05	-3.62853	0.749449	1.70299	0.081182	0.121305			5.62171	0.000236232
ENSG00000277559.1	0.00864408	RP11-434E6.4	0.00864408	-3.62208	1.86036	0.844885	0.14135	0.086988			1.55248	0.0175621
ENSG00000103489.11	0.0419913	XYLT1	0.0419913	-3.60897	0.135359	0.500746	0	0.050991			-0.715804	0.0198124
ENSG00000119917.13	8.29045e-26	IFIT3	8.29045e-26	-3.6077	404.514	226.727	28.9449	23.9226			6.77082	8.31118e-09
ENSG00000138650.8	0.00304777	PCDH10	0.00304777	-3.60339	0.396749	0.529922	0.069183	0.01575			0.670433	0.0454069
ENSG00000101443.17	6.13999e-09	WFDC2	6.13999e-09	-3.59379	24.7707	12.4569	1.28952	1.80234			0.992638	0.0115113
ENSG00000099282.9	8.04822e-11	TSPAN15	8.04822e-11	-3.58163	15.1944	29.4673	2.43532	1.523			-3.46957	0.0440143
ENSG00000165973.17	0.000114125	NELL1	0.000114125	-3.55656	3.4818	1.15618	0.298314	0.114294			-1.3362	0.0113826
ENSG00000088992.17	2.85085e-07	TESC	2.85085e-07	-3.55467	13.041	47.9404	2.41131	2.9819			2.27359	0.046598
ENSG00000137434.11	0.0271275	C6orf52	0.0271275	-3.54967	8.52102	3.60516	0	1.0175			0.968115	0.0186107
ENSG00000223823.1	0.0489426	LINC01342	0.0489426	-3.53793	1.28743	0.352535	0.051768	0.075984			0.923424	0.0195773
ENSG00000091137.11	2.4571e-06	SLC26A4	2.4571e-06	-3.51062	14.675	2.96233	0.961053	0.604431			-2.18868	0.0208582
ENSG00000135114.12	6.6797e-15	OASL	6.6797e-15	-3.5015	63.5638	27.9281	3.57299	4.60938			1.20113	0.0173559
ENSG00000188916.8	2.56285e-20	FAM196A	2.56285e-20	-3.49158	89.309	44.7192	5.99548	6.12648			-1.38358	0.000475146
ENSG00000134326.11	0.0277012	CMPK2	0.0277012	-3.48664	228.949	30.1434	10.7911	12.4357			4.68709	3.90483e-24
ENSG00000142408.2	3.26074e-36	CACNG8	3.26074e-36	-3.47976	20.0405	23.3033	1.91391	2.07974			1.55568	4.56272e-08
ENSG00000130592.13	3.01492e-05	LSP1	3.01492e-05	-3.47674	4.29258	18.4219	0.76296	1.34068			-0.95488	0.0143807
ENSG00000182103.4	6.06949e-26	FAM181B	6.06949e-26	-3.47368	137.883	213.988	16.8191	15.9364			-1.32102	3.25948e-05
ENSG00000171227.6	0.0440143	TMEM37	0.0440143	-3.46957	0.956759	2.4186	0	0.298537			-3.73839	5.39441e-21
ENSG00000111846.15	6.45486e-19	GCNT2	6.45486e-19	-3.46084	12.5443	17.6397	1.15124	1.66406			2.42838	0.0182562
ENSG00000158406.4	0.0172714	HIST1H4H	0.0172714	-3.45813	2.7636	0.894945	0.095279	0.241405			2.89167	0.000332414
ENSG00000197461.13	3.82487e-29	PDGFA	3.82487e-29	-3.45368	94.442	117.257	8.74007	11.109			2.05713	0.000427304
ENSG00000143603.18	0.00127926	KCNN3	0.00127926	-3.45327	0.182228	0.411107	0.015784	0.038821			7.03068	0.028028
ENSG00000279965.1	6.95226e-05	RP11-472K17.3	6.95226e-05	-3.45019	2.65229	2.02578	0.122684	0.291782			-0.889077	0.0131041
ENSG00000182132.12	4.46423e-13	KCNIP1	4.46423e-13	-3.44654	6.93255	6.35019	0.544623	0.688134			0.964937	0.00406408
ENSG00000005249.12	3.80647e-11	PRKAR2B	3.80647e-11	-3.43943	11.1096	11.412	0.57782	1.52645			1.38855	0.0179201
ENSG00000118432.12	7.36639e-08	CNR1	7.36639e-08	-3.38705	12.7539	50.3308	3.16281	3.14282			0.867215	0.0158185
ENSG00000091536.16	1.39112e-20	MYO15A	1.39112e-20	-3.37709	46.5151	37.692	3.04833	5.21775			-1.03008	0.00862029
ENSG00000139973.15	1.22369e-05	SYT16	1.22369e-05	-3.35144	0.378419	0.683721	0.073522	0.036354			1.00889	0.00221291
ENSG00000178235.7	6.59523e-08	SLITRK1	6.59523e-08	-3.35044	9.04258	2.94537	0.734756	0.463823			0.967639	0.00254621
ENSG00000081052.11	4.7237e-23	COL4A4	4.7237e-23	-3.34882	11.4964	10.8602	0.879432	1.35995			-4.13251	0.0067246
ENSG00000170439.6	2.85524e-20	METTL7B	2.85524e-20	-3.33466	91.5167	54.9345	8.32676	6.52771			-0.850184	0.00419201
ENSG00000232040.2	0.0041439	ZBED9	0.0041439	-3.33194	0.721161	0.357321	0.042257	0.065013			-0.770061	0.0297103
ENSG00000273382.1	0.008826	RP5-1065J22.8	0.008826	-3.32731	1.11451	0.467812	0.07136	0.087831			1.8367	0.000954242
ENSG00000113504.20	7.58646e-30	SLC12A7	7.58646e-30	-3.32015	37.6474	42.3409	3.66685	4.55767			-0.879162	0.00637174
ENSG00000149131.15	4.13491e-16	SERPING1	4.13491e-16	-3.30979	120.14	97.2307	7.43864	14.8803			1.41322	9.1276e-06
ENSG00000186642.15	0.002221	PDE2A	0.002221	-3.30518	1.90352	10.409	0.214766	1.08886			0.990587	0.00137465
ENSG00000137877.9	0.00807926	SPTBN5	0.00807926	-3.30257	2.43352	0.144138	0.188034	0.077066			1.19792	0.0026195
ENSG00000064300.8	1.01658e-23	NGFR	1.01658e-23	-3.30187	46.6598	59.1971	4.66641	6.36553			-1.08794	0.000116518
ENSG00000230530.1	0.0330698	LIMD1-AS1	0.0330698	-3.28668	2.3005	1.55263	0.401523	0.023395			-1.65392	0.00114497
ENSG00000019582.14	3.25425e-13	CD74	3.25425e-13	-3.28536	18.9825	19.8347	2.70458	1.45567			0.858814	0.0236828
ENSG00000151320.10	2.13118e-41	AKAP6	2.13118e-41	-3.28443	59.0788	50.5706	5.70236	5.83665			1.40266	0.0248011
ENSG00000248866.1	0.0120046	USP46-AS1	0.0120046	-3.23339	2.38304	1.38436	0.19665	0.224183			-1.26629	0.0067246
ENSG00000066248.14	1.71576e-08	NGEF	1.71576e-08	-3.22786	19.5161	58.6643	3.82363	4.84775			-0.971274	0.00861375
ENSG00000111058.7	3.46919e-11	ACSS3	3.46919e-11	-3.21418	19.3291	15.2216	1.07929	2.71125			-0.798219	0.0127842
ENSG00000153250.17	2.48421e-18	RBMS1	2.48421e-18	-3.21209	9.63431	8.75258	0.888244	1.12231			-1.00149	0.00197587
ENSG00000157601.13	1.10376e-16	MX1	1.10376e-16	-3.21189	1462.95	690.057	125.036	111.505			0.803308	0.0329077
ENSG00000237457.6	0.00240861	LINC01351	0.00240861	-3.20948	8.6817	3.83986	0.783609	0.616787			-1.33635	0.0106941
ENSG00000279369.1	1.41538e-08	RP11-51F16.1	1.41538e-08	-3.17421	8.04422	5.35558	0.604918	0.904392			-7.3542	3.59697e-13
ENSG00000090932.10	3.81925e-06	DLL3	3.81925e-06	-3.17108	15.1003	61.062	3.23461	5.5537			-2.33311	9.50988e-12
ENSG00000182871.14	1.076e-08	COL18A1	1.076e-08	-3.17062	27.7066	86.8323	5.9479	7.28987			-0.714704	0.050224
ENSG00000166405.14	0.00121252	RIC3	0.00121252	-3.16089	1.11488	1.79199	0.175821	0.168384			-4.20139	6.24155e-19
ENSG00000104833.10	0.00030869	TUBB4A	0.00030869	-3.15296	2.35195	9.11379	0.84994	0.546673			-0.932509	0.00339875
ENSG00000134668.12	5.41372e-23	SPOCD1	5.41372e-23	-3.12361	37.3367	33.1444	4.87558	3.45252			-1.20815	0.0314333
ENSG00000172020.12	3.804e-37	GAP43	3.804e-37	-3.11203	448.255	379.868	52.0838	46.2182			-0.928281	0.00106486
ENSG00000129946.10	3.27502e-20	SHC2	3.27502e-20	-3.09784	49.8818	62.9017	8.02371	5.62258			-0.723237	0.0456096
ENSG00000160678.11	1.39379e-07	S100A1	1.39379e-07	-3.09145	20.7903	57.0182	3.86943	5.59632			-1.13831	0.000153362
ENSG00000231609.5	1.076e-08	AC009501.4	1.076e-08	-3.08942	27.8244	12.2802	2.07429	2.66604			3.21738	4.72636e-11
ENSG00000176399.3	5.49623e-08	DMRTA1	5.49623e-08	-3.07341	2.43236	2.06772	0.184786	0.353072			-1.05307	0.00346327
ENSG00000125462.16	2.46395e-14	C1orf61	2.46395e-14	-3.06802	1189.77	544.259	99.3475	110.748			1.20664	2.0274e-05
ENSG00000125848.9	1.51025e-30	FLRT3	1.51025e-30	-3.06757	36.016	30.1646	4.2704	3.82931			2.71405	1.56081e-05
ENSG00000261959.1	0.00663876	RP11-893F2.14	0.00663876	-3.0669	8.83985	4.07275	0.122535	1.41344			2.55814	0.0359118
ENSG00000227582.2	0.0124339	ADGRF5P1	0.0124339	-3.06462	2.33026	1.44405	0.246468	0.226093			-4.51257	4.82264e-24
ENSG00000166402.8	9.34901e-05	TUB	9.34901e-05	-3.05841	1.83265	3.7114	0.198038	0.463156			12.4786	6.15061e-15
ENSG00000271503.5	0.00994847	CCL5	0.00994847	-3.05512	22.2689	2.09725	0.675803	2.22352			8.62772	5.1669e-05
ENSG00000257060.6	0.0196106	RP11-266O8.1	0.0196106	-3.05061	2.11528	1.92047	0.14665	0.321788			1.14342	0.00718729
ENSG00000182021.9	0.0466584	RP11-381O7.3	0.0466584	-3.04915	0.684767	0.72997	0.094988	0.093996			-2.54648	0.0445986
ENSG00000186684.12	7.219e-10	CYP27C1	7.219e-10	-3.04039	3.2152	4.81246	0.464376	0.537567			-0.799666	0.0180643
ENSG00000266036.1	0.000616584	RP11-452I5.2	0.000616584	-3.03699	8.4948	41.1437	2.63444	3.63056			-0.722537	0.0363107
ENSG00000214237.9	0.000819806	RP11-166N6.1	0.000819806	-3.03391	6.70107	3.92249	0.426735	0.857497			6.73266	8.85215e-89
ENSG00000187764.11	6.51846e-18	SEMA4D	6.51846e-18	-3.0335	13.9205	10.4511	1.55683	1.49604			3.71224	1.53698e-18
ENSG00000166407.13	7.48745e-08	LMO1	7.48745e-08	-3.02354	20.0044	48.2982	5.15504	3.60796			-4.79324	0.00950038
ENSG00000226200.6	0.002957	SGMS1-AS1	0.002957	-3.01672	0.267927	0.586653	0.046923	0.061368			-2.26399	4.90615e-07
ENSG00000176697.18	1.9207e-05	BDNF	1.9207e-05	-3.01563	2.45324	1.28442	0.309728	0.174809			1.00462	0.00334704
ENSG00000261757.1	0.0240288	AC005592.3	0.0240288	-3.01414	1.28989	1.1969	0.251329	0.077334			-0.955456	0.000770142
ENSG00000134321.11	4.15338e-07	RSAD2	4.15338e-07	-3.01121	150.162	44.7143	16.2025	8.40621			-0.852742	0.0142232
ENSG00000257065.1	0.0226513	RP3-468K18.5	0.0226513	-2.99325	1.35713	10.4583	0.837974	0.768075			2.15229	1.15417e-06
ENSG00000205413.7	4.92706e-06	SAMD9	4.92706e-06	-2.98397	64.3945	13.577	5.75833	4.20527			-7.08969	0.0167652
ENSG00000104213.12	2.52385e-05	PDGFRL	2.52385e-05	-2.97776	3.77287	5.18803	0.802075	0.399459			1.39966	0.0188483
ENSG00000122824.10	1.48388e-11	NUDT10	1.48388e-11	-2.97764	9.77489	12.2183	1.70146	1.203			0.855259	0.0056349
ENSG00000119703.13	0.0275712	ZC2HC1C	0.0275712	-2.97666	1.15946	0.624259	0.196947	0.054692			-1.54739	0.00658484
ENSG00000139970.16	4.17904e-26	RTN1	4.17904e-26	-2.97582	106.321	79.9636	13.1381	11.1336			1.2749	0.00215011
ENSG00000164142.15	0.0168386	FAM160A1	0.0168386	-2.97572	0.707883	0.402485	0.089623	0.055062			-0.636495	0.0422646
ENSG00000225792.1	5.73438e-07	AC004540.4	5.73438e-07	-2.96969	16.7452	15.3821	2.81532	1.51184			-0.884009	0.00349569
ENSG00000183092.15	1.9809e-10	BEGAIN	1.9809e-10	-2.95515	8.47004	15.5452	1.69851	1.50989			2.77626	4.436e-08
ENSG00000123610.4	0.0264385	TNFAIP6	0.0264385	-2.954	4.24956	0.940577	0.288969	0.389941			-3.55467	2.85085e-07
ENSG00000204277.1	0.00060136	RP11-219G17.4	0.00060136	-2.95365	4.71887	1.2692	0.432917	0.350882			1.47084	0.000551791
ENSG00000160963.13	0.0464183	COL26A1	0.0464183	-2.95235	9.68691	50.5776	3.35948	4.7743			-0.653418	0.0508457
ENSG00000179388.8	9.69197e-26	EGR3	9.69197e-26	-2.95128	28.3751	24.0657	3.77348	3.19777			5.19891	8.58122e-28
ENSG00000219438.8	1.68479e-20	FAM19A5	1.68479e-20	-2.93779	108.024	139.858	19.1942	14.2455			10.8541	7.78277e-10
ENSG00000107201.9	5.97196e-10	DDX58	5.97196e-10	-2.93509	128.861	48.0853	10.8187	12.6213			2.3346	3.3807e-11
ENSG00000128510.10	0.00723829	CPA4	0.00723829	-2.93279	9.17475	1.16822	0.514898	0.840556			1.35749	0.0161728
ENSG00000183486.12	3.73272e-07	MX2	3.73272e-07	-2.93212	102.988	28.0246	8.76404	8.60018			-2.53773	0.0382021
ENSG00000101955.14	2.33121e-05	SRPX	2.33121e-05	-2.91958	8.74408	32.5368	3.34237	2.36827			-0.670003	0.0437483
ENSG00000183186.7	1.23018e-06	C2CD4C	1.23018e-06	-2.91957	7.48644	17.9929	1.20356	2.27485			-1.16687	0.000404774
ENSG00000154928.16	5.67668e-14	EPHB1	5.67668e-14	-2.91703	19.0341	16.1173	1.83426	2.81444			-1.55077	0.000650191
ENSG00000138316.10	0.000913723	ADAMTS14	0.000913723	-2.91619	1.91696	2.73051	0.097784	0.524191			-4.95756	0.010539
ENSG00000101098.12	1.44632e-30	RIMS4	1.44632e-30	-2.90822	85.6356	89.0445	11.2239	12.6769			-1.45495	0.0319104
ENSG00000187608.8	1.3327e-10	ISG15	1.3327e-10	-2.90687	3788.63	1476.93	333.55	378.464			0.86336	0.0294448
ENSG00000272502.1	3.63466e-15	RP11-713M15.2	3.63466e-15	-2.90133	35.9669	40.9231	4.36322	6.15207			0.88745	0.0402945
ENSG00000260234.5	0.00372682	RP11-166N6.3	0.00372682	-2.89834	3.48479	2.47913	0.416573	0.421364			-1.27265	1.33099e-06
ENSG00000278023.4	0.00032789	RDM1	0.00032789	-2.89745	3.70657	7.20799	0.951191	0.586862			-0.647068	0.0328919
ENSG00000105963.13	0.000650561	ADAP1	0.000650561	-2.8971	4.07301	17.7522	0.932558	2.08407			-9.0396	1.14883e-06
ENSG00000072952.18	1.91249e-05	MRVI1	1.91249e-05	-2.89122	2.35636	7.67364	0.813408	0.600732			0.923385	0.00598467
ENSG00000081985.10	0.0439512	IL12RB2	0.0439512	-2.88233	0.310972	1.71756	0.071792	0.203051			7.41601	0.00842419
ENSG00000281881.1	4.08461e-15	SPRY4-IT1	4.08461e-15	-2.8819	46.7935	36.5861	6.169	5.47845			7.40906	0.00915946
ENSG00000112394.16	0.00550229	SLC16A10	0.00550229	-2.88168	1.13866	3.16131	0.102453	0.503064			9.51274	1.73175e-14
ENSG00000271853.5	4.15953e-06	RP1-178F15.5	4.15953e-06	-2.88056	24.1988	68.9089	5.71494	7.41721			-1.68365	0.0459429
ENSG00000277954.1	0.000130373	RP11-679B19.1	0.000130373	-2.87852	4.01534	1.95646	0.62471	0.215694			3.48287	0.000330902
ENSG00000258365.1	0.0478883	RP11-1105G2.3	0.0478883	-2.87084	3.33554	1.67061	0.382996	0.318664			1.23001	0.0106852
ENSG00000170075.8	5.68429e-11	GPR37L1	5.68429e-11	-2.87045	10.1788	20.3718	2.15173	2.18132			-6.40141	0.0452196
ENSG00000198535.5	2.2398e-24	C2CD4A	2.2398e-24	-2.85038	55.7008	65.8537	8.25873	9.0807			-1.09286	0.000615721
ENSG00000183770.5	0.000269813	FOXL2	0.000269813	-2.849	1.8765	1.73838	0.35302	0.173916			-1.80963	1.31949e-09
ENSG00000130751.9	7.64445e-05	NPAS1	7.64445e-05	-2.84287	12.688	56.0299	5.46053	4.57744			-9.72947	2.91702e-08
ENSG00000146242.8	3.712e-12	TPBG	3.712e-12	-2.83144	9.64889	5.59527	1.22636	0.967772			-0.777379	0.0314805
ENSG00000196218.11	0.0472241	RYR1	0.0472241	-2.82729	0.130697	0.566172	0.039895	0.058366			-0.850651	0.00719728
ENSG00000169184.5	6.597e-11	MN1	6.597e-11	-2.81906	8.68457	13.0859	1.18008	1.98942			-0.975933	0.00750925
ENSG00000130052.13	5.05005e-06	STARD8	5.05005e-06	-2.81409	1.98638	3.67672	0.329359	0.497063			-1.39026	0.00603071
ENSG00000133216.16	1.054e-17	EPHB2	1.054e-17	-2.81072	48.0508	69.46	8.05936	9.21386			2.48726	0.000951464
ENSG00000196338.12	2.40958e-24	NLGN3	2.40958e-24	-2.80381	189.025	136.279	24.797	22.8781			1.01708	0.0246171
ENSG00000270127.2	0.00178433	RP11-526I2.5	0.00178433	-2.79159	2.18657	1.34202	0.342188	0.18634			-1.57532	5.17254e-07
ENSG00000146038.11	0.0222256	DCDC2	0.0222256	-2.78452	0.546052	0.453836	0.043784	0.103647			-0.916676	0.00130725
ENSG00000138083.4	1.02323e-07	SIX3	1.02323e-07	-2.77883	6.63134	5.16926	1.14358	0.647192			-1.42771	1.18686e-05
ENSG00000113578.17	1.36287e-19	FGF1	1.36287e-19	-2.76833	22.3868	20.9526	3.09688	3.42422			1.5814	6.92528e-09
ENSG00000253730.1	0.0165911	RP11-893F2.13	0.0165911	-2.76827	4.95386	4.33345	1.016	0.425852			-1.07384	0.0391147
ENSG00000205978.5	5.23725e-07	NYNRIN	5.23725e-07	-2.76384	5.93259	16.7008	1.75015	1.71746			0.902574	0.00345259
ENSG00000128573.23	0.000287306	FOXP2	0.000287306	-2.7629	3.67602	1.10995	0.287666	0.419511			3.18834	4.28571e-05
ENSG00000137142.4	0.00151712	IGFBPL1	0.00151712	-2.75818	4.51629	15.2962	2.06152	1.01752			7.41037	0.00971241
ENSG00000129910.7	1.46833e-05	CDH15	1.46833e-05	-2.75192	10.0406	24.2291	1.63339	3.6101			1.66697	0.00723736
ENSG00000177508.11	1.05101e-13	IRX3	1.05101e-13	-2.73362	22.1799	30.2597	3.52954	4.58014			2.64668	1.60906e-06
ENSG00000007062.11	3.31347e-09	PROM1	3.31347e-09	-2.73017	62.0068	25.8143	6.41031	7.02176			-2.0158	0.00203086
ENSG00000213763.4	0.02885	ACTBP2	0.02885	-2.72773	1.25817	6.06811	0.757924	0.385491			-6.94191	0.0109658
ENSG00000242474.2	0.0161173	AC093627.9	0.0161173	-2.72697	7.00387	3.44214	1.29323	0.362437			-2.52115	0.00314134
ENSG00000136514.2	0.000780305	RTP4	0.000780305	-2.72527	31.1463	5.52132	2.90346	2.68238			-3.35144	1.22369e-05
ENSG00000077522.12	3.28926e-07	ACTN2	3.28926e-07	-2.71954	5.64015	3.98876	0.501121	0.974379			-1.28393	5.86501e-05
ENSG00000272927.1	0.0408219	RP11-1191J2.5	0.0408219	-2.71835	1.96919	2.964	0.507068	0.294842			10.0992	2.65824e-60
ENSG00000234405.1	0.0263758	LL0XNC01-250H12.3	0.0263758	-2.71242	3.62978	3.14358	0.693486	0.336469			1.69934	0.0359315
ENSG00000270093.1	0.0321252	AP000473.8	0.0321252	-2.70903	2.36016	0.815578	0.268171	0.231872			4.97732	2.31582e-10
ENSG00000133256.12	0.000692893	PDE6B	0.000692893	-2.70793	2.98593	5.71599	0.518433	0.844746			1.32006	1.20327e-06
ENSG00000126778.8	2.62778e-23	SIX1	2.62778e-23	-2.68214	67.413	78.1534	11.2156	12.1132			1.88392	0.00230019
ENSG00000164946.19	3.44491e-20	FREM1	3.44491e-20	-2.65577	19.5056	18.5689	2.75089	3.44323			3.0627	7.16617e-05
ENSG00000158525.15	0.0303971	CPA5	0.0303971	-2.6551	1.83113	0.944674	0.125249	0.316618			6.55715	2.79291e-05
ENSG00000074416.13	0.000176139	MGLL	0.000176139	-2.64908	2.49987	8.15067	0.800879	0.962538			-6.86609	5.23476e-38
ENSG00000136378.14	1.62383e-08	ADAMTS7	1.62383e-08	-2.64134	28.8886	61.6316	6.34727	8.67917			-1.32397	0.0153519
ENSG00000157470.11	0.00582023	FAM81A	0.00582023	-2.64064	4.64406	7.10456	0.366725	1.60695			0.726314	0.0193031
ENSG00000169031.18	1.30031e-21	COL4A3	1.30031e-21	-2.63768	19.4303	19.6928	3.15517	3.29817			5.66526	1.66114e-25
ENSG00000177875.4	2.67217e-06	CCDC184	2.67217e-06	-2.62773	5.09056	7.14503	0.747656	1.27189			2.46656	6.65259e-06
ENSG00000263146.2	4.33711e-07	RP11-849I19.1	4.33711e-07	-2.6248	72.7632	38.5481	6.36344	11.8373			1.54183	2.61724e-07
ENSG00000225964.5	0.0426026	NRIR	0.0426026	-2.615	26.1241	2.13318	1.41182	3.18201			11.5877	1.91488e-12
ENSG00000126709.14	3.7639e-26	IFI6	3.7639e-26	-2.61195	4329.01	4144.67	658.35	763.637			2.53664	2.11189e-05
ENSG00000179583.17	2.51437e-06	CIITA	2.51437e-06	-2.61091	2.92602	1.41358	0.31851	0.40095			-1.16382	0.0128851
ENSG00000254919.1	1.48803e-07	RP11-698N11.2	1.48803e-07	-2.60905	41.8524	25.4888	4.75613	6.47295			0.994675	0.00281404
ENSG00000139219.17	1.12583e-12	COL2A1	1.12583e-12	-2.60886	87.029	53.4909	9.63895	13.7969			-1.28261	0.000180974
ENSG00000113361.12	1.01658e-23	CDH6	1.01658e-23	-2.59483	30.0038	27.914	5.05168	4.80097			0.758866	0.00686307
ENSG00000124212.5	5.87789e-08	PTGIS	5.87789e-08	-2.59422	3.04449	4.79547	0.76183	0.589016			-0.646266	0.0471426
ENSG00000136367.13	6.36835e-12	ZFHX2	6.36835e-12	-2.59375	5.82882	4.6621	1.08831	0.705706			4.14144	2.09418e-13
ENSG00000186231.16	1.60256e-05	KLHL32	1.60256e-05	-2.59097	1.99272	3.00357	0.420731	0.433073			-6.07151	5.45678e-07
ENSG00000187068.2	2.58999e-12	C3orf70	2.58999e-12	-2.58156	12.6136	19.6034	2.95705	2.60985			-8.32336	4.38115e-05
ENSG00000116016.13	0.00182659	EPAS1	0.00182659	-2.56741	3.32874	12.8007	2.09782	0.775347			-5.03624	6.52458e-23
ENSG00000107611.14	5.54561e-21	CUBN	5.54561e-21	-2.56472	26.8253	21.8864	4.67753	3.77275			2.55598	0.000657
ENSG00000110693.15	2.80306e-06	SOX6	2.80306e-06	-2.56136	26.3222	10.7211	2.27433	4.08611			1.59375	2.88812e-06
ENSG00000160401.14	0.000190801	CFAP157	0.000190801	-2.56067	4.47604	2.28632	0.556207	0.594755			3.02441	3.78127e-10
ENSG00000129951.18	0.00293734	PLPPR3	0.00293734	-2.55659	4.11339	22.4776	2.1742	2.56686			0.808135	0.0117652
ENSG00000112078.13	6.84067e-24	KCTD20	6.84067e-24	-2.55537	76.3691	82.4811	14.6433	13.1755			-1.56313	0.00270467
ENSG00000168062.9	8.23122e-09	BATF2	8.23122e-09	-2.55473	10.4588	12.6531	1.58407	2.43953			4.17076	1.08072e-05
ENSG00000111110.11	2.24499e-05	PPM1H	2.24499e-05	-2.55418	1.16301	1.24855	0.192259	0.227269			1.0207	0.00116329
ENSG00000181649.5	2.06141e-10	PHLDA2	2.06141e-10	-2.55167	90.302	130.098	15.106	23.544			1.061	0.00124312
ENSG00000180176.14	0.0445986	TH	0.0445986	-2.54648	1.26356	19.1526	2.00868	1.69063			0.922901	0.0035825
ENSG00000160716.4	8.11558e-06	CHRNB2	8.11558e-06	-2.5455	1.5409	2.11325	0.386395	0.266208			3.39155	3.36627e-17
ENSG00000108001.13	7.22044e-05	EBF3	7.22044e-05	-2.54352	4.48418	10.1473	0.88191	1.70421			3.28209	2.30715e-07
ENSG00000182732.16	7.22938e-17	RGS6	7.22938e-17	-2.54204	46.1491	59.4573	9.46695	9.22784			-0.830124	0.0103279
ENSG00000135144.7	0.000102039	DTX1	0.000102039	-2.5401	8.3	27.3752	3.1007	3.28929			0.876227	0.00234601
ENSG00000109927.9	0.0382021	TECTA	0.0382021	-2.53773	0.53715	0.195081	0.083257	0.047445			-0.84623	0.0155961
ENSG00000152778.8	1.98886e-08	IFIT5	1.98886e-08	-2.52942	132.027	55.685	18.7054	14.3772			1.85173	1.63331e-09
ENSG00000130675.14	5.91205e-07	MNX1	5.91205e-07	-2.52801	12.5295	25.4385	3.00658	3.80305			1.69782	0.0195773
ENSG00000213023.9	0.00314134	SYT3	0.00314134	-2.52115	1.68505	4.60024	0.671646	0.478017			-2.07268	2.74157e-07
ENSG00000242419.5	0.000650143	PCDHGC4	0.000650143	-2.51552	3.57965	10.1008	0.811666	1.66304			-2.81409	5.05005e-06
ENSG00000187664.8	0.00406408	HAPLN4	0.00406408	-2.50774	4.38996	12.0578	0.912732	2.03873			-1.51082	9.16706e-08
ENSG00000176049.15	1.82471e-14	JAKMIP2	1.82471e-14	-2.4941	16.5589	11.5763	2.38086	2.7215			0.857676	0.0369629
ENSG00000166106.3	6.64532e-09	ADAMTS15	6.64532e-09	-2.49009	3.65721	2.87377	0.535247	0.648411			5.66022	0.0017248
ENSG00000138642.14	7.90864e-06	HERC6	7.90864e-06	-2.48564	85.3172	25.9422	10.1183	10.0004			-1.91103	0.00920528
ENSG00000072694.19	0.0116232	FCGR2B	0.0116232	-2.48063	1.19947	0.821863	0.18512	0.187877			2.81477	2.00778e-19
ENSG00000228570.7	0.0456279	NUTM2E	0.0456279	-2.47557	1.11029	0.429381	0.199093	0.086349			-5.48636	2.57799e-22
ENSG00000160307.9	4.271e-08	S100B	4.271e-08	-2.46611	332.49	142.652	48.6203	38.8943			1.15946	6.16549e-05
ENSG00000172201.10	7.58617e-16	ID4	7.58617e-16	-2.4579	249.529	337.286	59.7021	50.6373			1.3911	0.0055818
ENSG00000268089.2	2.28412e-06	GABRQ	2.28412e-06	-2.45429	37.7962	15.911	3.5562	6.35696			1.00878	0.00463252
ENSG00000181381.13	2.99697e-08	DDX60L	2.99697e-08	-2.45409	164.343	74.6518	18.3858	25.8642			6.88297	0.0393051
ENSG00000242686.4	0.00894556	RP11-1191J2.2	0.00894556	-2.44812	2.07502	2.68399	0.291312	0.612336			-1.6965	0.00813029
ENSG00000198885.9	3.14922e-08	ITPRIPL1	3.14922e-08	-2.44248	20.5576	39.499	5.61214	5.82574			8.85507	0.000441512
ENSG00000102174.8	0.000191193	PHEX	0.000191193	-2.44207	2.56695	1.20011	0.433861	0.275111			-1.84472	0.00799393
ENSG00000121361.3	2.00299e-10	KCNJ8	2.00299e-10	-2.44201	10.7874	13.6628	2.24119	2.38384			1.78899	0.00294541
ENSG00000152932.7	5.89881e-06	RAB3C	5.89881e-06	-2.43978	9.79636	5.07993	1.06895	1.74283			1.80255	1.84397e-06
ENSG00000069667.15	2.92181e-09	RORA	2.92181e-09	-2.43883	4.67314	3.69019	0.651222	0.921732			-1.03261	0.00301012
ENSG00000183828.14	1.17432e-11	NUDT14	1.17432e-11	-2.43382	50.6991	59.1963	9.3131	11.5333			0.885386	0.00629453
ENSG00000272841.1	3.91413e-08	RP3-428L16.2	3.91413e-08	-2.43369	28.5126	15.6484	3.53913	4.76609			1.84191	2.80266e-05
ENSG00000119280.16	7.71038e-18	C1orf198	7.71038e-18	-2.43269	73.6463	55.7358	11.4926	13.0138			1.18429	0.00014435
ENSG00000073756.11	0.00818993	PTGS2	0.00818993	-2.43039	1.47487	1.15128	0.137119	0.371702			2.02705	0.00475219
ENSG00000246090.6	0.0298719	RP11-696N14.1	0.0298719	-2.42825	2.09844	0.408097	0.290751	0.182247			1.25908	4.82438e-07
ENSG00000105605.7	5.21293e-14	CACNG7	5.21293e-14	-2.422	112.636	162.581	27.0387	26.0126			-0.721483	0.0389453
ENSG00000187122.16	5.6137e-10	SLIT1	5.6137e-10	-2.41743	268.407	495.939	74.5278	73.7184			-2.91958	2.33121e-05
ENSG00000170961.6	2.26388e-09	HAS2	2.26388e-09	-2.41696	60.6026	33.0013	10.7225	7.19391			0.705069	0.0394321
ENSG00000183114.7	0.000828768	FAM43B	0.000828768	-2.41407	4.8113	17.8165	2.08333	2.34014			-0.837965	0.0112057
ENSG00000092096.14	1.53995e-05	SLC22A17	1.53995e-05	-2.40968	53.3437	157.843	20.3977	21.0004			-0.884703	0.00260658
ENSG00000212952.6	0.043983	RP11-475I24.9	0.043983	-2.39974	9.14848	3.22049	1.26589	1.09397			-1.18994	0.000146899
ENSG00000231327.1	0.00264742	AC016700.5	0.00264742	-2.39682	8.94849	6.12255	1.86788	1.11502			-0.92536	0.0304358
ENSG00000162687.16	6.83055e-12	KCNT2	6.83055e-12	-2.39535	8.36242	6.26628	1.49279	1.36298			2.19306	0.000973161
ENSG00000120328.6	1.0326e-05	PCDHB12	1.0326e-05	-2.39499	3.51089	2.97774	0.466271	0.782809			-3.30257	0.00807926
ENSG00000269699.5	1.63037e-06	ZIM2	1.63037e-06	-2.388	8.82596	5.95554	1.41106	1.46413			-1.02724	0.00182826
ENSG00000280660.1	0.0303971	RP11-437J2.3	0.0303971	-2.38756	0.516428	0.261963	0.111399	0.04506			-2.03269	0.000454491
ENSG00000127507.17	0.0253254	ADGRE2	0.0253254	-2.38638	0.347963	0.723719	0.121414	0.093711			-2.8819	4.08461e-15
ENSG00000133321.10	0.000248126	RARRES3	0.000248126	-2.38213	40.6795	14.5002	4.39388	6.2764			-2.26259	3.65751e-17
ENSG00000179820.15	6.71241e-07	MYADM	6.71241e-07	-2.38203	12.385	20.1121	2.52601	3.86306			0.968785	0.00701502
ENSG00000175591.11	0.0182729	P2RY2	0.0182729	-2.38131	1.16663	5.03427	0.775648	0.476798			-1.02072	0.000165697
ENSG00000156219.16	0.0154035	ART3	0.0154035	-2.37833	10.2968	2.23604	1.20999	1.21716			-2.35165	2.90981e-11
ENSG00000129646.13	0.0202153	QRICH2	0.0202153	-2.37699	2.8542	0.753615	0.519926	0.187413			-1.75885	1.27551e-08
ENSG00000236714.1	0.0264497	AC005592.1	0.0264497	-2.36462	1.73385	2.43488	0.166251	0.658405			-1.18888	1.43626e-05
ENSG00000145569.5	0.0121168	FAM105A	0.0121168	-2.36069	0.85984	1.58661	0.286474	0.211557			-0.70531	0.0359315
ENSG00000106004.4	0.00156128	HOXA5	0.00156128	-2.35827	3.08944	3.28708	0.495841	0.762289			15.2081	8.76802e-23
ENSG00000106031.7	2.40547e-05	HOXA13	2.40547e-05	-2.35763	3.26132	2.10501	0.409857	0.651785			-3.12361	5.41372e-23
ENSG00000160216.18	3.70134e-18	AGPAT3	3.70134e-18	-2.35747	24.6967	21.5277	4.76267	4.49557			-0.960401	0.00128315
ENSG00000183250.11	0.00327363	LINC01547	0.00327363	-2.35703	4.01395	2.04321	0.688805	0.525192			5.66669	0.046598
ENSG00000151023.16	8.07016e-05	ENKUR	8.07016e-05	-2.35658	10.9952	8.86607	2.88078	1.16359			0.733491	0.0224351
ENSG00000119922.8	1.13468e-16	IFIT2	1.13468e-16	-2.35334	77.0215	69.3703	16.8691	12.606			0.876671	0.00656133
ENSG00000106714.17	7.74258e-06	CNTNAP3	7.74258e-06	-2.35299	5.79328	12.3698	2.09854	1.60493			1.70786	1.12538e-07
ENSG00000164056.10	2.90981e-11	SPRY1	2.90981e-11	-2.35165	490.602	782.077	139.371	118.749			1.29036	0.0214837
ENSG00000213569.4	0.0167652	RP13-383K5.4	0.0167652	-2.35134	4.13074	6.67813	0.969171	1.23092			-0.954481	0.0167002
ENSG00000128594.7	0.00144518	LRRC4	0.00144518	-2.34903	21.3967	4.76121	2.98677	2.21801			-5.67212	0.000212756
ENSG00000173786.16	1.02986e-09	CNP	1.02986e-09	-2.34629	292.399	219.695	37.0198	65.664			5.75677	8.66558e-24
ENSG00000142303.13	0.0148024	ADAMTS10	0.0148024	-2.34005	2.31778	11.5075	1.5885	1.27138			1.27568	5.43706e-06
ENSG00000171914.14	9.50988e-12	TLN2	9.50988e-12	-2.33311	5.99881	7.60466	1.30886	1.47399			-0.7503	0.0328442
ENSG00000165588.16	4.6132e-07	OTX2	4.6132e-07	-2.32904	15.7316	10.5395	2.207	3.09827			2.42286	0.00945987
ENSG00000003989.16	6.05966e-05	SLC7A2	6.05966e-05	-2.32838	6.51837	15.7131	2.2056	2.38152			8.29402	2.752e-47
ENSG00000106511.5	2.31857e-20	MEOX2	2.31857e-20	-2.32461	171.364	147.41	34.8626	30.4557			1.58779	7.76674e-06
ENSG00000253731.2	4.10789e-10	PCDHGA6	4.10789e-10	-2.31412	80.9631	71.9338	11.4686	19.9529			0.717354	0.0482275
ENSG00000167693.16	4.96367e-13	NXN	4.96367e-13	-2.31389	47.9614	65.0751	11.496	11.9651			-1.98439	1.49355e-05
ENSG00000182575.7	0.0027064	NXPH3	0.0027064	-2.31228	3.62325	14.3267	2.01328	1.76153			1.60794	0.000686391
ENSG00000206077.10	0.0477776	ZDHHC11B	0.0477776	-2.30758	0.699004	2.64385	0.393746	0.316183			1.65956	0.0477963
ENSG00000162551.13	0.0118894	ALPL	0.0118894	-2.30291	1.43801	5.39442	0.751707	0.69292			-0.788349	0.0470692
ENSG00000203952.9	0.000536434	CCDC160	0.000536434	-2.30253	6.39045	3.69719	1.1498	0.940918			-1.54964	0.00832091
ENSG00000185338.4	2.92357e-06	SOCS1	2.92357e-06	-2.30218	12.0295	16.4868	3.56436	2.42992			-1.49596	0.000511431
ENSG00000172318.5	1.34584e-09	B3GALT1	1.34584e-09	-2.29854	7.19011	8.3924	1.3657	1.88159			-1.54794	9.33142e-08
ENSG00000226007.2	0.00623736	RP11-211N8.2	0.00623736	-2.29634	3.72995	1.70705	0.573745	0.556488			-0.768372	0.00971241
ENSG00000185201.16	9.92427e-13	IFITM2	9.92427e-13	-2.29223	165.265	150.934	27.8464	38.1717			-1.93662	1.83353e-05
ENSG00000184979.9	6.76504e-07	USP18	6.76504e-07	-2.28904	153.858	62.9675	23.205	21.8554			-2.56136	2.80306e-06
ENSG00000180340.6	1.19174e-16	FZD2	1.19174e-16	-2.26695	84.3208	96.9366	20.3094	18.4862			-0.975185	0.00970676
ENSG00000092969.11	4.90615e-07	TGFB2	4.90615e-07	-2.26399	8.23436	14.9979	2.79009	2.23217			3.60468	1.7813e-24
ENSG00000173905.8	2.63393e-10	GOLIM4	2.63393e-10	-2.26295	304.025	501.086	89.7733	83.828			-7.30993	0.0278442
ENSG00000187678.8	3.65751e-17	SPRY4	3.65751e-17	-2.26259	516.386	612.574	129.988	112.564			1.3729	0.0178989
ENSG00000144481.16	9.6191e-09	TRPM8	9.6191e-09	-2.2589	31.7606	18.3506	5.61764	5.06813			8.20444	0.000384012
ENSG00000188763.4	8.9212e-06	FZD9	8.9212e-06	-2.25674	101.852	261.023	40.7812	38.2106			0.792539	0.0076059
ENSG00000130508.10	0.00321174	PXDN	0.00321174	-2.2536	4.73351	2.80274	1.30005	0.339597			-0.630615	0.0441428
ENSG00000260804.3	0.00237203	PKI55	0.00237203	-2.25339	8.48485	3.22905	1.77873	0.737413			-0.87846	0.0183556
ENSG00000119684.15	0.000996073	MLH3	0.000996073	-2.25086	14.9097	11.2751	4.57575	1.15145			-6.51432	0.00325274
ENSG00000103888.15	5.28132e-07	CEMIP	5.28132e-07	-2.24873	4.51028	7.10006	1.2364	1.28778			-4.34707	4.12992e-19
ENSG00000157856.10	0.0140537	DRC1	0.0140537	-2.24811	1.43765	2.26371	0.336174	0.478589			1.22964	0.0250335
ENSG00000235180.1	0.024738	LINC00601	0.024738	-2.22752	4.83992	1.93821	0.705785	0.749509			-6.48499	0.0372377
ENSG00000084628.9	7.98781e-12	NKAIN1	7.98781e-12	-2.2253	37.0757	50.2161	9.79762	9.46203			-4.75959	8.97929e-37
ENSG00000205929.9	0.00588866	C21orf62	0.00588866	-2.21777	35.31	14.8941	9.08991	1.97847			5.20304	1.35382e-05
ENSG00000118160.13	0.0498315	SLC8A2	0.0498315	-2.21668	0.745599	3.02245	0.216169	0.625506			-1.18125	0.0048047
ENSG00000072182.12	8.20042e-06	ASIC4	8.20042e-06	-2.21466	59.0549	137.33	19.1419	24.7207			-7.07842	1.03994e-14
ENSG00000163661.3	9.36906e-08	PTX3	9.36906e-08	-2.20271	214.99	102.454	33.5062	36.6004			0.980102	0.00891859
ENSG00000262481.5	0.0208582	TMEM256-PLSCR3	0.0208582	-2.18868	18.64	21.3155	8.1166	1.08029			0.82394	0.0109279
ENSG00000240764.3	0.00063072	PCDHGC5	0.00063072	-2.1817	3.84634	9.66363	1.2553	1.83708			-2.30218	2.92357e-06
ENSG00000095015.5	3.54096e-20	MAP3K1	3.54096e-20	-2.17988	92.125	84.4674	20.4593	19.5504			-1.50573	1.91875e-06
ENSG00000108231.11	0.000128594	LGI1	0.000128594	-2.17546	18.4121	8.08852	3.14472	2.81786			-1.03133	0.000848509
ENSG00000164742.14	4.46821e-06	ADCY1	4.46821e-06	-2.16676	9.32045	16.1966	2.20107	3.66401			0.810425	0.0261891
ENSG00000181027.10	3.88871e-06	FKRP	3.88871e-06	-2.16618	30.4722	16.7383	6.26289	4.45147			-0.712197	0.014411
ENSG00000136098.16	0.000102365	NEK3	0.000102365	-2.16509	7.46911	4.9434	1.37691	1.43499			-1.94714	9.45001e-15
ENSG00000154274.14	0.000504631	C4orf19	0.000504631	-2.16311	6.0183	4.28563	1.48852	0.881646			-1.07067	0.015991
ENSG00000056998.18	1.09189e-05	GYG2	1.09189e-05	-2.16232	26.8368	51.7073	11.3276	6.93781			-0.71834	0.0195353
ENSG00000224184.5	0.000157603	MIR3681HG	0.000157603	-2.16179	12.4258	11.1259	2.1792	3.1736			-0.962748	0.000531368
ENSG00000130283.8	0.0019924	GDF1	0.0019924	-2.15943	11.3774	41.8514	7.54548	4.92587			8.59689	7.74791e-05
ENSG00000276600.4	0.0102041	RAB7B	0.0102041	-2.14585	13.434	2.76652	1.92572	1.77029			2.10584	2.32216e-05
ENSG00000107831.12	0.00299294	FGF8	0.00299294	-2.13875	6.57934	13.3035	2.2733	2.38605			4.99697	0.00589188
ENSG00000240875.5	0.0503368	LINC00886	0.0503368	-2.1371	3.02627	0.961305	0.67138	0.262019			7.72653	0.0428915
ENSG00000163531.15	0.0101541	NFASC	0.0101541	-2.13671	2.92618	13.0016	2.18351	1.61744			1.86766	0.0467111
ENSG00000176845.12	6.59201e-09	METRNL	6.59201e-09	-2.13588	32.1672	46.4129	8.91413	9.5498			3.8185	0.0153519
ENSG00000088882.7	1.11478e-10	CPXM1	1.11478e-10	-2.13532	161.764	238.836	46.6525	47.5235			1.21262	0.0388955
ENSG00000184232.8	1.2947e-07	OAF	1.2947e-07	-2.12517	29.7404	48.1438	8.20499	10.2327			1.55595	0.0477494
ENSG00000154493.17	2.41585e-11	C10orf90	2.41585e-11	-2.12297	31.231	29.4091	7.50127	6.80082			-7.2762	0.00387736
ENSG00000125931.10	3.88903e-06	CITED1	3.88903e-06	-2.12151	80.6662	126.032	17.6454	31.22			1.66255	0.00836488
ENSG00000167011.8	0.000258358	NAT16	0.000258358	-2.11199	29.4835	73.8775	9.20804	15.5617			8.06262	0.000794919
ENSG00000187372.11	0.000676169	PCDHB13	0.000676169	-2.11008	2.07865	1.50564	0.535023	0.319514			2.93329	0.000419496
ENSG00000157680.15	0.00121245	DGKI	0.00121245	-2.10901	1.6752	1.11588	0.270843	0.385499			12.2125	4.8182e-14
ENSG00000274956.2	7.62493e-08	UG0898H09	7.62493e-08	-2.10794	4.2799	3.55959	1.03822	0.834772			-1.05171	0.00057889
ENSG00000232977.6	0.00373869	LINC00327	0.00373869	-2.10781	12.032	3.98075	1.98928	1.79015			1.12421	0.00362121
ENSG00000114646.9	2.09628e-11	CSPG5	2.09628e-11	-2.10675	83.7692	86.9773	16.8894	23.7719			1.06115	0.00237942
ENSG00000260852.1	0.00475219	FBXL19-AS1	0.00475219	-2.10098	5.96841	2.31297	1.3701	0.608193			1.81712	4.02185e-06
ENSG00000279382.1	0.0133931	RP11-449J21.3	0.0133931	-2.09946	16.7245	4.0765	2.04122	2.83268			2.75361	1.97111e-09
ENSG00000077942.18	3.96564e-05	FBLN1	3.96564e-05	-2.09726	29.9525	70.2364	11.2138	13.0877			0.873687	0.0255003
ENSG00000184916.8	2.41853e-08	JAG2	2.41853e-08	-2.09653	22.8017	33.2106	5.87028	7.61148			2.61701	3.30001e-10
ENSG00000247796.2	0.0052282	CTD-2366F13.1	0.0052282	-2.08996	1.93651	1.38616	0.392645	0.404163			1.43826	0.000166662
ENSG00000110092.3	1.3273e-17	CCND1	1.3273e-17	-2.08596	111.804	99.9162	26.6995	24.4935			-1.31179	3.24844e-06
ENSG00000163520.13	0.0195031	FBLN2	0.0195031	-2.08014	1.2019	4.72584	0.667714	0.791868			6.87085	2.92453e-28
ENSG00000206190.11	3.46714e-09	ATP10A	3.46714e-09	-2.07891	16.9718	11.5197	3.9329	2.98282			-0.949684	0.045503
ENSG00000115415.18	2.74157e-07	STAT1	2.74157e-07	-2.07268	560.869	269.115	104.254	96.5885			1.37184	0.00276704
ENSG00000279348.1	0.0157658	RP11-566E18.1	0.0157658	-2.07134	5.49708	1.89802	0.697028	1.07009			3.06711	9.53527e-07
ENSG00000269837.1	0.000589501	IPO5P1	0.000589501	-2.05701	12.5222	4.88518	2.31635	1.94265			1.46893	0.0410598
ENSG00000225886.3	0.00561454	RP11-288L9.4	0.00561454	-2.0556	43.6948	13.7777	6.85427	7.13166			0.989897	0.00969374
ENSG00000115507.9	9.31934e-15	OTX1	9.31934e-15	-2.054	83.1509	68.5261	18.877	18.5545			-0.763831	0.0477494
ENSG00000137628.16	4.72166e-09	DDX60	4.72166e-09	-2.05103	93.0061	53.7142	19.0324	17.0973			-0.742662	0.022129
ENSG00000232748.3	0.0101308	RP11-196G11.6	0.0101308	-2.05077	1.7265	4.63531	0.646972	0.942418			-1.10037	0.0010745
ENSG00000103196.11	0.0411968	CRISPLD2	0.0411968	-2.04894	0.56138	1.4433	0.224694	0.276186			-1.2081	0.0127084
ENSG00000100626.16	9.31817e-08	GALNT16	9.31817e-08	-2.04474	27.7072	41.4605	7.43746	9.84851			1.25333	0.0336596
ENSG00000120251.18	0.00150921	GRIA2	0.00150921	-2.04384	4.3423	5.71655	0.755327	1.74634			0.609832	0.0482733
ENSG00000262576.2	0.00016901	PCDHGA4	0.00016901	-2.04341	2.83028	3.55072	0.690283	0.892337			-0.928336	0.00387937
ENSG00000167703.14	3.79001e-13	SLC43A2	3.79001e-13	-2.04272	26.1503	20.6751	5.74989	5.89202			-3.35044	6.59523e-08
ENSG00000147883.10	4.19221e-09	CDKN2B	4.19221e-09	-2.04138	53.3092	35.1627	12.5614	9.45963			-2.41743	5.6137e-10
ENSG00000149781.12	0.0425201	FERMT3	0.0425201	-2.03831	2.56155	4.50377	0.471308	1.30039			-1.31886	0.0485149
ENSG00000103274.10	1.61797e-10	NUBP1	1.61797e-10	-2.03522	49.4662	52.4153	11.5933	13.9081			-1.56949	0.0117888
ENSG00000171621.13	0.000454491	SPSB1	0.000454491	-2.03269	5.47346	10.9244	1.70769	2.40793			-6.29043	3.68153e-25
ENSG00000167695.14	1.15128e-06	FAM57A	1.15128e-06	-2.03061	50.9497	77.2539	19.8034	12.7665			0.930911	0.00463252
ENSG00000149090.11	0.0451132	PAMR1	0.0451132	-2.0262	1.72464	8.87003	0.982045	1.72899			0.896186	0.0138325
ENSG00000028116.16	0.000657811	VRK2	0.000657811	-2.02617	3.83926	2.99393	0.860719	0.851121			-1.0177	0.0157992
ENSG00000177946.5	0.0131159	CENPBD1	0.0131159	-2.024	7.91481	2.94811	1.99029	0.748921			2.60626	6.08789e-06
ENSG00000237357.2	0.00493924	RP11-475I24.3	0.00493924	-2.0199	3.54284	1.98091	0.7054	0.69051			-1.23126	0.000789712
ENSG00000212123.3	0.0220873	PRR22	0.0220873	-2.01767	9.68692	2.64556	1.34119	1.71629			0.948992	0.023519
ENSG00000198416.9	0.0388828	ZNF658B	0.0388828	-2.01651	0.868182	0.846749	0.199983	0.23875			1.77971	0.00081297
ENSG00000011347.9	0.00203086	SYT7	0.00203086	-2.0158	1.44444	2.48375	0.551949	0.454376			-2.21668	0.0498315
ENSG00000159263.15	4.47978e-07	SIM2	4.47978e-07	-2.01372	13.1312	19.5734	3.81552	4.54308			11.0154	5.44732e-11
ENSG00000101144.12	4.38626e-08	BMP7	4.38626e-08	-2.00913	52.6914	84.8752	17.4737	17.853			5.03881	0.0084605
ENSG00000106624.8	1.15178e-07	AEBP1	1.15178e-07	-2.00886	256.35	434.386	83.6623	93.8223			-0.793057	0.0448938
ENSG00000248334.6	0.0112305	WHAMMP2	0.0112305	-2.00769	2.50428	1.7891	0.293279	0.766318			-2.32838	6.05966e-05
ENSG00000214562.13	0.0121227	NUTM2D	0.0121227	-2.00764	5.91738	2.08734	1.03697	0.98693			3.51905	3.7632e-06
ENSG00000087085.13	0.000623733	ACHE	0.000623733	-2.00588	13.695	33.9751	4.97823	7.32309			1.65679	0.00123248
ENSG00000206557.5	4.04996e-12	TRIM71	4.04996e-12	-2.00584	7.46244	6.86051	1.81719	1.84408			-0.96535	0.00148956
ENSG00000261117.1	0.0379782	RP11-333O1.1	0.0379782	-2.00241	4.18044	4.48498	1.50236	0.748801			1.02659	0.00143496
ENSG00000271959.1	0.00808293	CTD-3064M3.7	0.00808293	-2.00236	1.46897	1.77833	0.446608	0.38842			-4.80033	0.00312763
ENSG00000188338.14	2.80992e-06	SLC38A3	2.80992e-06	-2.00001	18.026	29.9496	6.68605	5.75349			3.65655	8.4723e-05
ENSG00000113742.12	0.000603561	CPEB4	0.000603561	-1.99649	6.00356	9.37608	2.84815	1.16896			3.35404	4.98618e-12
ENSG00000277701.4	0.0363467	RP11-734K23.9	0.0363467	-1.98966	5.95798	1.70693	1.27761	0.687608			1.32746	0.0138731
ENSG00000168528.11	0.00521267	SERINC2	0.00521267	-1.98877	5.44596	15.5918	2.2389	3.25416			-1.52983	0.049579
ENSG00000065361.14	0.000124227	ERBB3	0.000124227	-1.98874	20.912	24.7158	3.51957	8.26304			2.25819	3.4703e-10
ENSG00000064199.6	1.49355e-05	SPA17	1.49355e-05	-1.98439	14.6144	15.2985	5.15886	2.68329			6.84511	0.0476021
ENSG00000254870.5	0.000336203	ATP6V1G2-DDX39B	0.000336203	-1.97933	46.2606	44.2495	17.5833	6.17314			-0.804481	0.0261337
ENSG00000273247.5	0.0298787	RP11-83A24.2	0.0298787	-1.97336	3.08173	1.02478	0.638309	0.422131			1.38469	1.66207e-06
ENSG00000177807.6	3.17929e-09	KCNJ10	3.17929e-09	-1.96411	74.4705	46.1173	15.5126	16.0219			1.5615	0.0469814
ENSG00000101347.8	3.19895e-08	SAMHD1	3.19895e-08	-1.96038	126.45	72.8156	27.9123	24.3548			-2.04272	3.79001e-13
ENSG00000267102.1	0.0165663	RP11-686D22.7	0.0165663	-1.9565	23.4667	7.81523	4.92348	3.30497			-0.646442	0.0487557
ENSG00000213888.3	0.0138483	LINC01521	0.0138483	-1.95221	7.59686	3.39021	1.79426	1.12626			1.38049	0.00797606
ENSG00000087245.12	3.20666e-07	MMP2	3.20666e-07	-1.95105	64.6848	37.2391	11.842	14.9834			-0.801675	0.0333743
ENSG00000172164.13	9.45001e-15	SNTB1	9.45001e-15	-1.94714	48.932	45.2847	13.0704	12.023			0.668623	0.0406981
ENSG00000150471.15	3.23525e-10	ADGRL3	3.23525e-10	-1.94463	71.39	49.1944	17.4557	14.609			-1.45128	0.00198052
ENSG00000128000.15	0.00550229	ZNF780B	0.00550229	-1.94396	9.76496	3.76302	1.08959	2.46574			-1.77157	1.2022e-06
ENSG00000116852.14	0.000485522	KIF21B	0.000485522	-1.94375	7.59479	10.8667	3.57886	1.40928			-1.27293	7.42882e-06
ENSG00000171056.7	1.83353e-05	SOX7	1.83353e-05	-1.93662	7.32813	11.8124	2.49046	2.67932			-2.00001	2.80992e-06
ENSG00000166780.10	7.0071e-12	C16orf45	7.0071e-12	-1.93615	51.2196	46.6822	14.0472	12.2499			-0.942873	0.0186323
ENSG00000156959.8	0.00210117	LHFPL4	0.00210117	-1.93557	8.01709	24.0626	4.32218	4.40999			-0.782397	0.021536
ENSG00000006210.6	1.68178e-12	CX3CL1	1.68178e-12	-1.9334	35.798	31.102	9.43225	8.54269			-1.79241	2.71211e-11
ENSG00000100060.17	0.0339707	MFNG	0.0339707	-1.93225	4.53687	21.0129	3.22563	3.78758			-0.914566	0.00757458
ENSG00000280128.1	8.21067e-06	XXbac-BPG283O16.9	8.21067e-06	-1.93213	12.7081	7.1149	2.67279	2.62577			2.08104	0.00556917
ENSG00000139292.12	1.56678e-07	LGR5	1.56678e-07	-1.9311	36.2929	23.0873	6.90628	8.96353			0.823986	0.0243265
ENSG00000151779.12	1.72809e-15	NBAS	1.72809e-15	-1.92543	184.267	176.034	46.8344	50.5129			1.92636	9.39352e-13
ENSG00000181444.12	0.000529038	ZNF467	0.000529038	-1.92535	16.565	40.6863	7.18343	8.46323			0.758485	0.0217585
ENSG00000166341.7	8.02682e-12	DCHS1	8.02682e-12	-1.92164	42.8129	51.3666	13.739	11.8927			-3.88724	3.48927e-05
ENSG00000158186.12	0.00338293	MRAS	0.00338293	-1.91905	20.142	56.0739	13.6871	7.40875			-3.51062	2.4571e-06
ENSG00000265817.1	0.00802535	FSBP	0.00802535	-1.91782	12.534	5.11831	2.81237	1.96751			0.967986	0.000929569
ENSG00000111335.12	2.43967e-06	OAS2	2.43967e-06	-1.91569	313.689	156.232	70.4709	56.4905			0.848659	0.0106941
ENSG00000251322.7	1.31634e-07	SHANK3	1.31634e-07	-1.91383	12.7445	19.2417	4.56923	4.20853			-0.812206	0.0252032
ENSG00000112559.13	1.8764e-13	MDFI	1.8764e-13	-1.91159	115.434	118.166	31.9982	31.8186			-7.33935	0.0149037
ENSG00000101638.13	0.00920528	ST8SIA5	0.00920528	-1.91103	3.02426	9.97475	1.69326	1.91211			-1.00485	0.0154035
ENSG00000141934.9	0.000858262	PLPP2	0.000858262	-1.91094	27.9073	76.1088	15.1238	13.6815			-1.55326	2.99294e-09
ENSG00000137691.12	0.000441523	C11orf70	0.000441523	-1.90496	6.95468	9.61667	2.6009	1.98584			-2.40968	1.53995e-05
ENSG00000172461.10	4.83188e-09	FUT9	4.83188e-09	-1.90428	15.7428	13.5057	3.30552	4.6834			2.92133	0.00214364
ENSG00000164398.12	0.0232943	ACSL6	0.0232943	-1.90363	1.15275	2.30782	0.40422	0.547429			-1.57274	0.0276236
ENSG00000118946.11	2.16478e-06	PCDH17	2.16478e-06	-1.90214	12.6853	15.9461	2.98594	4.87815			-1.11821	0.000123752
ENSG00000130589.16	1.7366e-12	HELZ2	1.7366e-12	-1.90129	257.007	194.266	60.1923	63.417			3.15563	1.4598e-09
ENSG00000041982.15	1.99862e-14	TNC	1.99862e-14	-1.89729	586.939	630.284	176.549	159.75			-1.83804	0.0428819
ENSG00000169515.5	5.51997e-08	CCDC8	5.51997e-08	-1.89496	33.0791	45.9474	10.0047	11.8914			-1.43726	0.000765678
ENSG00000148848.14	3.83732e-10	ADAM12	3.83732e-10	-1.89416	32.7293	30.0136	10.0567	7.32276			-6.86033	0.026862
ENSG00000115267.5	4.75115e-05	IFIH1	4.75115e-05	-1.89277	104.758	45.3583	23.0192	18.1248			1.09288	0.048928
ENSG00000129422.14	4.05265e-11	MTUS1	4.05265e-11	-1.89022	37.3525	34.6493	9.11708	10.7848			-1.55634	8.65838e-05
ENSG00000168702.16	1.7726e-09	LRP1B	1.7726e-09	-1.88886	8.44932	7.0613	1.86317	2.41918			-2.88168	0.00550229
ENSG00000188011.5	7.28409e-09	RTP5	7.28409e-09	-1.88806	32.8928	40.0989	11.2804	9.08198			-0.67383	0.0240845
ENSG00000230606.10	0.00939378	AC159540.1	0.00939378	-1.88527	14.9324	5.43386	2.85128	2.73091			-1.38886	0.00658484
ENSG00000198890.7	6.84037e-06	PRMT6	6.84037e-06	-1.87989	52.0359	29.8346	13.6553	9.11278			-6.49956	4.96498e-23
ENSG00000181790.10	2.85806e-15	ADGRB1	2.85806e-15	-1.87604	205.618	194.054	55.4017	56.374			-3.32015	7.58646e-30
ENSG00000253661.1	0.000288862	ZFHX4-AS1	0.000288862	-1.87498	24.0132	15.3511	6.98812	4.03084			-0.789135	0.0417376
ENSG00000134215.15	5.11972e-05	VAV3	5.11972e-05	-1.86985	54.1471	23.7887	11.6612	10.0404			8.84342	2.10992e-05
ENSG00000223703.1	0.00210631	AC027612.4	0.00210631	-1.86497	4.30934	3.09224	1.24581	0.852628			1.16406	0.0167087
ENSG00000259863.1	0.000639139	SH3RF3-AS1	0.000639139	-1.8626	7.64313	12.6947	3.27721	2.52312			4.86059	0.0243515
ENSG00000021645.18	8.70487e-08	NRXN3	8.70487e-08	-1.86227	14.5114	15.5534	4.97881	3.56407			-0.654287	0.0404047
ENSG00000135763.9	2.49655e-11	URB2	2.49655e-11	-1.85624	29.8495	23.738	7.87026	7.30187			-1.41425	0.0186223
ENSG00000143641.9	1.54112e-14	GALNT2	1.54112e-14	-1.85327	126.558	122.639	35.0634	35.76			5.18609	2.68135e-12
ENSG00000074410.13	2.10368e-05	CA12	2.10368e-05	-1.85165	151.959	175.467	30.9708	62.0384			-2.77883	1.02323e-07
ENSG00000169562.9	5.01576e-06	GJB1	5.01576e-06	-1.85085	23.9388	15.3647	5.39668	5.74115			-6.56579	0.0186323
ENSG00000249550.6	0.0137868	LINC01234	0.0137868	-1.84851	6.11456	3.03764	1.0798	1.49442			-2.68214	2.62778e-23
ENSG00000153132.12	6.58028e-10	CLGN	6.58028e-10	-1.84705	22.2673	22.6022	6.96999	5.86672			-1.15424	4.61467e-05
ENSG00000197558.11	0.00799393	SSPO	0.00799393	-1.84472	9.44858	28.1808	3.47328	7.39506			-0.878266	0.00187992
ENSG00000278318.4	3.79907e-07	ZNF229	3.79907e-07	-1.84005	6.00079	5.00774	1.63463	1.51743			-2.01372	4.47978e-07
ENSG00000036565.14	0.0428819	SLC18A1	0.0428819	-1.83804	1.90624	1.97877	0.797305	0.3431			1.8226	0.0213192
ENSG00000152904.11	3.84302e-12	GGPS1	3.84302e-12	-1.83803	81.4206	71.1019	21.1696	22.557			4.06493	0.0178362
ENSG00000159917.14	0.0234318	ZNF235	0.0234318	-1.82894	6.73233	4.99843	0.777938	2.58937			-0.945186	0.0010132
ENSG00000083067.22	1.37201e-05	TRPM3	1.37201e-05	-1.82825	24.8741	13.1627	5.35495	5.5492			-0.941953	0.0141965
ENSG00000124302.12	0.000233378	CHST8	0.000233378	-1.82304	21.5849	44.6583	10.1435	9.28817			2.26112	0.000983492
ENSG00000234432.4	0.00466599	RP11-1275H24.1	0.00466599	-1.82287	3.21245	2.25224	0.88572	0.691949			1.50882	0.0193547
ENSG00000188483.7	3.37879e-05	IER5L	3.37879e-05	-1.82273	43.8883	81.851	16.6506	20.1331			-1.01855	0.000473266
ENSG00000068079.7	0.00144232	IFI35	0.00144232	-1.822	103.517	35.5345	20.9796	18.9044			-3.09784	3.27502e-20
ENSG00000203668.1	9.14261e-07	CHML	9.14261e-07	-1.82152	13.9957	9.80149	2.87834	3.98506			-1.91383	1.31634e-07
ENSG00000124613.8	0.000117972	ZNF391	0.000117972	-1.81721	5.9857	8.74007	2.55013	1.78516			-7.7742	0.00366186
ENSG00000103089.8	0.00354716	FA2H	0.00354716	-1.81629	4.18367	4.72127	0.917386	1.64948			-5.55422	0.0250345
ENSG00000281376.1	0.00609011	ABALON	0.00609011	-1.81594	6.19286	3.41498	1.65641	1.15528			-1.30838	0.0150664
ENSG00000114948.12	8.55343e-10	ADAM23	8.55343e-10	-1.81529	20.3949	16.1623	5.0645	5.56646			-1.8626	0.000639139
ENSG00000197653.14	0.00771606	DNAH10	0.00771606	-1.81204	3.72281	1.78929	1.03378	0.58212			-1.65409	0.000102129
ENSG00000162946.20	1.11133e-05	DISC1	1.11133e-05	-1.81023	4.77542	3.70003	1.42355	1.06587			-0.904575	0.00327682
ENSG00000116957.12	1.31949e-09	TBCE	1.31949e-09	-1.80963	49.7474	41.4874	12.8954	13.7386			-0.758712	0.00787172
ENSG00000115274.14	0.0100622	INO80B	0.0100622	-1.80628	30.7816	47.6129	17.9316	5.4374			0.806344	0.00394248
ENSG00000158008.9	0.0214915	EXTL1	0.0214915	-1.80541	3.01372	3.20752	1.38751	0.497869			2.57764	7.44849e-11
ENSG00000102390.10	1.51502e-07	PBDC1	1.51502e-07	-1.80473	73.1492	64.3272	16.677	23.5395			0.868954	0.0384973
ENSG00000213976.4	0.0214934	CTD-2561J22.2	0.0214934	-1.80009	3.62913	2.24795	0.749507	0.95496			1.45612	3.40028e-06
ENSG00000184371.13	6.60778e-10	CSF1	6.60778e-10	-1.79913	115.537	82.2366	28.9689	29.1517			-1.38514	0.0033583
ENSG00000188674.10	1.33073e-09	C2orf80	1.33073e-09	-1.79824	78.6785	64.5918	20.9447	21.2248			-6.45218	6.52458e-23
ENSG00000155542.11	2.05204e-05	SETD9	2.05204e-05	-1.79468	21.3363	18.1923	5.17533	6.45813			0.6864	0.0424036
ENSG00000196376.10	2.71211e-11	SLC35F1	2.71211e-11	-1.79241	101.533	89.0399	31.3444	25.1749			-0.723269	0.0157599
ENSG00000168961.16	0.000313262	LGALS9	0.000313262	-1.79203	16.0538	9.7699	3.06839	4.50275			-3.01672	0.002957
ENSG00000112319.17	6.8702e-07	EYA4	6.8702e-07	-1.78988	97.7165	57.4063	24.8493	20.9788			3.50912	6.82752e-08
ENSG00000142794.18	0.0152335	NBPF3	0.0152335	-1.78879	2.49824	5.3267	0.958765	1.38997			-0.880101	0.0466584
ENSG00000111331.12	2.04738e-05	OAS3	2.04738e-05	-1.78735	450.544	212.887	103.048	92.6021			-3.72117	2.79761e-09
ENSG00000154309.8	0.00156852	DISP1	0.00156852	-1.78057	3.86861	3.52629	0.866463	1.34737			9.56374	1.32843e-29
ENSG00000234284.6	0.0159975	ZNF879	0.0159975	-1.77682	5.72569	2.9799	1.79924	0.825816			1.23308	0.0245721
ENSG00000013016.14	1.57349e-07	EHD3	1.57349e-07	-1.77545	15.08	17.683	5.47446	4.40679			0.707624	0.0406688
ENSG00000136826.14	0.00159444	KLF4	0.00159444	-1.77526	5.83931	4.33457	1.20964	1.80818			-0.83239	0.00487917
ENSG00000187479.5	7.76674e-06	C11orf96	7.76674e-06	-1.77386	32.3749	31.8634	7.56616	11.6053			-1.26769	0.0254458
ENSG00000085831.15	0.000567257	TTC39A	0.000567257	-1.77184	6.04549	4.27484	1.55611	1.53213			-1.79468	2.05204e-05
ENSG00000103042.8	1.2022e-06	SLC38A7	1.2022e-06	-1.77157	31.7511	19.5169	7.38663	7.92543			1.16887	0.00010175
ENSG00000183479.12	0.00297538	TREX2	0.00297538	-1.76835	18.6093	19.2322	3.09887	8.21901			-0.768196	0.0103279
ENSG00000142149.8	9.16539e-08	HUNK	9.16539e-08	-1.76665	15.973	21.7682	5.67521	5.76649			0.758979	0.0325215
ENSG00000267508.5	7.573e-05	ZNF285	7.573e-05	-1.76324	4.04258	5.14104	1.59704	1.20112			-1.1754	0.00280488
ENSG00000185880.12	4.5249e-05	TRIM69	4.5249e-05	-1.76253	97.8774	48.1438	24.7748	19.112			-9.03534	1.1643e-06
ENSG00000010072.15	1.27551e-08	SPRTN	1.27551e-08	-1.75885	15.4116	14.3474	4.41129	4.61371			-3.30979	4.13491e-16
ENSG00000117877.10	0.00134331	CD3EAP	0.00134331	-1.7544	10.8277	21.6629	4.12366	5.84149			-1.29945	0.000671766
ENSG00000107719.8	1.16605e-06	PALD1	1.16605e-06	-1.75342	19.3143	27.63	7.8746	6.53241			-0.760202	0.0406688
ENSG00000163646.10	2.84574e-07	CLRN1	2.84574e-07	-1.75134	37.5543	27.4073	10.7769	9.01998			-0.978897	0.0195773
ENSG00000198429.9	0.0104744	ZNF69	0.0104744	-1.7498	6.9026	4.06008	2.09151	1.27901			-1.98877	0.00521267
ENSG00000183722.7	6.08228e-11	LHFP	6.08228e-11	-1.74973	52.0041	49.8725	15.7815	15.3358			1.61076	0.00639713
ENSG00000052126.14	7.69736e-05	PLEKHA5	7.69736e-05	-1.74695	9.79495	7.02402	2.01539	3.10293			0.77354	0.0395278
ENSG00000187260.15	0.0270768	WDR86	0.0270768	-1.7428	6.3871	22.0879	4.01168	4.84403			1.79989	0.00164761
ENSG00000168275.14	2.58674e-08	COA6	2.58674e-08	-1.7425	83.5276	90.8995	25.2585	28.2749			-7.48809	1.12403e-49
ENSG00000140807.5	3.04668e-08	NKD1	3.04668e-08	-1.74113	6.96793	6.30915	1.88339	2.18419			-1.354	0.0249754
ENSG00000197872.11	3.84371e-08	FAM49A	3.84371e-08	-1.73403	855.226	1189.35	314.529	319.816			-4.03493	1.0941e-11
ENSG00000081692.12	0.00381251	JMJD4	0.00381251	-1.73324	25.5695	9.24647	5.84957	4.80816			2.80081	0.000557936
ENSG00000172575.11	3.64653e-06	RASGRP1	3.64653e-06	-1.73309	15.7689	13.5777	3.58855	5.42402			-3.0335	6.51846e-18
ENSG00000100842.12	0.000111888	EFS	0.000111888	-1.72872	14.7339	24.7308	5.42409	6.87344			-1.16296	5.30045e-05
ENSG00000179855.5	0.0220203	GIPC3	0.0220203	-1.72685	5.15387	20.5708	4.44189	3.68596			2.52656	0.0302669
ENSG00000143771.11	0.00113648	CNIH4	0.00113648	-1.72521	30.2142	67.4677	17.5077	13.2242			5.10177	0.00774527
ENSG00000188064.9	0.0138373	WNT7B	0.0138373	-1.72463	2.77726	6.1636	1.14911	1.66137			-0.625016	0.0385298
ENSG00000162819.11	1.6862e-06	BROX	1.6862e-06	-1.72458	27.022	36.1178	8.74133	10.93			-0.891042	0.005718
ENSG00000167779.7	0.0406688	IGFBP6	0.0406688	-1.72353	10.3498	3.60166	1.93396	2.33115			3.08008	2.39634e-18
ENSG00000143493.12	3.21699e-07	INTS7	3.21699e-07	-1.716	28.1658	34.6737	11.2501	8.5187			1.75476	2.20123e-07
ENSG00000236824.1	0.0231419	BCYRN1	0.0231419	-1.71134	0.749248	2.40881	0.538882	0.46572			0.676139	0.0493111
ENSG00000061337.15	2.25108e-12	LZTS1	2.25108e-12	-1.7106	91.492	83.9192	28.2886	26.7295			0.622814	0.0477494
ENSG00000188368.9	0.0171909	PRR19	0.0171909	-1.71001	4.20555	2.6665	1.06225	1.09045			-1.24403	0.00620513
ENSG00000196091.12	0.0433787	MYBPC1	0.0433787	-1.70873	2.12578	2.47359	1.05823	0.413321			-4.69206	0.00043419
ENSG00000105409.15	0.0437256	ATP1A3	0.0437256	-1.708	6.66871	35.7234	6.6843	6.89815			-1.01149	0.0200901
ENSG00000125898.12	0.00130375	FAM110A	0.00130375	-1.70633	7.96479	8.6435	1.98987	3.20096			-1.42724	8.19195e-06
ENSG00000224914.2	0.0155884	LINC00863	0.0155884	-1.69779	7.01506	2.76468	1.90759	1.16545			1.7272	0.0215585
ENSG00000118523.5	0.0329406	CTGF	0.0329406	-1.69729	33.3832	8.42064	8.90587	4.19941			-1.0597	0.00933157
ENSG00000180616.8	0.00813029	SSTR2	0.00813029	-1.6965	1.78512	3.08988	0.53058	1.01494			-0.702551	0.0498315
ENSG00000032389.12	8.71442e-10	TSSC1	8.71442e-10	-1.68844	59.1471	55.8006	19.1841	17.4715			0.847996	0.0509805
ENSG00000177706.8	0.000396518	FAM20C	0.000396518	-1.68639	64.9903	136.381	35.2661	29.7361			-0.736764	0.0322848
ENSG00000168505.6	6.7147e-07	GBX2	6.7147e-07	-1.68586	23.9648	21.7575	7.61155	6.98568			3.09405	5.1307e-17
ENSG00000059377.15	0.0459429	TBXAS1	0.0459429	-1.68365	6.98373	4.33901	1.51754	2.09302			-4.33533	0.0212416
ENSG00000163840.9	0.00031435	DTX3L	0.00031435	-1.67968	162.983	69.544	39.3823	34.4286			5.16821	0.00272991
ENSG00000135905.18	1.88419e-05	DOCK10	1.88419e-05	-1.6749	56.5567	30.6279	14.2961	13.5435			6.43316	7.90697e-28
ENSG00000100142.14	2.9251e-08	POLR2F	2.9251e-08	-1.67415	120.557	151.439	45.715	42.1652			-6.56867	0.0293613
ENSG00000225234.1	0.0288999	TRAPPC12-AS1	0.0288999	-1.66919	5.36645	10.1863	2.33263	2.72528			3.75429	2.38316e-17
ENSG00000093072.15	4.77051e-06	CECR1	4.77051e-06	-1.66789	21.4972	27.9375	7.08849	8.90626			0.872137	0.00558452
ENSG00000253797.2	0.0180824	UTP14C	0.0180824	-1.66681	12.3521	9.94769	5.75771	1.50482			1.2048	1.35291e-05
ENSG00000221994.10	0.000110549	ZNF630	0.000110549	-1.66632	9.14923	6.60553	2.51328	2.56538			-1.57396	0.00164042
ENSG00000171310.10	1.1542e-06	CHST11	1.1542e-06	-1.66221	81.1544	75.5772	20.102	30.5841			-1.56959	0.000725367
ENSG00000156453.13	0.00105443	PCDH1	0.00105443	-1.662	24.725	43.3599	14.581	7.79011			1.81481	0.000953888
ENSG00000103966.9	0.000362743	EHD4	0.000362743	-1.65846	43.687	89.4942	23.632	20.1718			0.877622	0.0141059
ENSG00000172985.10	0.000102129	SH3RF3	0.000102129	-1.65409	16.0014	28.4319	7.09155	7.51702			0.751059	0.0129653
ENSG00000166292.11	0.00114497	TMEM100	0.00114497	-1.65392	12.7918	8.55019	4.1816	2.79627			-1.15167	0.000302696
ENSG00000142279.12	1.08792e-05	WTIP	1.08792e-05	-1.65384	1.92745	2.01031	0.651097	0.63636			-0.987138	0.033763
ENSG00000077585.13	6.25441e-06	GPR137B	6.25441e-06	-1.65316	23.4093	20.8134	6.0884	8.27307			1.19692	0.0464645
ENSG00000188573.7	3.83996e-05	FBLL1	3.83996e-05	-1.64925	17.5942	23.2913	7.22737	6.24205			0.904581	0.0234662
ENSG00000109956.12	1.14419e-07	B3GAT1	1.14419e-07	-1.64844	111.373	79.522	28.454	33.7524			-1.04461	0.000404218
ENSG00000114315.3	8.245e-09	HES1	8.245e-09	-1.64819	56.413	48.3842	17.5517	16.746			0.621005	0.0508457
ENSG00000253537.2	0.0392633	PCDHGA7	0.0392633	-1.64789	1.19734	1.55621	0.456993	0.442978			-0.915764	0.0120207
ENSG00000101871.14	3.4193e-10	MID1	3.4193e-10	-1.64448	46.8425	39.6329	14.78	13.597			1.56396	6.53169e-08
ENSG00000259522.2	3.8751e-05	RP11-468E2.2	3.8751e-05	-1.64285	11.4672	13.9506	5.11636	3.30986			-0.759482	0.0197595
ENSG00000069535.13	1.67125e-07	MAOB	1.67125e-07	-1.6427	217.318	144.929	62.0597	56.5522			2.7327	2.83344e-13
ENSG00000269707.1	0.0223965	RP11-13J10.1	0.0223965	-1.64	14.4399	29.772	8.25807	6.54077			-1.96038	3.19895e-08
ENSG00000080709.14	0.0180141	KCNN2	0.0180141	-1.63823	3.02133	6.73726	1.79797	1.46043			-2.98397	4.92706e-06
ENSG00000258947.6	2.02202e-10	TUBB3	2.02202e-10	-1.63681	576.858	606.514	186.267	204.755			-0.836254	0.0128888
ENSG00000105767.2	1.03501e-06	CADM4	1.03501e-06	-1.63335	266.414	385.661	110.234	106.869			-4.46319	7.99965e-27
ENSG00000156103.15	1.15744e-07	MMP16	1.15744e-07	-1.63229	43.0594	29.5093	12.6273	11.3187			0.730758	0.038809
ENSG00000240184.6	0.0234349	PCDHGC3	0.0234349	-1.63135	200.324	319.889	140.274	34.6956			-0.927167	0.000782373
ENSG00000261685.2	0.00109742	RP11-401P9.4	0.00109742	-1.6312	4.05838	3.28752	1.38631	1.05033			-4.64319	1.82871e-09
ENSG00000071575.11	1.2716e-07	TRIB2	1.2716e-07	-1.63043	838.05	1051.81	353.082	277.063			-3.88012	4.82264e-24
ENSG00000240065.7	8.23122e-09	PSMB9	8.23122e-09	-1.62295	311.831	265.549	88.0561	103.863			-2.46611	4.271e-08
ENSG00000267886.1	0.0467551	CTD-2291D10.4	0.0467551	-1.62255	12.7406	7.4132	2.52825	4.06153			1.80515	0.00197754
ENSG00000182873.5	0.0470086	RP11-181G12.2	0.0470086	-1.62155	4.6911	3.31149	1.57478	1.12229			1.22369	0.00160513
ENSG00000198464.13	0.000259274	ZNF480	0.000259274	-1.61209	16.3962	8.98324	4.78024	3.70859			1.60598	0.000937683
ENSG00000113273.15	0.00134936	ARSB	0.00134936	-1.61194	17.2034	8.77207	5.32063	3.37098			-3.09145	1.39379e-07
ENSG00000196152.10	0.00106868	ZNF79	0.00106868	-1.61108	5.70471	5.08306	1.98467	1.65266			-2.82729	0.0472241
ENSG00000099864.17	0.000158886	PALM	0.000158886	-1.60666	45.0058	67.9088	15.338	22.8334			-1.1862	0.0192539
ENSG00000067533.5	8.31589e-08	RRP15	8.31589e-08	-1.60558	13.1222	10.4556	4.15221	3.79083			-0.967591	0.000341792
ENSG00000171161.12	0.00171319	ZNF672	0.00171319	-1.60397	72.4289	29.1035	17.4304	16.4994			1.1443	0.00209906
ENSG00000134363.11	0.0080453	FST	0.0080453	-1.60301	5.51365	6.20395	2.59342	1.40698			-3.86375	0.0335437
ENSG00000007516.13	0.0303582	BAIAP3	0.0303582	-1.60164	20.5391	82.3191	16.7688	18.6067			2.01315	1.61859e-09
ENSG00000131165.14	1.49211e-08	CHMP1A	1.49211e-08	-1.60138	102.902	101.374	38.5933	30.707			-1.88806	7.28409e-09
ENSG00000226179.6	0.0376509	LINC00685	0.0376509	-1.59863	12.9819	29.6264	7.84632	6.84508			-2.72527	0.000780305
ENSG00000172936.12	0.0184028	MYD88	0.0184028	-1.59858	61.6683	17.42	15.9399	10.5455			-5.57657	4.24425e-27
ENSG00000124126.13	4.72636e-11	PREX1	4.72636e-11	-1.59411	168.326	162.931	58.2861	54.4488			-1.44792	0.000160077
ENSG00000152049.6	0.0048047	KCNE4	0.0048047	-1.58993	57.5233	152.958	37.0886	35.6786			-0.673725	0.0233082
ENSG00000068001.13	6.20446e-05	HYAL2	6.20446e-05	-1.58656	99.5466	80.6331	39.5041	22.235			-2.97582	4.17904e-26
ENSG00000204947.8	0.0152264	ZNF425	0.0152264	-1.58365	7.6914	5.05513	3.06042	1.32819			-0.717534	0.0236828
ENSG00000235423.8	0.00991602	RP11-282O18.3	0.00991602	-1.58042	17.9944	9.07712	4.35619	4.81914			-0.940162	0.0250369
ENSG00000174600.13	0.0144133	CMKLR1	0.0144133	-1.57831	4.42619	11.0208	3.0423	2.34695			-1.2303	1.49355e-05
ENSG00000154127.9	6.71728e-06	UBASH3B	6.71728e-06	-1.57605	121.135	174.628	57.2288	45.3707			1.40437	2.86193e-06
ENSG00000168394.10	5.17254e-07	TAP1	5.17254e-07	-1.57532	301.507	201.332	83.8214	88.5375			-3.01121	4.15338e-07
ENSG00000113209.8	2.46729e-07	PCDHB5	2.46729e-07	-1.57406	30.4774	23.6905	9.93791	8.71521			-0.903584	0.00495035
ENSG00000104112.8	0.00164042	SCG3	0.00164042	-1.57396	5.08129	8.19412	2.48323	2.1372			-0.723696	0.0428398
ENSG00000106688.11	0.0276236	SLC1A1	0.0276236	-1.57274	1.88332	3.80598	1.16976	0.819392			-1.07427	0.00124185
ENSG00000269720.1	0.0372571	CTD-2521M24.5	0.0372571	-1.5718	13.3591	5.91066	3.15356	3.42676			-0.752387	0.0470692
ENSG00000165775.17	5.23725e-07	FUNDC2	5.23725e-07	-1.57125	61.6822	45.9213	16.7552	20.2488			-0.891649	0.00122244
ENSG00000184178.15	0.000725367	SCFD2	0.000725367	-1.56959	25.4525	48.8581	14.0796	11.8979			-1.60558	8.31589e-08
ENSG00000172123.12	0.0117888	SLFN12	0.0117888	-1.56949	36.297	12.2875	8.65457	7.94282			-0.697551	0.0322036
ENSG00000259032.2	0.00395003	ENSAP2	0.00395003	-1.56353	26.9319	32.3499	9.52187	11.0782			-0.769433	0.0331344
ENSG00000101846.6	0.00270467	STS	0.00270467	-1.56313	6.97538	3.67997	2.25189	1.43739			5.1815	1.064e-38
ENSG00000040633.12	2.46817e-05	PHF23	2.46817e-05	-1.56248	107.316	73.6056	37.1989	25.5833			-0.877296	0.0086154
ENSG00000080854.14	7.98563e-05	IGSF9B	7.98563e-05	-1.56073	11.7195	14.8906	5.45048	3.88117			1.24234	5.16481e-07
ENSG00000160818.16	2.38626e-07	GPATCH4	2.38626e-07	-1.56064	96.8813	74.163	32.3652	27.1045			-0.961141	0.00236584
ENSG00000128346.10	0.0267279	C22orf23	0.0267279	-1.56053	4.06177	3.1356	1.08418	1.41669			2.71502	0.00236362
ENSG00000117697.14	0.00240861	NSL1	0.00240861	-1.56009	62.5688	29.663	12.6714	19.05			0.751987	0.0234399
ENSG00000117724.12	4.02695e-08	CENPF	4.02695e-08	-1.55643	89.4611	67.853	29.4769	25.3249			1.08956	0.00626152
ENSG00000174327.6	8.65838e-05	SLC16A13	8.65838e-05	-1.55634	13.153	12.8334	4.94766	4.17148			0.81641	0.0266576
ENSG00000137266.14	2.99294e-09	SLC22A23	2.99294e-09	-1.55326	64.7527	66.953	24.526	21.6484			0.841273	0.0100785
ENSG00000196116.7	0.000650191	TDRD7	0.000650191	-1.55077	40.6962	19.3756	10.7986	10.0651			0.642861	0.0504377
ENSG00000135899.16	0.00832091	SP110	0.00832091	-1.54964	57.6496	20.1733	13.6544	13.2986			0.681936	0.0279175
ENSG00000125398.5	9.33142e-08	SOX9	9.33142e-08	-1.54794	421.541	312.056	139.234	117.767			0.629054	0.0417376
ENSG00000091513.14	0.00658484	TF	0.00658484	-1.54739	4.6464	6.04612	2.2582	1.52865			0.726083	0.0373701
ENSG00000136842.13	0.000184696	TMOD1	0.000184696	-1.54625	21.3009	35.2539	9.73795	10.2845			0.795774	0.00804144
ENSG00000173546.7	1.8086e-06	CSPG4	1.8086e-06	-1.54283	101.117	140.779	43.484	42.2236			1.76567	0.00620513
ENSG00000120738.7	2.40228e-05	EGR1	2.40228e-05	-1.54221	127.055	89.572	46.0338	30.2373			-0.684266	0.0461429
ENSG00000242687.2	0.00459471	AC004893.11	0.00459471	-1.54093	8.60112	6.24201	1.98226	3.22136			0.745825	0.0169834
ENSG00000124299.13	1.10667e-05	PEPD	1.10667e-05	-1.53989	98.3657	63.6511	31.0313	25.9447			3.77753	0.00739567
ENSG00000235852.1	0.0196106	AC005540.3	0.0196106	-1.53877	6.9013	10.6049	3.2894	2.94256			0.806706	0.0186884
ENSG00000226085.3	0.0205518	UQCRFS1P1	0.0205518	-1.53856	8.32862	14.3829	3.88302	4.16264			0.77302	0.0264497
ENSG00000156587.15	7.98609e-09	UBE2L6	7.98609e-09	-1.53675	439.388	350.714	137.566	141.316			3.8812	0.0374004
ENSG00000139083.10	9.98305e-08	ETV6	9.98305e-08	-1.53674	21.8492	19.9683	8.17953	6.64004			1.42407	2.36048e-08
ENSG00000143942.4	0.0220134	CHAC2	0.0220134	-1.53606	18.7931	7.2086	4.57135	4.53771			1.02307	0.00780833
ENSG00000130749.9	3.73272e-07	ZC3H4	3.73272e-07	-1.53547	42.7725	52.1756	18.3292	15.4584			7.62621	0.00408417
ENSG00000255408.3	0.00230327	PCDHA3	0.00230327	-1.53532	2.47933	3.23416	1.05422	0.979968			0.798675	0.016204
ENSG00000184923.12	0.0431877	NUTM2A	0.0431877	-1.53496	2.72742	1.69912	0.543671	1.00259			-1.01671	0.0270768
ENSG00000204099.11	0.0368063	NEU4	0.0368063	-1.5335	4.92722	9.92488	3.32817	2.02002			-1.30952	0.00231804
ENSG00000175229.6	8.40094e-08	GAL3ST3	8.40094e-08	-1.53239	39.783	37.7479	14.3809	13.1681			0.715275	0.0148476
ENSG00000117593.9	0.000319834	DARS2	0.000319834	-1.53062	52.876	30.21	17.497	11.9123			2.57423	0.00804144
ENSG00000213853.9	4.34742e-07	EMP2	4.34742e-07	-1.53054	56.3729	71.487	23.7441	21.9019			0.942241	0.039562
ENSG00000188687.15	0.049579	SLC4A5	0.049579	-1.52983	1.08632	1.18759	0.421548	0.385323			6.77408	2.03056e-31
ENSG00000231074.8	4.48234e-06	HCG18	4.48234e-06	-1.52942	28.6977	21.086	9.15163	8.51535			2.79471	0.000330631
ENSG00000176595.3	1.10667e-05	KBTBD11	1.10667e-05	-1.52775	20.3078	28.4034	9.3808	8.07598			1.27031	0.000937683
ENSG00000175283.7	0.000139541	DOLK	0.000139541	-1.5266	34.8609	28.3999	14.067	8.52783			0.7303	0.0279293
ENSG00000138496.16	4.26628e-06	PARP9	4.26628e-06	-1.52587	151.58	96.1818	44.8561	43.0208			1.95639	4.17572e-09
ENSG00000237976.1	0.0325866	RP11-126K1.6	0.0325866	-1.52384	17.168	9.26821	5.59465	3.8541			1.51991	0.0463377
ENSG00000226137.5	1.36327e-07	BAIAP2-AS1	1.36327e-07	-1.52159	37.576	37.0856	14.9209	11.8483			1.26505	0.0425976
ENSG00000138166.5	2.00306e-05	DUSP5	2.00306e-05	-1.5182	33.1031	46.6018	14.1523	14.5649			2.82869	1.59355e-06
ENSG00000106546.12	4.15896e-05	AHR	4.15896e-05	-1.51773	16.3013	10.1418	4.69572	4.73184			2.5217	0.000344726
ENSG00000180423.4	0.00609295	HARBI1	0.00609295	-1.51241	5.69229	5.6864	1.77835	2.29762			1.49318	3.25876e-05
ENSG00000133121.20	9.16706e-08	STARD13	9.16706e-08	-1.51082	24.2039	23.3197	9.31845	7.83702			1.58871	0.0489288
ENSG00000223855.1	0.000415533	HRAT92	0.000415533	-1.50933	5.95022	4.67386	1.81264	2.00516			8.86725	1.53272e-05
ENSG00000258405.9	0.0475091	ZNF578	0.0475091	-1.50717	2.35646	2.9626	1.01631	0.934441			-4.20497	0.0478883
ENSG00000162745.10	6.36297e-07	OLFML2B	6.36297e-07	-1.5069	20.5788	18.1646	6.88466	7.09236			1.22244	0.0178362
ENSG00000215447.7	0.00120961	BX322557.10	0.00120961	-1.50588	25.2158	15.5783	8.10579	6.56562			1.225	0.0153193
ENSG00000112320.11	1.91875e-06	SOBP	1.91875e-06	-1.50573	59.072	76.2971	23.2662	25.8593			1.58391	0.0374004
ENSG00000143756.11	5.65059e-05	FBXO28	5.65059e-05	-1.50534	24.6227	15.0666	7.52854	6.75304			-7.6349	0.00568681
ENSG00000234964.4	1.01053e-05	FABP5P7	1.01053e-05	-1.50415	115.29	138.958	48.5582	43.8225			1.1632	0.0127575
ENSG00000272556.2	0.0486004	GTF2IP13	0.0486004	-1.50299	1.22097	0.513878	0.34328	0.282776			5.20487	0.00199075
ENSG00000213988.9	0.0365486	ZNF90	0.0365486	-1.50283	4.55524	4.07231	1.03368	2.06955			-3.32731	0.008826
ENSG00000165259.13	0.0132753	HDX	0.0132753	-1.50263	6.29276	2.83267	1.43508	1.83086			-6.49058	0.035866
ENSG00000196345.12	0.0090259	ZKSCAN7	0.0090259	-1.50222	4.5453	3.71575	1.84488	1.15109			-0.836535	0.0219756
ENSG00000234420.7	3.30173e-05	ZNF37BP	3.30173e-05	-1.50054	27.7464	22.2736	11.1093	7.05974			-7.74937	0.000561322
ENSG00000234857.2	1.99311e-05	HNRNPUL2-BSCL2	1.99311e-05	-1.50038	15.3199	11.3776	5.34627	4.33369			2.54275	3.5585e-05
ENSG00000067066.16	0.000511431	SP100	0.000511431	-1.49596	70.6293	38.028	20.9001	18.3906			5.45885	0.013687
ENSG00000164241.13	0.0286294	C5orf63	0.0286294	-1.49584	12.5025	6.84406	4.76787	2.26858			10.0134	4.31622e-08
ENSG00000177335.10	0.000817261	C8orf31	0.000817261	-1.49282	18.5177	14.6923	5.86827	6.19653			1.93436	0.0428781
ENSG00000102996.4	9.42601e-05	MMP15	9.42601e-05	-1.49118	29.1484	45.2625	13.2462	14.0953			1.08947	0.0495174
ENSG00000158483.15	0.00569223	FAM86C1	0.00569223	-1.49002	15.5042	7.81054	4.17405	4.2687			1.15061	0.0110604
ENSG00000124201.14	5.45927e-06	ZNFX1	5.45927e-06	-1.48906	41.5837	27.4587	13.0797	12.0646			1.72416	0.0354038
ENSG00000143761.13	0.00316779	ARF1	0.00316779	-1.48849	465.645	511.592	107.844	248.653			2.5574	0.000140784
ENSG00000264624.1	0.0428915	MIR3615	0.0428915	-1.48791	56.89	57.7921	22.4997	19.554			2.63753	3.51762e-09
ENSG00000137124.7	0.000185837	ALDH1B1	0.000185837	-1.48702	48.7287	80.038	25.0119	22.5543			1.6541	0.00441976
ENSG00000146072.6	0.000548357	TNFRSF21	0.000548357	-1.48695	89.4126	164.964	46.9916	47.0241			8.44181	0.000129959
ENSG00000121454.5	0.00609295	LHX4	0.00609295	-1.48508	6.15526	12.8824	3.16623	3.87925			1.85248	0.00802612
ENSG00000102109.8	8.21067e-06	PCSK1N	8.21067e-06	-1.48382	125.807	170.137	55.413	53.7671			5.35051	0.00633345
ENSG00000132182.11	2.31487e-06	NUP210	2.31487e-06	-1.48226	171.034	229.137	77.1355	70.7137			0.996109	0.0296616
ENSG00000162873.14	2.63695e-05	KLHDC8A	2.63695e-05	-1.47514	547.045	387.737	205.179	139.517			1.75496	0.0292331
ENSG00000100578.14	2.62508e-05	KIAA0586	2.62508e-05	-1.46645	22.3945	30.5911	9.66965	10.1036			6.7666	0.00410796
ENSG00000214192.3	0.0384242	UBE2V1P2	0.0384242	-1.46386	13.6045	18.6846	4.86339	7.07739			-0.982204	0.0218477
ENSG00000268516.2	0.000354711	CTD-3138B18.5	0.000354711	-1.46214	7.57416	6.40638	2.69434	2.50136			-6.39715	0.0477494
ENSG00000106689.10	3.51691e-06	LHX2	3.51691e-06	-1.45938	65.719	83.9666	28.4997	27.6325			2.37546	0.000158886
ENSG00000100311.16	0.0233936	PDGFB	0.0233936	-1.45876	5.28459	13.4792	3.44533	3.64868			1.46914	0.0001506
ENSG00000198300.12	0.000121429	PEG3	0.000121429	-1.4582	106.808	60.4353	29.3187	32.6936			1.61833	0.00458656
ENSG00000164687.10	6.9055e-09	FABP5	6.9055e-09	-1.45601	638.939	654.199	241.969	242.472			-2.99325	0.0226513
ENSG00000145022.4	0.0319104	TCTA	0.0319104	-1.45495	28.9469	13.0761	4.72968	10.7475			2.28497	0.0472226
ENSG00000133195.11	0.00198052	SLC39A11	0.00198052	-1.45128	12.629	20.088	5.59298	6.75595			-2.43369	3.91413e-08
ENSG00000258056.2	0.0136741	RP11-644F5.11	0.0136741	-1.45077	9.95913	5.79901	2.99351	2.87172			1.60846	0.00369258
ENSG00000163909.7	0.034191	HEYL	0.034191	-1.44988	1.79756	2.68765	1.01449	0.691085			7.66546	0.00355209
ENSG00000179761.11	7.22808e-08	PIPOX	7.22808e-08	-1.44967	53.301	50.3778	19.6299	19.3378			-0.993312	0.0298719
ENSG00000123609.10	0.0147775	NMI	0.0147775	-1.44924	44.1265	16.3013	11.3127	11.128			-8.07939	0.000330902
ENSG00000130347.12	0.000160077	RTN4IP1	0.000160077	-1.44792	14.8582	16.7289	6.39409	5.56065			-7.57894	0.0026127
ENSG00000145794.16	0.000402169	MEGF10	0.000402169	-1.44689	8.71239	11.7487	3.28134	4.44535			7.90169	0.00149098
ENSG00000143801.16	0.00213929	PSEN2	0.00213929	-1.44664	19.2596	21.6647	9.98703	5.56999			2.42128	0.0475747
ENSG00000109099.13	6.21063e-07	PMP22	6.21063e-07	-1.44406	295.225	216.694	96.5197	95.9929			1.93225	0.0322848
ENSG00000091986.15	0.00220686	CCDC80	0.00220686	-1.44213	42.146	71.186	27.1879	16.115			2.73793	0.00647681
ENSG00000083099.10	4.82223e-05	LYRM2	4.82223e-05	-1.4377	47.4211	36.7275	18.992	12.9147			-2.35134	0.0167652
ENSG00000135842.16	0.0017372	FAM129A	0.0017372	-1.43727	4.35096	2.70843	1.36941	1.28903			1.91685	0.0152978
ENSG00000165449.11	0.000765678	SLC16A9	0.000765678	-1.43726	4.51331	4.01238	1.77373	1.46711			2.5989	0.00656439
ENSG00000073464.11	7.78612e-05	CLCN4	7.78612e-05	-1.43418	12.7952	14.8537	6.27561	4.29481			3.29257	0.0234349
ENSG00000135775.13	3.69826e-07	COG2	3.69826e-07	-1.43415	37.3741	32.3994	13.6318	12.8538			4.83648	1.13755e-31
ENSG00000015171.18	0.00230199	ZMYND11	0.00230199	-1.43203	58.165	28.956	19.3674	13.5993			7.91479	0.00481032
ENSG00000132109.9	0.00350171	TRIM21	0.00350171	-1.42789	32.1509	16.3509	10.2555	8.14127			7.94814	0.00140991
ENSG00000135801.9	1.18686e-05	TAF5L	1.18686e-05	-1.42771	29.5093	23.0323	9.09972	10.8734			-3.0669	0.00663876
ENSG00000096080.11	1.09189e-05	MRPS18A	1.09189e-05	-1.42766	105.522	78.3945	38.1021	31.9819			-2.76827	0.0165911
ENSG00000143751.9	8.19195e-06	SDE2	8.19195e-06	-1.42724	37.4812	35.083	11.8537	15.7659			-4.36793	0.0304055
ENSG00000234743.1	0.0268839	EIF5AP4	0.0268839	-1.42552	21.2229	41.5504	10.9065	13.2865			1.81107	0.00392659
ENSG00000186280.6	0.0185016	KDM4D	0.0185016	-1.42538	5.8246	3.34463	1.99522	1.51079			-0.932296	0.00525919
ENSG00000166478.9	6.49607e-05	ZNF143	6.49607e-05	-1.4235	25.7587	32.6933	11.0297	11.4224			3.50313	1.66471e-06
ENSG00000123685.8	3.36328e-05	BATF3	3.36328e-05	-1.41622	28.2649	28.2422	11.5076	10.2784			-7.06691	0.0071005
ENSG00000136603.13	0.0186223	SKIL	0.0186223	-1.41425	5.95514	10.6881	3.78274	2.69918			-2.6248	4.33711e-07
ENSG00000204802.3	0.0393351	RP11-111F5.4	0.0393351	-1.41242	4.16067	2.95317	1.10313	1.62904			1.72178	0.0014398
ENSG00000143476.17	3.57811e-06	DTL	3.57811e-06	-1.40988	28.5144	34.4886	12.3609	12.0677			-1.97336	0.0298787
ENSG00000170558.8	4.2463e-07	CDH2	4.2463e-07	-1.40898	246.955	189.463	88.6074	79.7605			3.43152	0.0243565
ENSG00000086967.9	6.19359e-06	MYBPC2	6.19359e-06	-1.4058	40.8405	42.8261	14.3286	18.0826			5.03621	0.00911757
ENSG00000227036.6	1.05924e-06	LINC00511	1.05924e-06	-1.40559	98.8259	85.3396	33.5755	37.611			-1.23913	0.0224985
ENSG00000131467.10	0.000300033	PSME3	0.000300033	-1.40474	184.406	103.358	55.3128	55.4626			2.44637	0.000598695
ENSG00000110104.11	6.19578e-08	CCDC86	6.19578e-08	-1.40463	107.454	100.177	41.2605	39.2734			3.10305	1.73055e-09
ENSG00000107317.11	0.0380796	PTGDS	0.0380796	-1.40256	23.2021	60.0576	13.8014	18.8296			2.63699	0.000144047
ENSG00000148411.7	8.15001e-05	NACC2	8.15001e-05	-1.39988	58.7583	37.1894	20.5845	16.6003			-2.88056	4.15953e-06
ENSG00000181085.14	0.00419987	MAPK15	0.00419987	-1.39878	20.8735	12.9242	7.20404	5.93405			1.18151	0.0102101
ENSG00000119771.14	8.74595e-05	KLHL29	8.74595e-05	-1.39864	10.5796	7.73793	3.64937	3.46075			3.62501	0.0223438
ENSG00000115758.12	0.000167874	ODC1	0.000167874	-1.39778	373.727	213.967	112.336	115.068			1.24069	0.0113425
ENSG00000019144.16	6.87587e-07	PHLDB1	6.87587e-07	-1.39537	141.224	150.367	52.4368	61.433			9.40453	1.52747e-05
ENSG00000128512.19	1.1542e-06	DOCK4	1.1542e-06	-1.39276	24.1609	25.2077	9.65229	9.6801			-7.48821	0.00344727
ENSG00000256806.4	0.0399706	C17orf100	0.0399706	-1.39269	4.94662	3.21908	1.51532	1.6669			-1.00223	0.0132028
ENSG00000130202.9	3.75444e-08	PVRL2	3.75444e-08	-1.39261	238.19	209.101	89.1973	85.5919			-7.77018	0.000516602
ENSG00000167614.13	5.66745e-06	TTYH1	5.66745e-06	-1.39233	364.769	282.022	142.947	109.792			1.70361	0.0107464
ENSG00000134864.10	0.0112887	GGACT	0.0112887	-1.39224	7.31181	8.59854	3.64178	2.65486			7.12154	0.0239805
ENSG00000136205.16	0.000294006	TNS3	0.000294006	-1.39038	6.08244	4.91013	2.46324	1.85044			-1.98966	0.0363467
ENSG00000203705.10	0.00603071	TATDN3	0.00603071	-1.39026	16.8224	16.9163	4.70868	8.45859			1.17239	0.0498315
ENSG00000089041.16	0.0115113	P2RX7	0.0115113	-1.39018	2.57066	2.44328	1.05025	0.921678			1.51436	0.0070502
ENSG00000110446.9	0.00658484	SLC15A3	0.00658484	-1.38886	71.6821	30.4515	20.2139	19.4255			2.81946	9.15623e-06
ENSG00000172379.18	0.000116774	ARNT2	0.000116774	-1.38721	74.3615	46.1134	25.9666	21.1181			-2.90133	3.63466e-15
ENSG00000103769.9	0.0279261	RAB11A	0.0279261	-1.38673	72.7317	167.989	64.9849	31.054			3.53658	0.00122997
ENSG00000144730.16	3.31223e-07	IL17RD	3.31223e-07	-1.38574	62.2136	49.353	21.9369	21.7942			1.33237	0.000592731
ENSG00000185437.13	0.0033583	SH3BGR	0.0033583	-1.38514	14.392	15.1683	6.61736	5.0558			2.23533	0.0280527
ENSG00000153485.5	0.000475146	TMEM251	0.000475146	-1.38358	38.3989	29.581	15.6186	11.156			-2.60905	1.48803e-07
ENSG00000280890.1	0.0363848	ELDR	0.0363848	-1.38221	3.46581	2.20342	1.29092	0.937261			-2.42825	0.0298719
ENSG00000157895.11	0.000207317	C12orf43	0.000207317	-1.37832	21.4848	14.3264	6.93136	7.14373			2.29513	0.00385548
ENSG00000162972.10	0.000438566	C2orf47	0.000438566	-1.37674	37.4256	31.5888	16.2929	11.1088			1.76388	4.61588e-06
ENSG00000260669.2	0.0371497	AL136419.6	0.0371497	-1.37669	6.54753	14.7582	3.592	4.89381			-3.64942	0.000110484
ENSG00000118162.13	0.00015675	KPTN	0.00015675	-1.37644	30.2963	25.4239	12.4364	9.6421			-1.9565	0.0165663
ENSG00000188603.16	0.00240445	CLN3	0.00240445	-1.375	45.0014	79.6019	23.8941	25.8146			0.852589	0.0340217
ENSG00000180447.6	0.00470888	GAS1	0.00470888	-1.37292	180.004	359.323	123.955	92.403			-2.87852	0.000130373
ENSG00000142611.16	0.0378757	PRDM16	0.0378757	-1.37284	1.49499	1.61496	0.52952	0.697053			4.87139	1.299e-05
ENSG00000148824.18	0.0370105	MTG1	0.0370105	-1.37155	99.2304	31.5094	29.9569	21.3267			6.47937	0.00944101
ENSG00000136048.13	0.00239214	DRAM1	0.00239214	-1.36933	7.51519	8.0508	3.66379	2.55505			9.81146	8.17847e-08
ENSG00000170681.6	0.0156897	MURC	0.0156897	-1.36924	5.04522	3.34442	1.81527	1.51208			8.08797	0.000687724
ENSG00000165424.6	7.75012e-08	ZCCHC24	7.75012e-08	-1.36772	61.8351	57.0677	23.7785	23.5136			6.88297	0.0393051
ENSG00000119669.4	1.17915e-06	IRF2BPL	1.17915e-06	-1.36554	239.856	254.92	109.835	87.9242			0.768608	0.033478
ENSG00000152661.7	9.29217e-05	GJA1	9.29217e-05	-1.36415	109.421	69.0914	37.6754	33.1887			-1.45077	0.0136741
ENSG00000274349.4	0.0119144	ZNF658	0.0119144	-1.36368	3.16031	2.61266	1.23278	1.07123			1.08207	0.00104595
ENSG00000154380.17	0.0143063	ENAH	0.0143063	-1.36136	116.008	53.6049	23.5208	43.3518			2.0797	0.000385124
ENSG00000234171.2	0.000622304	RNASEH1-AS1	0.000622304	-1.35858	45.997	36.6494	19.7112	13.4349			1.52308	0.0159243
ENSG00000198468.7	0.0325572	FLVCR1-AS1	0.0325572	-1.35474	9.40175	6.70541	3.64836	2.81714			2.06966	5.23932e-12
ENSG00000143434.15	0.0249754	SEMA6C	0.0249754	-1.354	12.9855	31.7104	7.54797	10.5815			1.67253	6.68182e-06
ENSG00000174721.9	0.0114019	FGFBP3	0.0114019	-1.35368	452.039	184.044	105.584	146.642			0.905728	0.00482209
ENSG00000162813.17	3.88942e-05	BPNT1	3.88942e-05	-1.35336	27.3925	25.7182	9.65124	11.6477			10.8973	1.11679e-10
ENSG00000128342.4	0.00137313	LIF	0.00137313	-1.34477	30.2654	16.7331	9.02504	9.82521			4.54864	0.0311387
ENSG00000104447.11	0.00017092	TRPS1	0.00017092	-1.34464	12.33	16.9213	5.6121	6.26083			2.12692	0.0235758
ENSG00000147536.11	0.0364418	GINS4	0.0364418	-1.34418	31.9492	12.3503	6.43682	11.1636			-7.19576	0.00561334
ENSG00000083857.13	1.35291e-05	FAT1	1.35291e-05	-1.34415	64.7106	45.1186	23.0802	21.1744			1.54024	0.00260313
ENSG00000123684.12	1.17915e-06	LPGAT1	1.17915e-06	-1.34359	34.704	28.3373	13.0666	12.3977			-7.43153	0.00472949
ENSG00000148400.9	5.11238e-05	NOTCH1	5.11238e-05	-1.34316	158.391	107.174	59.4374	47.6907			0.678778	0.0387324
ENSG00000174307.6	0.00272991	PHLDA3	0.00272991	-1.34124	38.0445	68.336	21.9482	21.5266			9.5991	2.50776e-07
ENSG00000106484.14	0.00310985	MEST	0.00310985	-1.33973	793.661	379.858	214.554	256.634			23.2853	2.75637e-05
ENSG00000170891.10	0.00134025	CYTL1	0.00134025	-1.33735	25.6015	18.9934	9.23601	8.81306			-2.07134	0.0157658
ENSG00000136869.13	0.0106941	TLR4	0.0106941	-1.33635	7.46244	5.52176	3.44202	1.86077			7.79908	0.0021764
ENSG00000109133.12	0.0113826	TMEM33	0.0113826	-1.3362	18.6317	39.1377	11.5459	12.1752			3.28989	0.0378456
ENSG00000261799.1	0.00425178	RP11-283I3.6	0.00425178	-1.33505	7.39389	5.26466	2.93444	2.20969			1.34055	9.37575e-05
ENSG00000166925.8	1.04738e-05	TSC22D4	1.04738e-05	-1.33444	342.458	424.643	150.415	162.892			5.70927	0.00472949
ENSG00000120800.4	0.00131215	UTP20	0.00131215	-1.33275	20.8591	11.6788	7.30703	5.88509			-2.79159	0.00178433
ENSG00000124160.11	0.0153869	NCOA5	0.0153869	-1.32829	35.6841	15.5605	12.292	8.51151			5.78526	4.24499e-05
ENSG00000155115.6	0.00113327	GTF3C6	0.00113327	-1.32662	172.832	96.8441	52.4434	57.0962			0.870111	0.0239457
ENSG00000167487.11	0.00275251	KLHL26	0.00275251	-1.32599	6.86149	8.62416	2.61349	3.72346			-3.17421	1.41538e-08
ENSG00000168802.12	1.71851e-05	CHTF8	1.71851e-05	-1.32443	55.772	60.1636	24.8663	22.7882			7.92508	0.00143496
ENSG00000008056.12	0.0153519	SYN1	0.0153519	-1.32397	19.6467	42.8123	14.6684	11.2731			-3.6468	0.00851944
ENSG00000221923.8	0.0184387	ZNF880	0.0184387	-1.32301	19.4144	19.784	5.29159	10.6517			1.09908	0.024981
ENSG00000143333.6	0.00631981	RGS16	0.00631981	-1.32278	30.4899	59.2943	18.9115	18.3001			2.47406	0.00895217
ENSG00000142173.14	0.00247319	COL6A2	0.00247319	-1.32149	249.461	452.432	137.524	153.181			-6.99739	0.00891859
ENSG00000065600.12	3.25948e-05	TMEM206	3.25948e-05	-1.32102	47.4778	35.3062	17.8025	16.1172			1.50503	0.00857141
ENSG00000167470.12	1.91351e-05	MIDN	1.91351e-05	-1.32062	226.444	286.809	112.972	99.0476			2.47142	0.00130375
ENSG00000214654.6	0.0184778	RP11-27I1.4	0.0184778	-1.32034	12.7739	11.7782	5.54195	4.54174			-1.04791	0.00756541
ENSG00000154760.13	0.0485149	SLFN13	0.0485149	-1.31886	7.21418	3.07653	1.69317	2.47844			-5.91412	0.0156897
ENSG00000198914.2	1.15068e-05	POU3F3	1.15068e-05	-1.31859	106.066	132.79	50.7392	47.9973			2.7365	9.4578e-13
ENSG00000128309.16	0.0425976	MPST	0.0425976	-1.31584	79.298	241.351	71.9141	62.4191			-7.21377	0.00498039
ENSG00000130584.10	0.00424826	ZBTB46	0.00424826	-1.31369	6.74335	10.744	3.38373	3.8759			-5.90082	0.0137054
ENSG00000134146.11	0.00171286	DPH6	0.00171286	-1.3134	16.9315	24.1435	9.329	7.76559			1.40102	0.0018898
ENSG00000179431.6	3.23438e-06	FJX1	3.23438e-06	-1.31307	94.419	106.984	43.2721	40.2009			-2.39974	0.043983
ENSG00000143740.14	3.24844e-06	SNAP47	3.24844e-06	-1.31179	43.3971	41.9104	17.7411	17.5511			-2.0199	0.00493924
ENSG00000204950.3	0.00742028	LRRC10B	0.00742028	-1.31105	8.26867	12.5532	4.6812	3.99955			-3.45019	6.95226e-05
ENSG00000184319.15	0.00231804	RPL23AP82	0.00231804	-1.30952	25.2534	37.9041	13.2007	13.113			-1.64285	3.8751e-05
ENSG00000112992.16	2.0372e-05	NNT	2.0372e-05	-1.30856	57.3686	44.488	23.3557	18.8202			23.262	2.80794e-05
ENSG00000184489.11	0.00178565	PTP4A3	0.00178565	-1.30852	93.1425	138.693	58.2009	38.7813			0.642698	0.0317615
ENSG00000125089.16	0.0150664	SH3TC1	0.0150664	-1.30838	4.88929	6.26834	2.75501	1.89752			1.86715	0.000995136
ENSG00000171219.8	0.0385636	CDC42BPG	0.0385636	-1.30698	1.78676	1.8458	0.932366	0.595812			1.122	0.0125407
ENSG00000071051.13	8.25606e-07	NCK2	8.25606e-07	-1.3038	171.251	174.845	76.9096	67.3065			7.05209	0.0258419
ENSG00000169814.12	0.0456792	BTD	0.0456792	-1.30023	8.29283	7.72018	2.20115	4.44532			2.69513	0.0057922
ENSG00000132386.10	0.000671766	SERPINF1	0.000671766	-1.29945	224.218	331.201	104.856	127.93			1.91874	6.88924e-05
ENSG00000145908.12	0.000329953	ZNF300	0.000329953	-1.29632	35.6906	24.1639	13.9463	11.0029			1.7837	0.045663
ENSG00000158470.5	1.75774e-06	B4GALT5	1.75774e-06	-1.29387	216.323	174.254	85.8354	77.4605			2.43231	0.00258716
ENSG00000267365.1	0.00270662	KCNJ2-AS1	0.00270662	-1.29374	8.04695	10.0715	3.66188	3.93196			7.10248	0.0219068
ENSG00000067704.9	1.19344e-06	IARS2	1.19344e-06	-1.29277	80.6754	69.6156	32.8039	30.1405			-3.03699	0.000616584
ENSG00000091428.17	0.000794075	RAPGEF4	0.000794075	-1.28767	10.3579	9.32205	4.34311	3.94341			2.18428	6.76266e-15
ENSG00000154146.12	6.06313e-06	NRGN	6.06313e-06	-1.28764	117.041	125.492	54.1843	48.1121			1.35829	1.44151e-06
ENSG00000136997.15	0.0393548	MYC	0.0393548	-1.28627	5.01598	3.09541	1.7077	1.68803			-2.09946	0.0133931
ENSG00000185885.15	4.49716e-07	IFITM1	4.49716e-07	-1.28582	2254.94	1972.18	867.547	909.997			3.0589	2.75343e-05
ENSG00000173085.13	0.00112245	COQ2	0.00112245	-1.28462	39.6403	30.8979	17.7851	11.9931			2.12626	2.73709e-05
ENSG00000066027.11	3.67656e-05	PPP2R5A	3.67656e-05	-1.28445	27.2569	28.3056	10.7713	12.6369			-2.38756	0.0303971
ENSG00000173227.13	5.86501e-05	SYT12	5.86501e-05	-1.28393	13.4315	12.0741	5.36188	5.37932			1.80773	0.00187096
ENSG00000148291.9	0.000180974	SURF2	0.000180974	-1.28261	44.5235	46.5054	19.8094	18.6601			-3.62208	0.00864408
ENSG00000198356.11	2.91608e-06	ASNA1	2.91608e-06	-1.28156	188.436	178.536	83.8254	71.3423			3.25372	0.0281496
ENSG00000149948.13	0.00556917	HMGA2	0.00556917	-1.2804	8.9073	7.11563	2.73175	4.00649			4.58193	0.0297948
ENSG00000025708.13	0.00724024	TYMP	0.00724024	-1.27957	28.4322	27.101	8.30987	15.0667			-1.05977	0.00365379
ENSG00000204264.8	0.000117703	PSMB8	0.000117703	-1.27629	316.479	209.854	112.992	109.074			1.13619	0.0475496
ENSG00000179241.12	7.39814e-07	LDLRAD3	7.39814e-07	-1.27619	143.496	146.076	60.308	62.5473			9.66927	2.14582e-07
ENSG00000119383.19	0.000259274	PPP2R4	0.000259274	-1.27616	243.861	350.576	130.289	123.262			6.92012	0.034413
ENSG00000135334.8	3.17589e-06	AKIRIN2	3.17589e-06	-1.27425	302.184	337.05	141.395	130.716			2.18673	2.72731e-07
ENSG00000017483.14	7.42882e-06	SLC38A5	7.42882e-06	-1.27293	84.0854	86.1634	36.8812	35.5333			-6.81234	0.0231082
ENSG00000196628.13	1.33099e-06	TCF4	1.33099e-06	-1.27265	128.263	115.746	55.7733	47.9612			1.13764	0.0236351
ENSG00000248905.8	0.000108702	FMN1	0.000108702	-1.27143	19.9531	15.7835	6.80508	8.33162			2.10998	0.0138241
ENSG00000267325.1	0.0126226	LINC01415	0.0126226	-1.27127	5.79748	3.52995	2.00821	1.93228			1.70424	0.0265526
ENSG00000159905.14	0.0141432	ZNF221	0.0141432	-1.27074	9.2715	7.33911	4.36309	2.73166			6.88818	0.042334
ENSG00000033011.11	0.00115849	ALG1	0.00115849	-1.27043	28.4159	18.6938	10.476	9.50365			-1.6312	0.00109742
ENSG00000119408.16	4.734e-05	NEK6	4.734e-05	-1.26998	158.94	174.6	81.7464	60.8523			7.4671	0.00772547
ENSG00000143748.17	0.00782992	NVL	0.00782992	-1.26978	31.2808	18.2496	8.55815	12.3222			-0.84485	0.0172534
ENSG00000162772.16	0.00980049	ATF3	0.00980049	-1.26864	14.9227	22.6388	6.75221	9.30711			8.04368	0.000855119
ENSG00000133985.2	0.00988165	TTC9	0.00988165	-1.26833	8.71249	6.85328	4.33853	2.32052			2.03346	0.0277532
ENSG00000170364.12	0.0254458	SETMAR	0.0254458	-1.26769	13.0457	12.5731	3.73345	7.08132			-0.628754	0.0437565
ENSG00000149357.9	0.000230014	LAMTOR1	0.000230014	-1.26693	79.8213	105.639	40.3089	39.1798			-3.04915	0.0466584
ENSG00000135926.12	0.0067246	TMBIM1	0.0067246	-1.26629	10.1915	14.2119	5.02488	5.44085			2.7924	0.000861924
ENSG00000143799.12	3.92987e-07	PARP1	3.92987e-07	-1.26625	303.399	292.901	131.913	122.81			2.1652	6.36297e-07
ENSG00000032742.17	0.0334514	IFT88	0.0334514	-1.26624	15.2196	6.66119	4.22985	4.99543			-6.37579	0.0476736
ENSG00000119242.8	0.00126754	CCDC92	0.00126754	-1.26223	36.7347	23.3661	13.8994	11.7361			3.46471	0.000310444
ENSG00000120324.7	0.0133458	PCDHB10	0.0133458	-1.26058	14.5451	7.78886	5.48267	4.04875			-6.96253	0.0106076
ENSG00000119285.10	3.51691e-06	HEATR1	3.51691e-06	-1.25911	27.4802	28.33	12.5816	11.4081			1.38746	0.0145071
ENSG00000100139.13	0.000989029	MICALL1	0.000989029	-1.25902	36.7908	27.844	16.783	10.9558			4.03476	0.000360756
ENSG00000182551.13	5.62528e-05	ADI1	5.62528e-05	-1.25464	49.9647	37.8273	18.0568	19.5783			1.50793	0.000205324
ENSG00000135314.12	0.0496461	KHDC1	0.0496461	-1.25421	8.07515	4.85538	2.99455	2.56495			1.10488	0.0076059
ENSG00000219201.4	0.00260658	RP11-181C21.4	0.00260658	-1.25378	35.986	51.3589	19.5099	18.3201			-7.04865	0.0140005
ENSG00000213390.10	8.45372e-05	ARHGAP19	8.45372e-05	-1.2495	29.89	21.9939	10.8097	11.4987			6.93356	0.0341571
ENSG00000162944.10	0.0040289	RFTN2	0.0040289	-1.24527	5.54279	5.28615	2.82817	1.89472			-6.52799	0.0380711
ENSG00000129657.14	0.00620513	SEC14L1	0.00620513	-1.24403	205.855	373.163	113.178	139.696			-2.00241	0.0379782
ENSG00000177628.15	1.73107e-05	GBA	1.73107e-05	-1.24387	83.6544	68.7487	34.8461	31.1623			1.88825	0.00479674
ENSG00000246705.4	0.00566281	H2AFJ	0.00566281	-1.24354	20.5936	19.7163	8.20271	9.27706			1.87523	0.00613309
ENSG00000280211.1	0.00212281	RP11-2C24.3	0.00212281	-1.24218	8.73628	7.5568	3.64292	3.42644			1.34843	0.0319104
ENSG00000117650.12	0.000336905	NEK2	0.000336905	-1.24205	27.8428	32.8035	12.3482	14.0135			1.12758	0.0355952
ENSG00000166845.13	0.00063446	C18orf54	0.00063446	-1.24136	18.9562	12.6043	6.98644	6.6579			1.31295	0.0213517
ENSG00000007237.18	0.000138763	GAS7	0.000138763	-1.24066	260.147	176.391	101.513	87.4728			4.16108	0.00132942
ENSG00000173334.3	0.00119095	TRIB1	0.00119095	-1.23913	16.3828	22.7834	8.18418	8.93422			1.76319	0.0144329
ENSG00000273729.1	0.0224985	RP11-7F17.8	0.0224985	-1.23913	4.27715	6.50744	2.04536	2.66257			-1.24218	0.00212281
ENSG00000109062.9	0.000789712	SLC9A3R1	0.000789712	-1.23126	29.016	35.3473	15.8436	12.4821			3.24906	0.00167766
ENSG00000148484.17	1.49355e-05	RSU1	1.49355e-05	-1.2303	28.9277	28.2274	13.1586	11.8855			1.89849	0.0249646
ENSG00000198756.10	4.099e-05	COLGALT2	4.099e-05	-1.22981	92.084	69.2477	37.783	32.6912			2.0131	0.00310985
ENSG00000182141.9	0.00589596	ZNF708	0.00589596	-1.22923	15.1099	9.56054	5.60124	5.15302			-2.0556	0.00561454
ENSG00000002834.17	0.0433455	LASP1	0.0433455	-1.2292	93.3065	90.26	60.354	20.5835			6.76946	0.050842
ENSG00000169288.17	0.00958094	MRPL1	0.00958094	-1.22844	21.3796	13.3618	8.16141	7.02358			3.37931	0.00947031
ENSG00000188549.12	0.0030678	C15orf52	0.0030678	-1.22816	17.938	11.4536	6.78262	6.04499			-1.33505	0.00425178
ENSG00000144792.9	0.0475105	ZNF660	0.0475105	-1.22798	8.48828	3.42023	2.40654	2.74958			-1.58042	0.00991602
ENSG00000089177.17	0.000584014	KIF16B	0.000584014	-1.22628	10.12	12.0909	5.36256	4.43225			-1.32034	0.0184778
ENSG00000131873.5	0.000315507	CHSY1	0.000315507	-1.22289	87.3655	119.873	48.1419	43.5549			-5.59032	0.000110549
ENSG00000196810.4	0.00476835	CTBP1-AS2	0.00476835	-1.2195	16.4321	20.598	9.68088	6.80895			6.04455	0.027244
ENSG00000258429.1	0.00227507	PDF	0.00227507	-1.2171	33.2348	23.6464	13.3711	11.6596			7.14172	0.0217475
ENSG00000172183.14	0.02885	ISG20	0.02885	-1.21546	19.5012	9.55897	5.66593	7.03043			2.17406	0.00744831
ENSG00000176371.13	0.020518	ZSCAN2	0.020518	-1.21463	9.16369	12.0208	3.72296	5.65891			2.46404	1.51751e-05
ENSG00000169764.14	0.000972269	UGP2	0.000972269	-1.2134	146.361	89.2789	53.9269	49.8582			-3.05061	0.0196106
ENSG00000272168.5	0.0106814	CASC15	0.0106814	-1.2117	12.9286	7.43929	4.01781	4.92359			-0.704857	0.0393025
ENSG00000166377.19	0.000996392	ATP9B	0.000996392	-1.21065	22.4414	16.4564	7.93056	9.25244			2.16489	0.0231419
ENSG00000161682.14	4.89674e-05	FAM171A2	4.89674e-05	-1.21063	74.8676	88.8545	36.194	36.6481			-7.13496	0.0057257
ENSG00000176024.16	0.0256524	ZNF613	0.0256524	-1.21011	4.59278	4.68624	2.38492	1.75468			1.52049	0.04468
ENSG00000151465.13	0.000386345	CDC123	0.000386345	-1.20961	145.962	197.538	77.3099	75.9437			7.09556	0.0284507
ENSG00000169857.7	0.0179717	AVEN	0.0179717	-1.2095	20.268	11.3019	6.47951	7.4016			1.29986	0.0104896
ENSG00000069248.11	5.91031e-05	NUP133	5.91031e-05	-1.20938	42.475	33.0925	15.9411	17.4907			23.0417	3.47981e-05
ENSG00000197006.13	0.00288581	METTL9	0.00288581	-1.20889	117.092	188.848	72.0857	64.8949			4.89892	0.00399798
ENSG00000047621.11	0.0112811	C12orf4	0.0112811	-1.20853	19.1013	10.4589	5.95001	7.06988			6.97067	0.033157
ENSG00000150779.11	0.0314333	TIMM8B	0.0314333	-1.20815	135.362	60.1404	52.7266	33.5494			1.59426	0.00166314
ENSG00000080503.20	0.0127084	SMARCA2	0.0127084	-1.2081	9.11059	9.46575	3.88537	4.34511			8.65106	5.17455e-05
ENSG00000254901.7	0.0161396	BORCS8	0.0161396	-1.20731	27.5983	15.5338	10.7322	8.37352			1.24625	0.0324925
ENSG00000160172.10	0.0056349	FAM86C2P	0.0056349	-1.20665	11.9631	11.3117	5.99185	4.39823			1.67943	0.000859796
ENSG00000155816.19	0.00308258	FMN2	0.00308258	-1.204	8.96608	8.30845	4.74259	2.98489			6.7711	0.0493843
ENSG00000168461.12	0.00704755	RAB31	0.00704755	-1.20396	25.5003	41.4747	13.2799	16.7268			-2.95365	0.00060136
ENSG00000248092.7	0.000112191	NNT-AS1	0.000112191	-1.20254	18.7528	19.0102	7.98011	8.86282			7.38761	0.0153015
ENSG00000263528.7	0.0219257	IKBKE	0.0219257	-1.20137	12.5702	6.829	4.50363	4.10278			1.58881	0.00392659
ENSG00000155366.16	0.00361881	RHOC	0.00361881	-1.20071	299.387	444.172	140.355	193.113			-2.29634	0.00623736
ENSG00000148335.14	0.00547936	NTMT1	0.00547936	-1.20001	109.377	184.458	67.2309	65.1549			1.61379	0.0456958
ENSG00000136379.11	2.5806e-05	ABHD17C	2.5806e-05	-1.19816	107.497	87.4952	46.1185	41.0354			1.92042	0.0239457
ENSG00000162959.13	0.0393051	MEMO1	0.0393051	-1.19793	46.8453	17.7102	14.0749	14.4559			1.50649	0.00364115
ENSG00000185507.19	0.0180562	IRF7	0.0180562	-1.1972	222.125	98.8792	64.6404	77.4998			-2.05077	0.0101308
ENSG00000133106.14	0.00786288	EPSTI1	0.00786288	-1.19645	55.9856	28.6586	19.5007	18.1272			-25.556	2.83117e-06
ENSG00000160766.14	0.00159512	GBAP1	0.00159512	-1.19203	37.8353	28.2719	17.2467	12.44			2.03107	0.0165683
ENSG00000161671.16	0.00104709	EMC10	0.00104709	-1.19163	148.016	94.9732	60.726	48.0862			5.1598	6.47551e-05
ENSG00000068784.12	0.000146899	SRBD1	0.000146899	-1.18994	18.2578	16.329	8.34276	7.2297			2.58616	6.26956e-06
ENSG00000141428.16	0.000583158	C18orf21	0.000583158	-1.18972	28.8565	30.4434	12.9738	13.7345			-1.62155	0.0470086
ENSG00000188766.12	1.43626e-05	SPRED3	1.43626e-05	-1.18888	53.7501	51.8421	23.1216	24.4269			-1.25378	0.00260658
ENSG00000104356.10	0.000911196	POP1	0.000911196	-1.18815	11.4074	8.45113	4.61233	4.31178			4.60758	0.0220511
ENSG00000185010.13	0.0212639	F8	0.0212639	-1.18679	5.5173	4.98393	2.86052	1.90583			-1.17449	0.025751
ENSG00000156253.6	0.0192539	RWDD2B	0.0192539	-1.1862	31.563	16.0373	11.8352	9.48928			7.41836	0.0103052
ENSG00000124098.9	1.42799e-05	FAM210B	1.42799e-05	-1.18519	57.4518	51.9172	25.7776	23.6081			-2.89834	0.00372682
ENSG00000179627.9	0.0107277	ZBTB42	0.0107277	-1.18449	15.992	26.8812	10.7233	8.82027			-3.03391	0.000819806
ENSG00000089127.12	0.000637017	OAS1	0.000637017	-1.18333	243.298	164.806	101.528	82.4236			3.27179	1.26872e-10
ENSG00000171587.14	0.0435243	DSCAM	0.0435243	-1.18249	4.23334	9.29297	3.49047	2.70957			1.53772	0.00146369
ENSG00000120896.13	0.0048047	SORBS3	0.0048047	-1.18125	89.6247	49.5944	30.1222	32.4217			2.26215	0.0033628
ENSG00000134575.9	0.00229539	ACP2	0.00229539	-1.18048	38.5064	44.3711	22.4447	15.3373			-5.08423	0.000807744
ENSG00000196812.4	0.028028	ZSCAN16	0.028028	-1.18035	13.2737	8.4457	5.27224	4.53417			1.21633	0.045667
ENSG00000188313.12	0.00745333	PLSCR1	0.00745333	-1.18033	212.231	109.283	69.2937	75.1175			3.93546	0.000619222
ENSG00000160193.11	0.00253458	WDR4	0.00253458	-1.1783	36.7433	24.073	14.1537	13.311			1.40219	0.00252666
ENSG00000117597.17	0.000125327	DIEXF	0.000125327	-1.17805	7.67037	7.29925	3.3351	3.45592			7.99625	0.000952081
ENSG00000133265.10	5.54425e-05	HSPBP1	5.54425e-05	-1.17702	98.6475	84.6433	44.3298	38.8801			1.41	0.0399706
ENSG00000197019.4	0.00280488	SERTAD1	0.00280488	-1.1754	12.7396	11.3676	5.03492	5.87585			-4.03331	7.04577e-05
ENSG00000231025.1	0.025751	RP11-175O19.4	0.025751	-1.17449	9.17585	4.88638	3.15045	3.18552			-1.64	0.0223965
ENSG00000225151.10	0.000343688	GOLGA2P7	0.000343688	-1.17303	23.8267	26.5067	11.2011	11.7392			7.06096	0.0239034
ENSG00000113758.13	4.63534e-06	DBN1	4.63534e-06	-1.17303	251.007	224.778	109.683	106.846			7.07315	0.0238022
ENSG00000234745.9	0.01009	HLA-B	0.01009	-1.17234	2086.18	1015.16	656.267	742.953			3.42844	0.00555909
ENSG00000115266.11	0.00636342	APC2	0.00636342	-1.17228	22.4906	36.8679	15.1797	12.1096			1.94611	0.00334737
ENSG00000164076.16	0.0286667	CAMKV	0.0286667	-1.17191	36.123	78.3456	26.502	26.2406			1.3549	0.0369629
ENSG00000116918.13	0.0202785	TSNAX	0.0202785	-1.17185	58.4054	26.9413	19.9341	18.6179			7.61795	0.00450558
ENSG00000135074.15	0.000747352	ADAM19	0.000747352	-1.17003	68.9222	87.0983	40.9718	30.64			1.81617	0.00642673
ENSG00000006756.15	0.000608587	ARSD	0.000608587	-1.16983	19.0456	19.597	10.1267	7.56807			-1.82287	0.00466599
ENSG00000170456.14	4.02818e-05	DENND5B	4.02818e-05	-1.16967	24.7082	21.6655	11.1571	10.0119			-1.52384	0.0325866
ENSG00000117139.16	0.000605458	KDM5B	0.000605458	-1.16867	87.9432	92.3497	34.2371	48.0545			-6.30776	0.00617594
ENSG00000133135.13	0.00240445	RNF128	0.00240445	-1.16798	13.4224	10.1599	5.76482	4.99816			0.961966	0.00492935
ENSG00000074219.13	0.000404774	TEAD2	0.000404774	-1.16687	109.192	75.2371	43.2137	40.7852			3.10591	0.000328889
ENSG00000166454.9	0.000406477	ATMIN	0.000406477	-1.16595	52.5315	36.3895	21.1877	19.3537			0.730573	0.0238904
ENSG00000196922.10	0.0068683	ZNF252P	0.0068683	-1.16565	28.1383	17.731	12.257	8.6744			2.78909	0.00365379
ENSG00000136636.12	0.000100325	KCTD3	0.000100325	-1.16495	28.0193	27.7208	12.0049	13.5158			-2.71835	0.0408219
ENSG00000135766.8	0.00627918	EGLN1	0.00627918	-1.16477	21.6412	12.4008	8.68951	6.82225			-2.44812	0.00894556
ENSG00000138698.14	0.000619222	RAP1GDS1	0.000619222	-1.16424	85.2577	64.4933	38.9247	29.6206			-1.41242	0.0393351
ENSG00000143443.9	0.0218519	C1orf56	0.0218519	-1.16396	10.1294	7.06756	3.59607	4.22162			-2.87084	0.0478883
ENSG00000152455.15	0.0128851	SUV39H2	0.0128851	-1.16382	40.9782	21.6766	13.3616	15.1097			1.2638	0.0233825
ENSG00000142089.15	0.0202737	IFITM3	0.0202737	-1.16365	3918.48	1763.75	1131.24	1443.47			1.58465	0.00101707
ENSG00000204569.9	0.00116368	PPP1R10	0.00116368	-1.16311	93.0783	92.5576	51.9611	33.4626			7.88987	0.0015303
ENSG00000075213.10	5.30045e-05	SEMA3A	5.30045e-05	-1.16296	85.4812	65.7612	35.7598	33.4269			2.54085	0.0440143
ENSG00000177602.5	0.000302941	GSG2	0.000302941	-1.16113	21.9846	19.3725	10.2251	8.77534			1.67785	4.26392e-06
ENSG00000138172.10	0.0436527	CALHM2	0.0436527	-1.161	9.449	15.2684	6.60047	4.87225			8.14084	0.000574458
ENSG00000105248.15	0.000466716	CCDC94	0.000466716	-1.16062	31.5754	27.7662	13.5869	13.648			2.97057	0.0243124
ENSG00000159720.11	0.00104595	ATP6V0D1	0.00104595	-1.16014	115.756	104.402	41.7657	59.1069			8.38318	0.000184993
ENSG00000171451.13	0.00392942	DSEL	0.00392942	-1.1579	26.4589	15.8703	10.9135	8.47708			3.95655	0.0108407
ENSG00000184208.10	0.0066335	C22orf46	0.0066335	-1.15785	21.4069	17.6142	11.2688	6.74159			2.31332	0.0139893
ENSG00000117984.12	6.25441e-06	CTSD	6.25441e-06	-1.15718	304.246	299.942	143.439	134.976			-6.23947	5.42825e-10
ENSG00000067141.16	7.36694e-05	NEO1	7.36694e-05	-1.1567	20.6555	18.349	9.28512	8.66923			-3.94756	2.32512e-22
ENSG00000168159.10	6.16669e-05	RNF187	6.16669e-05	-1.15589	144.182	154.806	64.004	73.8665			-2.43883	2.92181e-09
ENSG00000145555.14	0.0005366	MYO10	0.0005366	-1.15558	128.4	170.949	74.1755	64.5694			-6.57994	0.0447242
ENSG00000115761.15	5.59393e-05	NOL10	5.59393e-05	-1.15526	58.8748	55.4119	28.5303	24.218			0.70348	0.0377017
ENSG00000234127.8	0.000158886	TRIM26	0.000158886	-1.15516	53.778	41.2187	22.1241	21.546			10.3776	7.45597e-09
ENSG00000198053.11	4.61467e-05	SIRPA	4.61467e-05	-1.15424	28.3791	25.5905	12.9364	11.9638			-0.783888	0.0320247
ENSG00000101670.11	0.00215432	LIPG	0.00215432	-1.15281	46.991	32.8578	15.5241	21.1046			1.9061	1.9696e-05
ENSG00000128591.15	0.0104067	FLNC	0.0104067	-1.1517	7.78709	13.1192	5.149	4.59845			1.15769	0.0388625
ENSG00000188322.4	0.000302696	SBK1	0.000302696	-1.15167	82.9477	105.93	45.9178	41.7841			-1.15589	6.16669e-05
ENSG00000135414.9	5.17867e-05	GDF11	5.17867e-05	-1.15061	47.9894	48.0051	24.3807	20.1141			-9.00807	1.37194e-06
ENSG00000183044.11	0.0194359	ABAT	0.0194359	-1.15054	57.3772	26.3213	18.9007	19.4374			-1.16798	0.00240445
ENSG00000108830.9	5.24949e-05	RND2	5.24949e-05	-1.14375	54.9514	59.6439	25.9759	27.3535			3.52983	2.47979e-12
ENSG00000134308.13	2.79552e-05	YWHAQ	2.79552e-05	-1.14327	870.79	707.843	384.748	347.981			1.32155	0.0063896
ENSG00000120049.18	0.0105136	KCNIP2	0.0105136	-1.1415	30.22	17.7516	11.2579	10.9426			-1.14375	5.24949e-05
ENSG00000175567.8	0.000114125	UCP2	0.000114125	-1.14089	122.141	142.005	63.6291	59.7447			-1.35858	0.000622304
ENSG00000204843.12	1.45767e-05	DCTN1	1.45767e-05	-1.14081	121.663	125.44	57.1914	57.9914			-0.661997	0.0440002
ENSG00000104142.10	0.000728156	VPS18	0.000728156	-1.14053	27.7204	35.4903	15.267	14.3084			3.20301	3.58444e-11
ENSG00000100823.11	0.00140361	APEX1	0.00140361	-1.14048	248.958	187.533	85.7352	116.444			7.87206	0.00159982
ENSG00000176842.14	0.0160138	IRX5	0.0160138	-1.13982	34.8064	26.8628	10.3576	18.1664			-4.64625	0.00635467
ENSG00000128283.6	8.2861e-05	CDC42EP1	8.2861e-05	-1.13928	89.0446	98.6388	46.069	41.6575			-12.0024	4.09187e-07
ENSG00000001167.14	3.02698e-05	NFYA	3.02698e-05	-1.13923	48.9472	44.6318	21.4884	22.0937			2.22948	0.0254078
ENSG00000150756.13	0.00671886	FAM173B	0.00671886	-1.13846	17.1737	16.3522	7.30267	8.2976			-11.7189	2.86093e-22
ENSG00000134809.8	0.000153362	TIMM10	0.000153362	-1.13831	138.427	124.136	65.5942	56.9561			7.44366	0.0111592
ENSG00000147124.12	0.000349205	ZNF41	0.000349205	-1.13577	19.3465	16.2678	8.87771	7.75505			1.59686	0.00149297
ENSG00000185305.10	0.0035505	ARL15	0.0035505	-1.13573	18.9958	13.188	7.65489	7.3301			1.64861	0.0129653
ENSG00000147650.11	0.0305263	LRP12	0.0305263	-1.13433	17.9614	24.9185	13.4082	6.85846			-3.79223	8.46304e-12
ENSG00000172671.19	0.00291572	ZFAND4	0.00291572	-1.13376	12.0117	12.9434	6.06762	5.63337			-6.76444	0.023481
ENSG00000110987.8	0.000437332	BCL7A	0.000437332	-1.13343	57.3072	72.7227	30.554	30.5483			0.814919	0.0101901
ENSG00000130204.12	0.000145663	TOMM40	0.000145663	-1.12999	129.748	145.809	69.9694	59.7548			2.47016	3.09857e-05
ENSG00000188582.8	0.00286742	PAQR9	0.00286742	-1.12631	11.7298	13.2733	6.08798	5.70106			-0.840355	0.0346848
ENSG00000107779.11	0.00475265	BMPR1A	0.00475265	-1.12568	34.7988	20.1511	13.8229	11.8867			0.790196	0.00949592
ENSG00000093217.9	0.0445451	XYLB	0.0445451	-1.12409	4.71101	3.21195	2.02111	1.70057			-7.46169	0.0017294
ENSG00000065308.4	0.00408417	TRAM2	0.00408417	-1.12382	49.8126	29.7624	20.3777	16.9292			-2.90822	1.44632e-30
ENSG00000149403.11	0.000350768	GRIK4	0.000350768	-1.12309	19.375	15.2455	8.06487	8.20908			-6.20914	3.61584e-10
ENSG00000165949.12	0.00197967	IFI27	0.00197967	-1.12308	1458.64	896.533	570.446	533.642			-3.16089	0.00121252
ENSG00000018699.11	0.000728156	TTC27	0.000728156	-1.12279	15.5391	16.09	7.3935	7.52572			-1.20071	0.00361881
ENSG00000120875.8	0.0129653	DUSP4	0.0129653	-1.12148	75.752	135.223	54.2316	46.288			-0.780205	0.00519889
ENSG00000163041.9	2.30692e-05	H3F3A	2.30692e-05	-1.12094	490.109	488.627	244.996	217.745			-0.966523	0.025751
ENSG00000123983.13	0.00260438	ACSL3	0.00260438	-1.12086	211.429	127.107	82.0059	76.9009			0.742855	0.0261148
ENSG00000075461.5	9.17126e-05	CACNG4	9.17126e-05	-1.12067	89.9581	72.4962	40.2738	36.3222			-0.753421	0.0167294
ENSG00000173638.18	0.000123752	SLC19A1	0.000123752	-1.11821	47.5526	50.5518	24.6493	21.8743			2.81885	0.00117361
ENSG00000128268.11	0.00011691	MGAT3	0.00011691	-1.11756	29.0026	31.9205	14.6591	14.2403			1.49792	0.000866784
ENSG00000278053.4	0.0435242	DDX52	0.0435242	-1.11582	31.0237	13.4647	12.053	8.85111			0.805021	0.0353301
ENSG00000171823.6	0.0179925	FBXL14	0.0179925	-1.11195	28.7537	49.056	20.4801	16.8377			1.96229	0.0458892
ENSG00000225649.5	0.0001371	AC064875.2	0.0001371	-1.11116	71.4865	71.6361	35.4392	32.6857			-2.54204	7.22938e-17
ENSG00000178665.14	0.0101481	ZNF713	0.0101481	-1.10839	17.0691	26.1023	11.2737	9.44592			1.3332	3.8146e-05
ENSG00000182810.6	0.0204624	DDX28	0.0204624	-1.10699	20.3256	11.6585	8.15109	7.01532			1.91911	7.58406e-10
ENSG00000148832.14	0.0326543	PAOX	0.0326543	-1.10665	8.17811	7.31997	4.15618	3.2594			-0.936328	0.0167468
ENSG00000179958.8	0.00180277	DCTPP1	0.00180277	-1.10424	171.506	237.488	100.419	95.9847			-1.32278	0.00631981
ENSG00000136930.12	0.000128255	PSMB7	0.000128255	-1.10412	331.204	262.931	139.18	143.833			1.01572	0.0251627
ENSG00000107949.16	0.000200007	BCCIP	0.000200007	-1.1033	144.646	119.639	59.1545	66.7884			2.35005	0.00120592
ENSG00000127124.13	0.00891274	HIVEP3	0.00891274	-1.10315	34.659	20.585	14.7339	11.5616			1.25662	4.78307e-05
ENSG00000174004.5	0.0258822	NRROS	0.0258822	-1.10297	9.40716	12.4667	6.33169	4.20813			-1.09888	0.000303819
ENSG00000178896.6	0.000634669	EXOSC4	0.000634669	-1.10062	110.594	119.329	61.3149	49.172			8.1062	2.27338e-05
ENSG00000100105.17	0.000302941	PATZ1	0.000302941	-1.10054	80.6834	97.106	43.9582	41.4856			-1.24527	0.0040289
ENSG00000127616.17	0.0010745	SMARCA4	0.0010745	-1.10037	250.5	335.634	150.022	132.238			2.31885	2.25706e-07
ENSG00000155629.14	0.0410417	PIK3AP1	0.0410417	-1.09954	17.7398	8.96254	7.7097	5.02721			1.1315	0.000785326
ENSG00000064490.13	0.000303819	RFXANK	0.000303819	-1.09888	113.263	123.531	60.6609	53.1861			2.4787	0.00041982
ENSG00000162419.12	0.0025845	GMEB1	0.0025845	-1.09568	19.4349	21.066	11.4576	8.0965			-0.963845	0.00529601
ENSG00000236698.1	0.0404372	EIF1AXP1	0.0404372	-1.09543	40.4732	60.0271	20.7826	27.6898			1.97593	0.00180626
ENSG00000159792.9	0.000809493	PSKH1	0.000809493	-1.09486	52.1018	38.4421	23.3497	20.0731			-2.89745	0.00032789
ENSG00000007541.15	0.00658009	PIGQ	0.00658009	-1.09454	75.0488	47.9206	33.659	25.2827			-0.825867	0.0148476
ENSG00000048740.17	0.0321711	CELF2	0.0321711	-1.09408	51.9433	23.0202	17.4565	18.2319			-8.80432	5.54069e-06
ENSG00000155849.15	0.00292724	ELMO1	0.00292724	-1.09376	38.1031	26.3821	16.0516	14.8664			3.32523	4.02337e-05
ENSG00000196353.11	0.00557837	CPNE4	0.00557837	-1.09341	13.4314	11.1918	5.14243	6.66041			-0.712861	0.0498315
ENSG00000183751.14	0.000615721	TBL3	0.000615721	-1.09286	49.4622	61.0689	27.7704	25.6606			2.09601	0.00382675
ENSG00000152422.15	0.0138483	XRCC4	0.0138483	-1.09243	13.5494	10.8177	6.18492	5.55301			-6.28671	1.16085e-07
ENSG00000089050.14	0.000277634	RBBP9	0.000277634	-1.09204	27.9296	24.2883	12.4756	12.6485			-3.21209	2.48421e-18
ENSG00000129932.7	0.00244378	DOHH	0.00244378	-1.09069	39.0844	36.0491	15.7321	20.3547			-1.00529	0.0129433
ENSG00000185896.10	0.000139384	LAMP1	0.000139384	-1.08974	211.735	173.808	100.204	85.6092			-0.93773	0.0468265
ENSG00000100979.14	0.00229539	PLTP	0.00229539	-1.0892	129.181	178.074	71.1901	77.7681			0.932641	0.0174989
ENSG00000185608.8	0.000566977	MRPL40	0.000566977	-1.08824	65.9845	54.1691	28.0841	29.7787			-0.675333	0.0496862
ENSG00000109066.13	0.000116518	TMEM104	0.000116518	-1.08794	32.7421	32.2228	15.8321	15.5611			-1.0001	0.00031221
ENSG00000184983.9	7.92631e-05	NDUFA6	7.92631e-05	-1.08788	158.276	160.463	76.4255	77.6742			-1.09204	0.000277634
ENSG00000092820.17	8.0404e-05	EZR	8.0404e-05	-1.08784	155.016	150.878	80.2908	67.706			0.96515	0.0013342
ENSG00000068394.10	6.5934e-05	GPKOW	6.5934e-05	-1.08682	106.394	97.0945	50.1598	48.1805			1.12601	0.0178652
ENSG00000029993.14	0.00253408	HMGB3	0.00253408	-1.08639	175.884	110.906	71.3007	66.665			0.705371	0.0202785
ENSG00000171302.16	0.000102975	CANT1	0.000102975	-1.08572	54.9498	55.3557	26.1906	27.1897			-0.879738	0.00386349
ENSG00000147383.10	8.30621e-05	NSDHL	8.30621e-05	-1.08512	161.854	145.451	71.2463	77.2763			1.30545	0.000672853
ENSG00000125354.22	0.000207712	2019-09-06	0.000207712	-1.08404	74.802	82.9175	40.3802	36.2451			1.07787	0.00240725
ENSG00000178700.7	0.0281449	DHFRL1	0.0281449	-1.0835	5.02399	3.9793	1.9136	2.42061			-1.73309	3.64653e-06
ENSG00000169258.6	0.000168948	GPRIN1	0.000168948	-1.08325	42.9439	47.139	22.5773	21.1883			1.83073	0.0194404
ENSG00000170345.9	0.0128851	FOS	0.0128851	-1.08249	83.2377	47.4162	28.9786	33.8322			-2.38213	0.000248126
ENSG00000162885.12	0.00055895	B3GALNT2	0.00055895	-1.08221	37.6551	40.1337	19.8378	17.9863			-1.28767	0.000794075
ENSG00000090924.14	0.000391832	PLEKHG2	0.000391832	-1.08049	73.4852	61.869	36.7104	29.0135			-1.16424	0.000619222
ENSG00000136802.11	6.95572e-05	LRRC8A	6.95572e-05	-1.08027	62.2535	61.7126	31.7255	28.5607			1.04049	0.00537865
ENSG00000167461.11	0.00575956	RAB8A	0.00575956	-1.07991	48.2785	30.529	20.673	17.4572			3.00421	0.0291576
ENSG00000122584.12	0.00715611	NXPH1	0.00715611	-1.07906	19.1874	20.5866	11.6325	7.80437			-0.690096	0.0487557
ENSG00000189060.5	5.1669e-05	H1F0	5.1669e-05	-1.07826	470.124	439.376	210.631	231.254			2.16579	1.28761e-09
ENSG00000154429.10	0.000276512	CCSAP	0.000276512	-1.07808	19.2851	17.9775	8.70713	9.3965			-3.64213	1.67966e-20
ENSG00000178531.5	0.00072736	CTXN1	0.00072736	-1.07806	377.743	280.194	174.784	144.53			7.09556	0.0284507
ENSG00000170175.10	0.00156236	CHRNB1	0.00156236	-1.07498	55.9547	41.4167	24.117	23.1971			0.937739	0.00509086
ENSG00000143815.14	0.00488806	LBR	0.00488806	-1.07447	131.233	78.8492	50.2442	51.5237			-1.07991	0.00575956
ENSG00000189306.10	0.00124185	RRP7A	0.00124185	-1.07427	50.4993	59.4688	30.1995	23.6901			-2.14585	0.0102041
ENSG00000181026.14	0.00066926	AEN	0.00066926	-1.07402	65.5116	48.4464	28.192	27.204			1.97165	2.50781e-10
ENSG00000173692.12	5.65059e-05	PSMD1	5.65059e-05	-1.07395	139.504	121.13	63.9968	62.9725			1.96484	6.80798e-05
ENSG00000143498.17	0.0391147	TAF1A	0.0391147	-1.07384	15.5225	11.6068	5.23346	7.88968			-2.43978	5.89881e-06
ENSG00000162458.12	0.00843984	FBLIM1	0.00843984	-1.07265	42.4018	64.4401	25.7513	26.7192			1.29502	0.0330507
ENSG00000235363.1	0.015991	SNRPGP10	0.015991	-1.07067	74.5534	74.0941	34.8703	37.7215			0.919348	0.00506991
ENSG00000178685.13	0.0100795	PARP10	0.0100795	-1.07061	137.869	76.7636	55.2058	49.0571			2.38632	6.15764e-08
ENSG00000149923.13	0.0100498	PPP4C	0.0100498	-1.07041	221.916	360.452	145.347	141.547			-1.20396	0.00704755
ENSG00000060762.18	0.00334737	MPC1	0.00334737	-1.07037	195.665	129.405	84.9523	73.3967			1.11223	0.00159149
ENSG00000108679.12	0.00339875	LGALS3BP	0.00339875	-1.06969	938.337	1369.58	580.266	555.732			-4.12128	3.30474e-07
ENSG00000112357.12	0.0274002	PEX7	0.0274002	-1.0675	11.6519	14.6062	7.12536	5.80558			1.73193	3.73272e-07
ENSG00000142546.13	0.008845	NOSIP	0.008845	-1.06693	84.2199	124.614	47.8729	54.959			2.07929	0.000176139
ENSG00000123159.15	0.0026195	GIPC1	0.0026195	-1.06688	126.205	173.403	76.0273	71.634			0.780669	0.0152484
ENSG00000096060.14	6.15522e-05	FKBP5	6.15522e-05	-1.066	88.7934	86.2201	44.7342	41.1828			0.930194	0.0267622
ENSG00000183624.13	0.00608639	HMCES	0.00608639	-1.06215	64.6827	94.8794	40.7561	38.2051			-0.775909	0.00741208
ENSG00000115539.13	0.00271996	PDCL3	0.00271996	-1.062	50.6857	39.707	24.4681	19.9485			-1.38673	0.0279261
ENSG00000180185.11	0.00168352	FAHD1	0.00168352	-1.06139	51.5991	37.6905	22.3885	21.39			-0.717223	0.0284969
ENSG00000143514.16	0.000305815	TP53BP2	0.000305815	-1.06128	33.9907	36.0942	18.3899	16.1868			-0.794513	0.0326454
ENSG00000171469.10	0.00550229	ZNF561	0.00550229	-1.06067	48.5189	34.0854	23.3293	17.265			-0.949077	0.0189051
ENSG00000160799.11	0.000684909	CCDC12	0.000684909	-1.06013	71.9416	77.6435	36.0184	37.7477			-2.37699	0.0202153
ENSG00000230461.8	0.0301521	PROX1-AS1	0.0301521	-1.0599	7.51841	8.89055	4.95301	3.20374			9.48733	5.41737e-07
ENSG00000123191.14	0.026008	ATP7B	0.026008	-1.05988	6.51111	6.25619	2.44472	3.81974			5.08883	0.00525919
ENSG00000256663.1	0.00365379	RP11-424C20.2	0.00365379	-1.05977	31.2099	26.9805	15.9501	12.729			5.3235	0.0395366
ENSG00000124145.6	0.00933157	SDC4	0.00933157	-1.0597	27.3994	39.1793	15.1424	17.7833			-0.827993	0.0505318
ENSG00000140105.17	0.0181567	WARS	0.0181567	-1.05966	195.728	99.8657	73.09	71.3464			-5.59399	1.87808e-07
ENSG00000215251.3	0.00289679	FASTKD5	0.00289679	-1.05649	18.9605	14.8503	7.95285	8.671			-0.688103	0.0228542
ENSG00000204366.3	0.00149949	ZBTB12	0.00149949	-1.05638	62.5391	54.9847	33.134	24.9611			-2.2536	0.00321174
ENSG00000004961.14	0.00219715	HCCS	0.00219715	-1.05605	73.7758	95.5548	42.3049	41.6756			-0.659251	0.0465383
ENSG00000147862.14	0.00189586	NFIB	0.00189586	-1.05604	57.0161	74.7988	31.0388	34.3018			1.01245	0.0348053
ENSG00000179314.13	0.0364873	WSCD1	0.0364873	-1.05593	120.127	193.176	99.4647	56.9125			6.8966	0.0429642
ENSG00000146426.17	0.00346327	TIAM2	0.00346327	-1.05307	18.5686	19.5753	10.7449	8.21508			8.05171	5.87469e-91
ENSG00000184602.5	0.00057889	SNN	0.00057889	-1.05171	60.0121	46.4016	27.396	25.1957			-1.39261	3.75444e-08
ENSG00000275832.4	0.000279305	ARHGAP23	0.000279305	-1.0509	50.4113	53.6796	25.5424	26.117			-0.652783	0.0380368
ENSG00000138035.14	0.0171192	PNPT1	0.0171192	-1.0498	127.679	67.5257	45.39	50.596			-8.86151	0.000153362
ENSG00000010361.13	0.00321932	FUZ	0.00321932	-1.04922	57.903	73.7106	32.3214	33.2573			0.864791	0.00744831
ENSG00000196670.13	0.0346848	ZFP62	0.0346848	-1.0492	28.2892	15.0816	11.9024	9.50732			-0.874597	0.00216799
ENSG00000136859.9	0.0417645	ANGPTL2	0.0417645	-1.04893	13.3453	24.0334	8.56582	10.1098			-2.20271	9.36906e-08
ENSG00000112578.9	0.00537865	BYSL	0.00537865	-1.04875	63.6727	76.9874	40.8706	29.3741			1.71947	0.0136197
ENSG00000189159.15	0.00171286	HN1	0.00171286	-1.04832	271.83	326.853	168.433	130.303			10.6058	7.219e-10
ENSG00000216285.5	0.00756541	RP11-490H24.5	0.00756541	-1.04791	44.5167	53.7942	22.9915	25.9646			-5.31987	1.14614e-71
ENSG00000256771.2	0.0216189	ZNF253	0.0216189	-1.04468	12.7708	19.7124	8.67782	7.61497			2.0092	0.0329524
ENSG00000254986.7	0.000166662	DPP3	0.000166662	-1.04462	61.9622	56.7692	30.2939	28.8012			10.5833	1.97425e-93
ENSG00000130066.16	0.000404218	SAT1	0.000404218	-1.04461	464.88	466.483	210.642	252.699			7.40222	0.0110957
ENSG00000198093.10	0.0090975	ZNF649	0.0090975	-1.04444	19.7815	13.8486	9.24784	7.46183			4.55709	2.49156e-23
ENSG00000067596.10	0.000249003	DHX8	0.000249003	-1.04426	52.7608	43.2149	24.2836	23.4114			-1.30852	0.00178565
ENSG00000117899.10	0.000386345	MESDC2	0.000386345	-1.04425	36.917	40.1531	20.0353	18.4303			-2.43039	0.00818993
ENSG00000147889.16	0.000809493	CDKN2A	0.000809493	-1.04384	1474.26	1753.32	883.553	730.829			5.69664	3.66307e-15
ENSG00000085552.16	0.010646	IGSF9	0.010646	-1.04091	10.8209	14.8249	6.14477	6.70817			-2.59422	5.87789e-08
ENSG00000168672.3	0.00106883	FAM84B	0.00106883	-1.04013	44.1237	54.0939	24.3891	24.813			1.70217	0.0175705
ENSG00000130544.11	0.00620595	ZNF557	0.00620595	-1.04007	5.68228	6.23614	3.00803	2.95997			5.00592	0.000157603
ENSG00000151694.12	0.000259629	ADAM17	0.000259629	-1.03953	84.4416	91.8059	42.692	45.4753			-8.898	2.85974e-06
ENSG00000068654.15	0.000404774	POLR1A	0.000404774	-1.03906	33.3577	34.2443	15.5449	18.2369			3.86317	6.55893e-05
ENSG00000168306.12	0.0275863	ACOX2	0.0275863	-1.03768	25.1952	16.9611	9.81488	11.161			-1.40256	0.0380796
ENSG00000104147.8	0.0273451	OIP5	0.0273451	-1.03692	24.0694	15.6239	10.4083	9.36701			-4.17964	8.91064e-05
ENSG00000176108.9	0.0234274	CHMP6	0.0234274	-1.0357	31.461	19.4042	14.1329	11.2712			-7.03206	0.00908723
ENSG00000107815.7	0.0296913	C10orf2	0.0296913	-1.03452	33.38	59.548	23.4309	23.5548			2.69623	2.36008e-14
ENSG00000080815.18	0.00524454	PSEN1	0.00524454	-1.03429	42.2883	59.3468	27.1996	24.0676			0.850932	0.00561334
ENSG00000198736.11	0.0198256	MSRB1	0.0198256	-1.0339	35.0496	24.6812	17.6069	12.3194			-0.88783	0.00247743
ENSG00000076242.14	0.00145424	MLH1	0.00145424	-1.03273	47.9409	41.8268	24.9438	20.1731			1.00479	0.00121996
ENSG00000084112.14	0.00301012	SSH1	0.00301012	-1.03261	42.5021	53.7616	27.2882	21.3054			0.863118	0.0226729
ENSG00000143376.12	0.000848509	SNX27	0.000848509	-1.03133	29.522	29.54	16.6517	13.0912			-1.40474	0.000300033
ENSG00000105204.13	0.0270952	DYRK1B	0.0270952	-1.03068	44.8988	24.399	16.3274	18.2038			-0.72081	0.0217585
ENSG00000159842.14	0.00312763	ABR	0.00312763	-1.03065	198.215	259.612	106.346	124.538			-0.672417	0.0220408
ENSG00000130748.6	0.00862029	TMEM160	0.00862029	-1.03008	153.921	219.633	89.1411	99.5716			-0.703491	0.0157992
ENSG00000151612.15	0.0229809	ZNF827	0.0229809	-1.02793	38.3693	20.7752	13.6528	15.8762			-0.690807	0.0249266
ENSG00000141965.4	0.000505936	FEM1A	0.000505936	-1.02789	17.8979	18.2481	9.90831	8.3342			-1.00988	0.000659386
ENSG00000167315.17	0.00159149	ACAA2	0.00159149	-1.02784	100.51	122.817	60.984	52.0034			-0.765779	0.0220134
ENSG00000175093.4	0.00182826	SPSB4	0.00182826	-1.02724	21.0426	17.3874	9.88633	9.44554			-1.07395	5.65059e-05
ENSG00000105223.19	0.00202042	PLD3	0.00202042	-1.02553	555.584	730.37	338.412	313.453			-0.648405	0.0372462
ENSG00000241839.9	0.00169466	PLEKHO2	0.00169466	-1.02282	19.9744	22.1916	10.216	11.1127			-0.730699	0.0377835
ENSG00000129925.10	0.000550916	TMEM8A	0.000550916	-1.02269	91.0339	81.396	48.162	39.0367			-0.719896	0.0170481
ENSG00000054983.16	0.00201152	GALC	0.00201152	-1.02214	19.7889	17.8276	8.97526	10.0093			-1.62295	8.23122e-09
ENSG00000116455.13	0.0116059	WDR77	0.0116059	-1.02157	108.254	64.5076	47.353	39.5822			-1.27629	0.000117703
ENSG00000136158.10	0.000165697	SPRY2	0.000165697	-1.02072	453.556	414.494	235.742	203.722			-1.10412	0.000128255
ENSG00000177453.7	0.0311031	NIM1K	0.0311031	-1.02012	10.3354	13.4794	5.29327	6.77842			-0.701707	0.018855
ENSG00000104341.16	0.00263702	LAPTM4B	0.00263702	-1.01975	202.607	248.562	127.776	101.838			-0.83311	0.00293029
ENSG00000259494.1	0.0301292	MRPL46	0.0301292	-1.01951	50.7128	27.627	19.6324	19.7319			-0.704185	0.0157235
ENSG00000105357.15	0.00260959	MYH14	0.00260959	-1.01881	50.6867	66.097	29.1712	30.2482			-1.09486	0.000809493
ENSG00000117036.11	0.00033551	ETV3	0.00033551	-1.01869	33.123	32.444	16.0411	17.1784			-1.44664	0.00213929
ENSG00000164054.15	0.000473266	SHISA5	0.000473266	-1.01855	350.468	405.261	191.602	192.459			-1.03429	0.00524454
ENSG00000197818.11	0.0157992	SLC9A8	0.0157992	-1.0177	14.315	8.73093	5.68419	5.9199			3.18554	5.33697e-10
ENSG00000095739.10	0.0188379	BAMBI	0.0188379	-1.01748	12.5069	15.8895	7.67607	6.80333			1.55605	0.00059143
ENSG00000037241.7	0.0270768	RPL26L1	0.0270768	-1.01671	107.125	74.8426	56.9227	35.4241			3.18175	0.0266447
ENSG00000138646.8	0.00111896	HERC5	0.00111896	-1.01637	84.9028	63.33	36.9157	38.0588			5.11029	0.0212639
ENSG00000136870.10	0.00611067	ZNF189	0.00611067	-1.01346	18.4911	15.0646	9.62424	7.46127			2.29967	1.06483e-12
ENSG00000105559.11	0.000166492	PLEKHA4	0.000166492	-1.01239	238.955	248.432	124.371	124.037			2.13914	0.000336203
ENSG00000105926.15	0.0303103	MPP6	0.0303103	-1.01202	36.2163	19.3634	15.3447	12.7728			0.766089	0.0139716
ENSG00000167985.6	0.0200901	SDHAF2	0.0200901	-1.01149	24.4562	25.5586	10.4763	14.923			-0.974105	0.00535532
ENSG00000100426.6	0.000480621	ZBED4	0.000480621	-1.01048	34.3692	32.4289	18.584	15.5043			-4.58973	0.0382024
ENSG00000139318.7	0.0107813	DUSP6	0.0107813	-1.01009	212.301	159.4	116.036	73.3975			-2.01767	0.0220873
ENSG00000115233.11	0.000659386	PSMD14	0.000659386	-1.00988	131.351	103.428	60.8681	58.5473			-1.71001	0.0171909
ENSG00000198604.10	0.00180203	BAZ1A	0.00180203	-1.0092	74.2862	53.0416	33.5035	31.2229			-0.617559	0.0448609
ENSG00000013503.9	0.0189692	POLR3B	0.0189692	-1.00771	11.5419	8.62686	6.07759	4.2235			1.00868	0.00125718
ENSG00000227766.1	0.00103009	HCG4P5	0.00103009	-1.00761	296.04	353.911	168.868	164.14			3.18881	4.84842e-12
ENSG00000124608.4	0.0118854	AARS2	0.0118854	-1.00625	27.1568	17.8298	12.7782	10.1399			-0.647903	0.0477527
ENSG00000116906.11	0.00434884	GNPAT	0.00434884	-1.00582	58.2881	40.3113	25.7565	24.4469			0.875716	0.0407907
ENSG00000031081.10	0.0141236	ARHGAP31	0.0141236	-1.00581	15.8831	10.4685	7.81327	5.62484			-0.813418	0.0319835
ENSG00000126254.11	0.0129433	RBM42	0.0129433	-1.00529	127.762	179.981	91.1694	67.4346			-1.0599	0.0301521
ENSG00000112685.13	0.000973161	EXOC2	0.000973161	-1.00486	32.5173	27.3913	14.5265	16.0476			1.21486	0.0067246
ENSG00000197375.12	0.0154035	SLC22A5	0.0154035	-1.00485	5.69988	6.62815	2.94861	3.36577			-2.73017	3.31347e-09
ENSG00000137806.8	0.0362262	NDUFAF1	0.0362262	-1.00375	32.5567	48.7789	24.6338	17.3738			3.64476	1.77119e-12
ENSG00000161618.9	0.0320044	ALDH16A1	0.0320044	-1.00241	40.2508	22.3511	18.2677	13.6535			1.04596	0.00227507
ENSG00000248713.1	0.0132028	RP11-766F14.2	0.0132028	-1.00223	5.2041	3.82302	2.62015	2.00117			-0.912475	0.00844622
ENSG00000149809.14	0.00197587	TM7SF2	0.00197587	-1.00149	66.6556	57.9239	29.5209	34.2014			-1.87989	6.84037e-06
ENSG00000259956.1	0.00031221	RBM15B	0.00031221	-1.0001	73.8681	66.8792	38.8386	33.4382			-0.882026	0.00665759
ENSG00000100350.14	0.00161444	FOXRED2	0.00161444	-0.997952	72.7486	75.4794	43.198	33.2539			-7.44442	0.00512819
ENSG00000129195.15	0.0270768	FAM64A	0.0270768	-0.997228	105.804	58.1828	39.8508	43.8163			8.20624	0.000385506
ENSG00000281406.1	0.00816145	BLACAT1	0.00816145	-0.997192	24.0815	17.4306	11.7146	9.59796			-6.2415	4.17491e-19
ENSG00000184967.6	0.00222241	NOC4L	0.00222241	-0.996813	62.1275	72.983	34.3514	35.3346			2.9983	3.74329e-10
ENSG00000132507.17	0.000200007	EIF5A	0.000200007	-0.993534	673.969	691.631	365.833	339.489			1.25206	0.000181022
ENSG00000102218.5	0.0298719	RP2	0.0298719	-0.993312	36.0693	19.4276	15.1566	13.2752			-3.43943	3.80647e-11
ENSG00000145982.11	0.00463252	FARS2	0.00463252	-0.993069	23.8998	22.38	11.9793	11.8986			-0.873318	0.00436975
ENSG00000162086.14	0.0131138	ZNF75A	0.0131138	-0.993029	24.1837	21.9449	12.9794	10.8583			0.750668	0.0440914
ENSG00000100644.16	0.0106945	HIF1A	0.0106945	-0.992964	265.386	158.046	114.255	102.948			1.44834	2.95303e-07
ENSG00000273604.1	0.000631581	C17orf96	0.000631581	-0.991498	39.6089	35.9364	20.7137	18.3103			-4.83481	0.00475219
ENSG00000073969.18	0.00550229	NSF	0.00550229	-0.991208	26.5834	18.7543	11.8701	11.4609			-1.59411	4.72636e-11
ENSG00000101040.19	0.000517781	ZMYND8	0.000517781	-0.991171	74.2833	73.2504	41.494	34.8478			7.12488	4.26906e-07
ENSG00000175832.12	0.0033583	ETV4	0.0033583	-0.990667	366.209	484.792	227.143	214.786			-7.35045	0.00738767
ENSG00000162104.9	0.00718729	ADCY9	0.00718729	-0.990236	22.2941	29.7536	12.5575	14.4429			9.9692	2.82782e-08
ENSG00000090674.15	0.00265701	MCOLN1	0.00265701	-0.987822	44.6106	38.1972	23.1786	19.6886			-1.37284	0.0378757
ENSG00000003249.13	0.00170211	DBNDD1	0.00170211	-0.987774	85.7498	103.539	49.5805	48.7663			-7.66116	8.29045e-26
ENSG00000138071.13	0.02169	ACTR2	0.02169	-0.987712	185.501	184.481	70.3101	120.728			-0.94244	0.00103643
ENSG00000112167.9	0.033763	SAYSD1	0.033763	-0.987138	10.9297	10.7645	6.47964	4.79798			1.06433	0.00632932
ENSG00000132205.10	0.0104913	EMILIN2	0.0104913	-0.985983	4.76363	4.87139	2.51396	2.4902			-1.07041	0.0100498
ENSG00000114026.21	0.00550229	OGG1	0.00550229	-0.984519	27.8951	22.5706	13.8061	12.3637			-1.28445	3.67656e-05
ENSG00000253276.2	0.0108808	CCDC71L	0.0108808	-0.982962	37.2753	24.6552	17.8237	14.2461			-1.27616	0.000259274
ENSG00000086504.15	0.0134779	MRPL28	0.0134779	-0.982682	130.327	179.644	71.7096	89.9053			2.96463	3.51691e-06
ENSG00000268858.2	0.0218477	RP4-591C20.9	0.0218477	-0.982204	12.946	9.49732	6.63962	5.02404			-0.71023	0.032424
ENSG00000180801.12	0.00408746	ARSJ	0.00408746	-0.981423	29.1263	28.6988	17.4169	12.7417			1.19991	0.000676989
ENSG00000119203.13	0.000268002	CPSF3	0.000268002	-0.981179	150.501	141.342	75.3417	76.4044			1.41169	2.66468e-06
ENSG00000167085.11	0.00196542	PHB	0.00196542	-0.981129	142.593	172.799	85.3761	79.328			0.832104	0.0329055
ENSG00000147180.16	0.0175013	ZNF711	0.0175013	-0.980372	69.8864	40.3544	27.9095	29.0649			2.09036	0.000308858
ENSG00000164300.15	0.0195773	SERINC5	0.0195773	-0.978897	15.727	21.889	8.51505	11.1462			0.859108	0.045884
ENSG00000173409.13	0.0358054	ARV1	0.0358054	-0.976481	22.8861	28.7968	11.5202	15.5058			0.918924	0.0106941
ENSG00000040531.14	0.00719032	CTNS	0.00719032	-0.976396	28.5458	21.1016	12.7061	13.1126			-0.717684	0.01451
ENSG00000065882.15	0.00750925	TBC1D1	0.00750925	-0.975933	77.3328	94.1952	38.9586	50.7489			-0.69982	0.0323021
ENSG00000124766.5	0.00970676	SOX4	0.00970676	-0.975185	146.085	213.959	96.6349	92.5905			-1.16311	0.00116368
ENSG00000049323.15	0.00240552	LTBP1	0.00240552	-0.974119	45.6937	35.6151	23.2967	19.1474			0.686299	0.0457637
ENSG00000183248.11	0.00535532	PRR36	0.00535532	-0.974105	47.2436	62.3417	30.1817	27.4005			-2.55418	2.24499e-05
ENSG00000141933.9	0.0478883	TPGS1	0.0478883	-0.972883	43.2234	32.7793	25.2205	14.577			0.66967	0.0276515
ENSG00000196739.14	0.00655558	COL27A1	0.00655558	-0.971876	31.2284	21.3281	13.4915	13.887			1.28563	0.000493274
ENSG00000072736.18	0.0259816	NFATC3	0.0259816	-0.971657	21.6894	32.748	12.6411	15.9885			1.07758	0.00013283
ENSG00000160211.15	0.0194404	G6PD	0.0194404	-0.971569	297.588	473.762	216.106	190.955			6.89718	6.71728e-06
ENSG00000135624.15	0.000897172	CCT7	0.000897172	-0.971505	511.675	584.876	300.787	275.2			4.89758	4.31666e-23
ENSG00000125304.8	0.00861375	TM9SF2	0.00861375	-0.971274	100.801	64.5977	45.2887	40.9266			3.97487	2.34879e-08
ENSG00000072832.14	0.000419335	CRMP1	0.000419335	-0.971132	271.882	264.821	151.215	130.269			12.9426	3.62154e-12
ENSG00000139719.9	0.00104595	VPS33A	0.00104595	-0.970518	25.9858	23.7223	13.058	12.9786			-1.31859	1.15068e-05
ENSG00000169016.16	0.00499057	E2F6	0.00499057	-0.96887	66.7072	84.6756	39.5399	40.1728			-9.37122	2.61482e-06
ENSG00000112186.11	0.0360566	CAP2	0.0360566	-0.968673	35.8465	23.5672	18.7861	12.3216			1.27172	0.000391832
ENSG00000175792.11	0.000341792	RUVBL1	0.000341792	-0.967591	185.543	177.612	98.4663	92.3127			-1.18815	0.000911196
ENSG00000182544.8	0.00396245	MFSD5	0.00396245	-0.96704	32.0356	26.8882	15.8064	15.0911			0.718075	0.0274002
ENSG00000124217.4	0.0219683	MOCS3	0.0219683	-0.966899	7.07822	5.81724	3.93195	2.85334			-0.704893	0.0391303
ENSG00000104853.15	0.000474433	CLPTM1	0.000474433	-0.9667	145.408	152.311	79.1878	77.466			-0.908215	0.00556917
ENSG00000008853.16	0.025751	RHOBTB2	0.025751	-0.966523	18.1651	26.1334	13.6243	9.84496			4.01185	7.0237e-05
ENSG00000198393.7	0.00551101	ZNF26	0.00551101	-0.966062	11.6586	12.191	6.97189	5.60886			-1.00771	0.0189692
ENSG00000196517.11	0.00148956	SLC6A9	0.00148956	-0.96535	73.7782	61.9071	38.4595	32.8592			-1.67415	2.9251e-08
ENSG00000026652.13	0.0113341	AGPAT4	0.0113341	-0.964022	33.7219	21.8108	13.7609	15.2983			-0.902918	0.00156071
ENSG00000102032.12	0.00529601	RENBP	0.00529601	-0.963845	55.5156	64.0947	29.9278	33.1411			-1.03906	0.000404774
ENSG00000125870.10	0.000531368	SNRPB2	0.000531368	-0.962748	138.618	143.02	75.6318	72.9486			-0.743105	0.0152264
ENSG00000183978.7	0.00467019	COA3	0.00467019	-0.961977	110.076	89.4374	48.6249	56.1437			0.758355	0.00758535
ENSG00000161395.12	0.00494943	PGAP3	0.00494943	-0.961566	18.4038	17.2271	9.03919	9.72921			-0.787068	0.00519609
ENSG00000136643.11	0.00236584	RPS6KC1	0.00236584	-0.961141	18.6352	17.0123	8.97935	9.79928			0.709208	0.0314983
ENSG00000135736.5	0.0183789	CCDC102A	0.0183789	-0.96103	12.212	13.3546	7.57325	5.98832			-0.771467	0.0138292
ENSG00000169682.17	0.00128315	SPNS1	0.00128315	-0.960401	49.9092	49.4924	25.7644	26.6998			-1.0498	0.0171192
ENSG00000253710.2	0.0474288	ALG11	0.0474288	-0.958429	8.75306	6.81674	3.69721	4.48095			-0.738503	0.0496461
ENSG00000280237.1	0.00566281	MIR4697HG	0.00566281	-0.957744	12.0284	14.2457	6.97774	6.95894			0.903288	0.00745977
ENSG00000070961.15	0.00210387	ATP2B1	0.00210387	-0.956615	73.748	55.9017	36.1681	32.2679			1.01014	0.000112756
ENSG00000084234.16	0.000708192	APLP2	0.000708192	-0.956067	489.606	543.858	282.707	265.673			2.36403	1.35262e-14
ENSG00000072274.12	0.000770142	TFRC	0.000770142	-0.955456	151.266	165.554	82.6045	85.4389			1.01276	0.0240136
ENSG00000142252.10	0.024561	GEMIN7	0.024561	-0.954918	33.4367	33.7548	20.9482	14.8279			-1.44406	6.21063e-07
ENSG00000155755.18	0.0143807	TMEM237	0.0143807	-0.95488	34.4085	23.1038	14.997	15.3276			-0.932479	0.009666
ENSG00000058091.16	0.0138468	CDK14	0.0138468	-0.954842	30.8966	21.4005	15.7874	11.853			1.94618	0.0142202
ENSG00000063176.15	0.0167002	SPHK2	0.0167002	-0.954481	33.0718	28.564	19.674	13.0654			0.807991	0.00597203
ENSG00000104979.8	0.00276414	C19orf53	0.00276414	-0.953121	227.811	244.589	139.902	111.45			-4.0033	3.37924e-23
ENSG00000206503.11	0.000469836	HLA-A	0.000469836	-0.951932	1460.55	1358.99	712.138	783.091			-5.76246	0.000569562
ENSG00000119574.12	0.0138563	ZBTB45	0.0138563	-0.951831	34.2184	32.1974	21.0546	14.3102			-1.0892	0.00229539
ENSG00000170390.15	0.00946038	DCLK2	0.00946038	-0.9513	46.9957	63.4612	31.6739	27.3252			-1.18033	0.00745333
ENSG00000138801.8	0.000571725	PAPSS1	0.000571725	-0.950567	123.398	107.65	62.017	60.6129			2.86384	3.07895e-26
ENSG00000148834.12	0.0275712	GSTO1	0.0275712	-0.950206	86.6573	134.786	61.1287	57.4047			2.6739	3.99354e-10
ENSG00000276043.4	0.000960648	UHRF1	0.000960648	-0.949779	201.578	198.528	116.628	96.432			-2.55659	0.00293734
ENSG00000143499.13	0.045503	SMYD2	0.045503	-0.949684	30.8645	17.5394	11.9857	13.5456			1.15636	0.000986769
ENSG00000116260.16	0.0189051	QSOX1	0.0189051	-0.949077	94.9446	146.659	67.6109	61.8156			-1.91094	0.000858262
ENSG00000181450.17	0.0394321	ZNF678	0.0394321	-0.948687	5.91104	5.49121	2.92752	3.13291			1.23776	0.000335503
ENSG00000197977.3	0.0120963	ELOVL2	0.0120963	-0.947919	101.086	64.9136	47.8569	40.1257			-0.69862	0.0412158
ENSG00000138771.14	0.0010132	SHROOM3	0.0010132	-0.945186	25.5816	21.6405	12.9483	12.2043			-1.02282	0.00169466
ENSG00000166451.13	0.00411597	CENPN	0.00411597	-0.944042	56.9861	45.8945	27.8571	26.925			6.32596	1.38138e-24
ENSG00000157637.12	0.0186323	SLC38A10	0.0186323	-0.942873	74.4513	48.5284	37.1918	28.269			1.33898	0.00599688
ENSG00000275052.4	0.00103643	PPP4R3B	0.00103643	-0.94244	61.1273	54.1379	32.9029	28.6788			-3.62853	1.77196e-05
ENSG00000081913.13	0.00226403	PHLPP1	0.00226403	-0.942225	46.8027	45.6636	27.762	21.7582			-1.08049	0.000391832
ENSG00000163710.7	0.0230747	PCOLCE2	0.0230747	-0.942125	18.5034	21.6927	11.8644	9.72947			-1.74695	7.69736e-05
ENSG00000197417.7	0.0141965	SHPK	0.0141965	-0.941953	15.8286	19.494	10.6212	8.36576			-1.01239	0.000166492
ENSG00000101986.11	0.00199754	ABCD1	0.00199754	-0.941288	38.61	38.9624	22.4519	19.1234			2.03121	0.0269231
ENSG00000153391.15	0.0369478	INO80C	0.0369478	-0.941041	26.2722	30.2049	13.4423	16.7308			-1.02553	0.00202042
ENSG00000132003.9	0.0118682	ZSWIM4	0.0118682	-0.940352	31.8753	43.1891	21.4627	18.9434			0.953674	0.0182947
ENSG00000026036.21	0.0250369	RTEL1-TNFRSF6B	0.0250369	-0.940162	32.0322	19.4725	15.2597	12.1777			-4.91277	0.0213068
ENSG00000188739.14	0.0468265	RBM34	0.0468265	-0.93773	40.4942	67.0235	29.5086	28.5414			1.02842	0.00222378
ENSG00000164134.12	0.00862437	NAA15	0.00862437	-0.936724	84.0863	55.6728	36.5799	37.989			0.664347	0.0205681
ENSG00000188315.7	0.0138325	C3orf62	0.0138325	-0.936524	11.7474	10.254	6.73166	5.08688			0.661223	0.0360337
ENSG00000198055.10	0.024738	GRK6	0.024738	-0.936362	74.2333	115.216	52.1952	50.1733			-0.927368	0.0242745
ENSG00000171700.13	0.0167468	RGS19	0.0167468	-0.936328	37.8804	43.2556	25.1465	18.6156			1.09834	0.00152877
ENSG00000166507.16	0.00344217	NDST2	0.00344217	-0.934015	28.8336	28.5477	16.0935	14.7976			2.61618	4.31658e-06
ENSG00000203666.12	0.0376712	EFCAB2	0.0376712	-0.933797	33.1519	25.1352	17.8186	13.4827			-0.752201	0.0296904
ENSG00000102265.11	0.00339875	TIMP1	0.00339875	-0.932509	990.474	759.14	434.994	502.562			3.2005	0.000295601
ENSG00000160783.19	0.009666	PMF1	0.009666	-0.932479	89.3624	86.7786	40.7423	53.8301			2.31129	1.09944e-07
ENSG00000186076.5	0.00525919	RP11-887P2.3	0.00525919	-0.932296	92.318	94.0273	55.173	45.3822			9.27062	7.59953e-06
ENSG00000165501.16	0.00701862	LRR1	0.00701862	-0.93186	41.1415	40.5368	20.4628	23.4392			4.95839	3.52219e-23
ENSG00000160695.14	0.00139073	VPS11	0.00139073	-0.93144	37.6155	37.01	20.123	20.0664			7.95284	0.00210631
ENSG00000038002.8	0.0416238	AGA	0.0416238	-0.93118	13.0719	10.6998	7.06719	5.73038			3.17323	8.49984e-05
ENSG00000171552.12	0.00255863	BCL2L1	0.00255863	-0.930698	39.8141	36.4964	21.3653	19.7484			0.860119	0.00271676
ENSG00000204386.10	0.00572716	NEU1	0.00572716	-0.929081	54.3361	42.2535	24.4516	27.4338			1.46551	6.89852e-09
ENSG00000185985.8	0.00387937	SLITRK2	0.00387937	-0.928336	59.4315	52.6451	34.3787	26.1489			-2.25339	0.00237203
ENSG00000265354.3	0.00106486	TIMM23	0.00106486	-0.928281	151.952	153.459	85.185	79.8258			0.699558	0.0284375
ENSG00000126217.20	0.00463476	MCF2L	0.00463476	-0.927807	64.4153	78.8283	40.2355	37.3759			1.00245	0.00947031
ENSG00000115556.13	0.0242745	PLCD4	0.0242745	-0.927368	10.7118	10.6645	5.0621	6.4473			1.44343	0.0259843
ENSG00000142230.11	0.000782373	SAE1	0.000782373	-0.927167	224.653	224.836	127.903	115.166			1.01528	0.000275827
ENSG00000131435.12	0.0139463	PDLIM4	0.0139463	-0.926134	156.401	131.343	63.9412	90.9409			-1.44967	7.22808e-08
ENSG00000083312.17	0.000594942	TNPO1	0.000594942	-0.925901	89.0745	90.3958	49.374	47.7278			-0.864077	0.00776906
ENSG00000137767.13	0.0304358	SQRDL	0.0304358	-0.92536	15.8828	12.1828	7.10417	7.9973			-1.09954	0.0410417
ENSG00000105662.15	0.0115659	CRTC1	0.0115659	-0.925068	20.8055	25.0929	13.5414	11.3964			0.892625	0.0342857
ENSG00000142556.18	0.00401823	ZNF614	0.00401823	-0.921795	17.1323	14.7654	8.56939	8.69293			-1.09454	0.00658009
ENSG00000179115.10	0.0374303	FARSA	0.0374303	-0.920544	148.116	243.196	101.776	111.937			1.14314	0.000129737
ENSG00000143819.12	0.0440944	EPHX1	0.0440944	-0.920121	65.7839	109.706	49.6445	46.3509			1.34883	3.85719e-06
ENSG00000135097.6	0.0477383	MSI1	0.0477383	-0.919904	191.477	337.813	141.986	147.599			0.948936	0.0023372
ENSG00000118855.18	0.0268955	MFSD1	0.0268955	-0.919337	35.5118	23.9269	17.7539	14.4076			0.892705	0.0021764
ENSG00000244026.6	0.0237952	FAM86DP	0.0237952	-0.918991	25.6792	18.7128	11.3665	12.6165			1.34963	7.11747e-05
ENSG00000150995.18	0.00954057	ITPR1	0.00954057	-0.917338	10.8419	10.7242	6.36463	5.38306			7.09556	0.0284507
ENSG00000160256.12	0.00431196	FAM207A	0.00431196	-0.916926	85.4147	85.2907	44.1003	48.7233			-0.942225	0.00226403
ENSG00000170921.14	0.00130725	TANC2	0.00130725	-0.916676	44.4563	41.3553	24.8619	21.8436			1.78382	8.31016e-06
ENSG00000186193.8	0.0120207	SAPCD2	0.0120207	-0.915764	41.8138	56.1079	28.0609	25.5226			-1.39537	6.87587e-07
ENSG00000157483.8	0.00718883	MYO1E	0.00718883	-0.914864	7.10465	7.96091	4.13041	4.09434			-1.34124	0.00272991
ENSG00000176087.14	0.00757458	SLC35A4	0.00757458	-0.914566	112.608	122.148	74.0686	54.3218			-2.55167	2.06141e-10
ENSG00000152413.14	0.0204274	HOMER1	0.0204274	-0.914289	49.4063	30.379	22.7221	20.5177			-1.56248	2.46817e-05
ENSG00000164077.13	0.015313	MON1A	0.015313	-0.914103	20.3114	23.6713	11.3238	12.6893			0.712899	0.0138483
ENSG00000118298.10	0.00389254	CA14	0.00389254	-0.912944	117.664	119.575	58.3832	70.9144			-2.44207	0.000191193
ENSG00000175711.8	0.0502732	B3GNTL1	0.0502732	-0.912511	9.30829	10.9964	5.62176	5.48566			-0.981129	0.00196542
ENSG00000171867.16	0.00844622	PRNP	0.00844622	-0.912475	69.5426	66.1587	43.1472	31.0581			0.769716	0.0148802
ENSG00000010539.11	0.0375591	ZNF200	0.0375591	-0.911354	11.9383	8.60938	6.01154	5.18554			-0.777054	0.0321336
ENSG00000152518.6	0.00168962	ZFP36L2	0.00168962	-0.910992	100.758	85.2743	53.9639	47.5504			0.698931	0.0326543
ENSG00000099783.11	0.00470782	HNRNPM	0.00470782	-0.910512	232.27	196.855	132.655	101.82			0.781188	0.0213517
ENSG00000169554.16	0.00756536	ZEB2	0.00756536	-0.910503	54.4844	47.6558	24.1611	31.4663			-0.961566	0.00494943
ENSG00000136319.11	0.00980557	TTC5	0.00980557	-0.909881	12.0562	9.79592	6.14633	5.77895			-0.660801	0.0243332
ENSG00000065559.14	0.0304018	MAP2K4	0.0304018	-0.909377	24.5002	17.026	12.9983	9.66888			-0.773964	0.050842
ENSG00000144647.5	0.00556917	POMGNT2	0.00556917	-0.908215	54.8289	64.7875	31.8518	33.761			1.00163	0.0034759
ENSG00000172081.13	0.00977439	MOB3A	0.00977439	-0.907299	35.3905	38.1248	22.9916	17.4072			-0.853367	0.0202737
ENSG00000157833.12	0.0067107	GAREML	0.0067107	-0.907039	105.579	128.779	70.5072	58.4223			-1.0675	0.0274002
ENSG00000169727.12	0.0024278	GPS1	0.0024278	-0.905615	151.58	162.859	92.6318	80.1792			3.50705	3.38501e-07
ENSG00000174705.11	0.00327682	SH3PXD2B	0.00327682	-0.904575	53.1318	49.0979	31.4373	24.7029			1.00445	0.000344726
ENSG00000178445.8	0.0051571	GLDC	0.0051571	-0.904356	65.5869	79.5741	40.4033	39.5116			3.39951	0.0162276
ENSG00000154856.12	0.0236737	APCDD1	0.0236737	-0.904274	8.93888	7.05047	4.2322	4.5068			1.01714	0.0362665
ENSG00000179041.3	0.00495035	RRS1	0.00495035	-0.903584	52.2819	46.3357	25.4821	28.5269			1.10024	0.010569
ENSG00000125630.15	0.00156071	POLR1B	0.00156071	-0.902918	38.2339	36.0193	20.5742	20.1954			-1.53989	1.10667e-05
ENSG00000102384.13	0.0115951	CENPI	0.0115951	-0.90225	34.2647	26.3432	15.7796	17.4066			-1.4582	0.000121429
ENSG00000179218.13	0.0034503	CALR	0.0034503	-0.901392	1540.8	1724.71	832.428	965.069			3.83419	8.62087e-09
ENSG00000189067.12	0.00322669	LITAF	0.00322669	-0.900982	64.663	68.0093	34.7979	38.1938			1.61484	5.87789e-08
ENSG00000050405.13	0.0224827	LIMA1	0.0224827	-0.899289	81.8859	63.5994	48.2379	31.8619			0.958351	0.0135403
ENSG00000169851.15	0.0384333	PCDH7	0.0384333	-0.898445	10.2552	9.56916	6.69893	4.28931			-0.926134	0.0139463
ENSG00000005059.15	0.0108407	CCDC109B	0.0108407	-0.897787	142.786	176.719	96.6542	80.2823			3.70607	6.89234e-14
ENSG00000177352.9	0.0201011	CCDC71	0.0201011	-0.896426	30.316	22.5926	13.7505	15.3055			-0.769845	0.0165663
ENSG00000133193.12	0.00726414	FAM104A	0.00726414	-0.893289	37.7097	39.1076	23.6898	18.9107			1.2141	0.000396518
ENSG00000165097.13	0.0097718	KDM1B	0.0097718	-0.893196	27.2022	30.6073	14.9615	17.0347			0.834013	0.00466909
ENSG00000007520.3	0.00254621	TSR3	0.00254621	-0.892777	104.872	106.277	57.657	59.1831			-2.97776	2.52385e-05
ENSG00000198900.5	0.00134025	TOP1	0.00134025	-0.892585	140.234	121.611	75.2107	69.4929			1.69097	0.00523958
ENSG00000128973.11	0.00529179	CLN6	0.00529179	-0.892228	81.0759	93.671	50.8607	46.1509			-1.45876	0.0233936
ENSG00000160208.12	0.00122244	RRP1B	0.00122244	-0.891649	94.2904	90.0079	53.7923	48.2881			-3.45368	3.82487e-29
ENSG00000063761.15	0.02885	ADCK1	0.02885	-0.891253	13.4555	11.1882	7.44723	6.20507			-1.2171	0.00227507
ENSG00000085415.15	0.005718	SEH1L	0.005718	-0.891042	56.9526	48.1356	26.5859	31.4344			0.822223	0.0175606
ENSG00000164168.7	0.0131041	TMEM184C	0.0131041	-0.889077	27.6849	19.7521	13.3281	12.8812			-0.70405	0.0476736
ENSG00000163485.15	0.00857141	ADORA1	0.00857141	-0.888589	22.2235	22.8599	11.6722	13.321			-2.70793	0.000692893
ENSG00000065183.15	0.013431	WDR3	0.013431	-0.888154	47.5688	60.7835	27.6762	32.6119			2.06503	0.000770428
ENSG00000011304.17	0.00247743	PTBP1	0.00247743	-0.88783	306.563	306.624	186.739	154.2			0.758597	0.0106689
ENSG00000118894.14	0.0469047	EEF2KMT	0.0469047	-0.887716	40.9808	29.3313	23.2327	15.7984			-0.839634	0.0129616
ENSG00000214189.8	0.0107367	ZNF788	0.0107367	-0.886909	12.8906	11.8794	6.64464	7.08978			3.75798	5.57325e-10
ENSG00000011028.13	0.00547936	MRC2	0.00547936	-0.886501	520.52	642.895	325.347	323.215			-3.30518	0.002221
ENSG00000007080.10	0.0237186	CCDC124	0.0237186	-0.884975	205.557	296.872	144.693	136.386			2.27346	0.0290126
ENSG00000080603.16	0.00260658	SRCAP	0.00260658	-0.884703	81.7476	73.833	47.3553	39.2087			-1.062	0.00271996
ENSG00000187605.15	0.00349569	TET3	0.00349569	-0.884009	21.921	19.2219	10.6894	12.1513			-0.641313	0.0456515
ENSG00000166272.16	0.00465525	WBP1L	0.00465525	-0.882143	20.1399	20.209	11.0591	11.4249			-0.766313	0.0191735
ENSG00000100462.15	0.00665759	PRMT5	0.00665759	-0.882026	138.65	147.315	71.8046	87.5543			3.80978	4.6537e-05
ENSG00000116752.5	0.00478373	BCAS2	0.00478373	-0.8812	110.746	95.127	54.2701	60.2625			-6.75036	0.0243332
ENSG00000176476.8	0.0466584	SGF29	0.0466584	-0.880101	28.5733	39.333	19.4681	18.6312			-1.48382	8.21067e-06
ENSG00000123094.15	0.00386349	RASSF8	0.00386349	-0.879738	98.1946	79.527	53.3325	45.7272			5.3577	2.38915e-22
ENSG00000105447.12	0.00231499	GRWD1	0.00231499	-0.879471	33.6219	32.105	17.8809	18.7838			-0.942125	0.0230747
ENSG00000051128.18	0.00297538	HOMER3	0.00297538	-0.879388	255.55	224.991	145.899	122.364			3.97786	2.50429e-24
ENSG00000178307.9	0.00637174	TMEM11	0.00637174	-0.879162	49.8298	45.6395	25.3759	27.8551			-0.769754	0.0216219
ENSG00000006327.13	0.00369258	TNFRSF12A	0.00369258	-0.878946	181.231	147.127	92.5643	90.3922			-0.716953	0.0391267
ENSG00000249158.6	0.0462732	PCDHA11	0.0462732	-0.878931	9.41062	6.07492	4.15033	4.4474			0.707129	0.0291368
ENSG00000006125.16	0.00588191	AP2B1	0.00588191	-0.878898	129.84	96.8357	65.5536	60.6549			-2.1817	0.00063072
ENSG00000110218.8	0.00512199	PANX1	0.00512199	-0.87877	34.355	29.1261	18.0739	17.3368			-2.51552	0.000650143
ENSG00000113194.12	0.00336904	FAF2	0.00336904	-0.878658	52.9351	57.7443	32.3403	29.6177			-1.63135	0.0234349
ENSG00000176887.6	0.0183556	SOX11	0.0183556	-0.87846	98.7347	138.736	65.0405	68.2637			-6.4322	0.0413058
ENSG00000197555.9	0.00187992	SIPA1L1	0.00187992	-0.878266	83.5648	87.6007	49.4369	46.3494			-5.54968	3.7453e-22
ENSG00000153187.16	0.0163586	HNRNPU	0.0163586	-0.877799	640.36	410.933	291.6	292.658			-1.64789	0.0392633
ENSG00000141564.13	0.0086154	RPTOR	0.0086154	-0.877296	33.1618	37.5321	21.8957	17.7709			-2.31412	4.10789e-10
ENSG00000160710.15	0.0269188	ADAR	0.0269188	-0.877274	483.718	289.117	210.115	219.046			-2.04341	0.00016901
ENSG00000279095.1	0.0157599	AC092066.1	0.0157599	-0.876384	21.3416	24.1239	12.5967	12.8886			-1.57406	2.46729e-07
ENSG00000075618.17	0.0286446	FSCN1	0.0286446	-0.875731	846.614	1282.9	594.293	604.854			-2.11008	0.000676169
ENSG00000141499.16	0.0137868	WRAP53	0.0137868	-0.875576	19.6314	21.0403	12.4163	10.4207			-2.39499	1.0326e-05
ENSG00000110900.14	0.00880535	TSPAN11	0.00880535	-0.874987	15.5529	15.7404	9.45337	8.1067			-3.8383	1.37002e-17
ENSG00000179950.13	0.00216799	PUF60	0.00216799	-0.874597	235.728	222.345	137.336	119.422			-1.26058	0.0133458
ENSG00000148719.14	0.0161867	DNAJB12	0.0161867	-0.874167	21.4955	24.107	14.4058	11.2578			-1.53532	0.00230327
ENSG00000188191.14	0.00436975	PRKAR1B	0.00436975	-0.873318	77.1768	71.2916	45.2734	38.0141			-3.6606	6.52097e-06
ENSG00000185085.2	0.0156897	INTS5	0.0156897	-0.872718	29.4888	34.1278	20.1359	15.6999			-0.878931	0.0462732
ENSG00000196814.14	0.0143771	MVB12B	0.0143771	-0.872211	49.2915	34.7547	25.422	21.5863			-4.30438	0.0285368
ENSG00000074657.13	0.00949571	ZNF532	0.00949571	-0.870559	186.56	167.596	85.9657	112.393			1.54283	1.22079e-07
ENSG00000132967.9	0.00748794	HMGB1P5	0.00748794	-0.870258	258.605	199.219	134.875	121.773			-7.4988	0.000374467
ENSG00000054267.20	0.0101054	ARID4B	0.0101054	-0.869279	25.5545	22.2099	12.2079	14.5648			-0.898445	0.0384333
ENSG00000136827.11	0.0101441	TOR1A	0.0101441	-0.868771	65.6674	49.0302	32.0857	32.2062			-1.90214	2.16478e-06
ENSG00000186567.12	0.0471769	CEACAM19	0.0471769	-0.86752	26.8429	34.6343	15.0386	19.6189			1.8336	0.0028069
ENSG00000140350.15	0.0215226	ANP32A	0.0215226	-0.866828	155.435	218.711	105.095	106.67			-3.60339	0.00304777
ENSG00000165506.14	0.0106689	DNAAF2	0.0106689	-0.86491	32.1733	27.3779	18.515	15.0571			-1.662	0.00105443
ENSG00000126247.10	0.00285343	CAPNS1	0.00285343	-0.864862	279.542	303.443	171.099	158.355			3.106	0.0217301
ENSG00000254093.8	0.00776906	PINX1	0.00776906	-0.864077	45.1119	41.4141	24.5073	24.2926			0.859162	0.0137213
ENSG00000084731.13	0.00798267	KIF3C	0.00798267	-0.863657	48.531	56.4061	31.8149	27.6304			-1.80473	1.51502e-07
ENSG00000100605.16	0.00330933	ITPK1	0.00330933	-0.863344	45.8679	41.8509	25.7773	23.7318			1.42227	1.51502e-07
ENSG00000174606.12	0.00661366	ANGEL2	0.00661366	-0.861832	39.4019	34.0385	20.034	21.3706			3.2271	0.00595962
ENSG00000132603.13	0.0143935	NIP7	0.0143935	-0.861789	52.8183	38.5952	25.3348	26.1212			-1.10054	0.000302941
ENSG00000141759.14	0.0239731	TXNL4A	0.0239731	-0.861726	127.815	177.775	91.8718	81.8285			3.75117	2.69899e-07
ENSG00000072506.12	0.0139716	HSD17B10	0.0139716	-0.86097	305.057	324.562	207.125	150.22			1.18225	7.27202e-05
ENSG00000100243.20	0.0343692	CYB5R3	0.0343692	-0.860494	77.3173	114.333	57.4641	51.641			-1.52587	4.26628e-06
ENSG00000135124.14	0.0325375	P2RX4	0.0325375	-0.860227	20.2527	17.344	12.0056	9.29778			-0.772566	0.0100498
ENSG00000163328.13	0.00605976	GPR155	0.00605976	-0.859915	32.6987	37.7621	20.2539	19.7239			0.800193	0.01813
ENSG00000149313.10	0.00575956	AASDHPPT	0.00575956	-0.858573	36.441	31.4491	18.9704	19.4039			-1.07061	0.0100795
ENSG00000186010.18	0.0417194	NDUFA13	0.0417194	-0.858569	142.03	212.807	97.779	104.337			-1.26625	3.92987e-07
ENSG00000071054.16	0.0101102	MAP4K4	0.0101102	-0.857217	117.88	130.761	79.9967	61.4875			-1.12631	0.00286742
ENSG00000099364.16	0.00357833	FBXL19	0.00357833	-0.857197	43.6208	37.9869	23.189	23.0111			1.88192	1.57364e-07
ENSG00000100216.5	0.00484277	TOMM22	0.00484277	-0.856935	81.4134	88.7605	49.3521	47.3349			2.32732	1.1587e-06
ENSG00000083817.8	0.0470692	ZNF416	0.0470692	-0.855021	8.94822	8.98312	5.63627	4.57575			-0.950567	0.000571725
ENSG00000088986.10	0.0359315	DYNLL1	0.0359315	-0.854212	554.457	366.187	301.483	219.884			1.99371	5.02411e-05
ENSG00000168792.4	0.0411968	ABHD15	0.0411968	-0.853977	9.08711	10.7477	6.30106	5.02852			-1.10665	0.0326543
ENSG00000131473.16	0.00172362	ACLY	0.00172362	-0.853764	328.716	333.037	193.737	182.723			-0.87877	0.00512199
ENSG00000143256.4	0.0202737	PFDN2	0.0202737	-0.853367	576.805	716.441	419.76	319.358			0.733314	0.0395278
ENSG00000071246.10	0.049579	VASH1	0.049579	-0.853282	82.494	132.199	64.8613	58.1238			1.26292	2.15023e-05
ENSG00000228300.13	0.0269188	C19orf24	0.0269188	-0.853178	77.679	74.5595	36.7247	49.5581			-2.0262	0.0451132
ENSG00000029639.10	0.0142232	TFB1M	0.0142232	-0.852742	35.4484	37.2198	21.2051	20.1806			-1.60666	0.000158886
ENSG00000116157.5	0.00772542	GPX7	0.00772542	-0.852707	65.3158	65.153	39.5147	34.8011			0.685172	0.0195474
ENSG00000054598.6	0.0115175	FOXC1	0.0115175	-0.852471	18.6869	21.2634	11.3757	11.3986			-1.75342	1.16605e-06
ENSG00000177301.13	0.019536	KCNA2	0.019536	-0.850757	45.8804	62.3031	30.6626	31.2254			2.40025	4.01457e-07
[truncated: 2,186 more rows]

## Sheet: miRNAs
gene_id	gene_name	baseMean	log2FoldChange	lfcSE	stat	pvalue	padj	TPM.A1A_Ctrl	TPM.A1B_Ctrl	TPM.A1A_O_S	TPM.A1B_O_S
[truncated: 191 more rows]

[truncated: 4 more sheets: Oncogene analysis, TSG analysis, Oncogenes Up, TSG Down]
